# Supplementary material for: Early Feasibility Assessment: A Method for Accurately Predicting Biotherapeutic Dosing to Inform Early Drug Discovery Decisions
Source: Front Pharmacol. 2022 Jun 8;13:864768. doi: 10.3389/fphar.2022.864768 (PMC9214263; doi:10.3389/fphar.2022.864768)
Supplement: Supplementary file 1 [file DataSheet1.ZIP]

Archive with 3 entries (3 files):
- Supplementary_ReceptorExpressionCalcs/TNFR1_targetexpression.xlsx
- Supplementary_ReceptorExpressionCalcs/Her2_targetexpression.xlsx
- Supplementary_ReceptorExpressionCalcs/EGFR_Met_TargetExpression.xlsx
