# Supplementary material for: Early Feasibility Assessment: A Method for Accurately Predicting Biotherapeutic Dosing to Inform Early Drug Discovery Decisions
Source: Front Pharmacol. 2022 Jun 8;13:864768. doi: 10.3389/fphar.2022.864768 (PMC9214263; doi:10.3389/fphar.2022.864768)
Supplement: Supplementary file 1 [file DataSheet1.ZIP › Supplementary_ReceptorExpressionCalcs/TNFR1_targetexpression.xlsx]

## Sheet: TNFR
		Human physiological parameter values
		Description	Value	Unit	Reference and Comments
		Human bodyweight, Reference man	70	kg	Bodyweight of Reference Man (Snyder, W et al. 1975 Report of the Task Group on Reference Man, ICRP) defined as being between 20 - 30 years of age, weighing 70 kg, is 170 cm in height, and lives in a climate with an average temperature from 10 - 20 deg C. Caucasian and is a Western European of North American in habitat and custom.
		Volume of human peripheral blood	5	L	5.2 L (Davies, B and Morris, T 1993 Pharmaceutical Research; Table 2 for Refrence man, 70 kg); 5.684 L (Shah and Betts 2012 J Pharmacokinetics and Pharmacodynamics)
		Volume of human plasma	3	L	3.0 L (Davies, B and Morris, T 1993 Pharmaceutical Research; Table 2 for Refrence man, 70 kg); 3.126 L (Shah and Betts 2012 J Pharmacokinetics and Pharmacodynamics)
		Unit conversions
		Description	Value	Unit
		Unit conversion (1 L = 1000 mL)	1000	mL/L
		Unit conversion (1 kg = 1000 g)	1000	g/kg
		Unit conversion (1 ng = 1E-09 g)	1e-09	g/ng
		Unit conversion (1 uL = 1E-06 L)	1e-06	L/uL
		Unit conversion (1 mm3 = 1E-06 L)	1e-06	L/mm3
		Unit conversion (1E-9 mol = 1 nmoles)	1e-09	mol/nmol
		Avogadro's number	6.02e+23	molecules/mole
		Target-specific values used for calculations of TNFR1 in Whole body
		Description	Value	Unit	Reference and Comments
		Number of nucleated cells, whole body compartment (low, range)	3000000000000	cells	Sender et al. PLoS Biol 2016 PMID: 25246403
		Number of cells, whole body compartment (high, range)	5000000000000	cells	Sender et al. PLoS Biol 2016 PMID: 25246403
		TNFR1 on cells (averaged)	230	receptors/cell	Assume low broad expression (see table below)
		% TNFR1 positive of Cells	75	%	Assume low broad expression (see table below)
		Volume of Systemic Compartment	5	L	Assume equal to volume of distribution (typical antibody distribution)
		Bottom-up Calculation of TNFR1 in Whole Body Compartment based on Literature and Assumptions.
		Cell type	Number of cells in Whole Body Compartment		% Receptor-1 positive	Total concentration of Receptor-1 positive cells (nM)		Receptor-1 receptors per cell	Total Receptor-1 expression, Range (nM)		Total Receptor-1 expression, Range (nmoles)
			Low	High	(%)	Low	High	(receptors / cell)	Low	High	Low	High
		TNFR1 Expression	3000000000000	5000000000000	75	0.000747508	0.00124585	230	0.171927	0.286545	0.859635	1.43272
								Total	0.171927	0.286545	0.859635	1.43272
								Avg	0.229236		1.14618
		Summary of published findings for TNFR1 expression
		Identification	Value	Units	Details			Comments		Reference
		TNFR1 is expressed across all human tissues.						Searches turn up expression on epithelial, endothelial, fibroblast cell types. Not on platelets or erythrocytes. Will assume broad low expression		Holbrook et al. F100Res 2019 PMID: 30755793
		TNFR1 of murine myeloid leukemia cells	750	receptors/cell	Figure 3 - Scatchard analysis of murine myeloid leukemia cells (immature and induced to differentiate to macrophage phenotype, with and without IFNg stimulation)			Assume "med" levels correspond to this level		Michishita et al. J Biol Chem 1990 PMID: 2160467
		TNFR1 of CM treated M1 cells	2000	receptors/cell	Figure 3 - Scatchard analysis of murine myeloid leukemia cells (immature and induced to differentiate to macrophage phenotype, with and without IFNg stimulation)
		TNFR1 of Mm1 cells	4500	receptors/cell	Figure 3 - Scatchard analysis of murine myeloid leukemia cells (immature and induced to differentiate to macrophage phenotype, with and without IFNg stimulation)			Assume "high" levels correspond to this level
		TNFR1 of IFNg treated cells	15000	receptors/cell	Figure 3 - Scatchard analysis of murine myeloid leukemia cells (immature and induced to differentiate to macrophage phenotype, with and without IFNg stimulation)
		TNFR1 of human monocytes	230	receptors/cell	Figure 2 and text, scatchard analysis suggests 230 high affinity binding sites per monocyte with lower expression in lymphocytes and neutrophils			Assume "low" corresponds to high affinity sites		Imamura et al. J Immunol 1987 PMID: 2822800
