# Supplementary material for: Early Feasibility Assessment: A Method for Accurately Predicting Biotherapeutic Dosing to Inform Early Drug Discovery Decisions
Source: Front Pharmacol. 2022 Jun 8;13:864768. doi: 10.3389/fphar.2022.864768 (PMC9214263; doi:10.3389/fphar.2022.864768)
Supplement: Supplementary file 1 [file DataSheet1.ZIP › Supplementary_ReceptorExpressionCalcs/Her2_targetexpression.xlsx]

## Sheet: HER2
		Human Peripheral Blood Cells as cell number per volume peripheral blood (x106 cells/mL) and (cells/mL)
		Cell type	Cell numbers per volume human peripheral blood (x106 cells/mL)			Cell numbers per volume human peripheral blood (cells/mL)
			Range	Low	High	Low	High
		Erythrocytes	3800 - 6200	3800	6200	3800000000	6200000000
		Platelets	140 - 450	140	450	140000000	450000000
		Leukocytes	4.1 - 10.9	4.1	10.9	4.1e+06	10900000
		Lymphocytes	1.1 - 3.5	1.1	3.5	1100000	3500000
		T cells	0.54 - 1.79	0.54	1.79	540000	1790000
		CD4+ T-cells	0.3 - 1.5	0.3	1.5	300000	1500000
		Naïve CD4+ T cells	0.08 - 0.76	0.08	0.76	80000	760000
		Memory CD4+ T cells	0.25 - 0.81	0.25	0.81	250000	810000
		Regulatory T cells (CD4+ CD25+)	0.007 - 0.052	0.007	0.052	7000	52000
		CD8+ T cells	0.14 - 0.82	0.14	0.82	140000	820000
		Naïve CD8+ T cells	0.03 - 0.21	0.03	0.21	30000	210000
		Memory CD8+ T cells	-	-	-	-	-
		B cells	0.07 - 0.53	0.07	0.53	70000	530000
		Naïve B cells	0.05 - 0.37	0.05	0.37	50000	370000
		Memory B cells	-	-	-	-	-
		NK cells	0.08 - 0.43	0.08	0.43	80000	430000
		Myeloid cells	3.9 - 6.5	3.9	6.5	3900000	6500000
		Dendritic cells	0.02 - 0.06	0.02	0.06	20000	60000
		Myeloid DCs	0.01 - 0.03	0.01	0.03	10000	30000
		Plasmacytoid DCs	0.01 - 0.04	0.01	0.04	10000	40000
		Monocytes	0.2 - 0.9	0.2	0.9	200000	900000
		Granulocytes	2.13 - 6.35	2.13	6.35	2130000	6350000
		Neutrophils	2.09 - 5.97	2.09	5.97	2.09e+06	5970000
		Eosinophils	0.03 - 0.30	0.03	0.3	30000	300000
		Basophils	0.01 - 0.08	0.01	0.08	10000	80000
		Hematopoietic Stem and Progenitor Cells (CD34+)	0.001 - 0.007	0.001	0.007	1000	7000
		Data sourced from StemCell Technologies, Frequencies of Cell Types in Human Peripheral Blood (Document #23629, v 4.0.0), as cell type number of cells per mL peripheral blood (x106 cells/mL). Source as PBMCs or whole blood. T cells are assumed CD45+ CD3+.
		Human physiological parameter values
		Description	Value	Unit	Reference and Comments
		Human bodyweight, Reference man	70	kg	Bodyweight of Reference Man (Snyder, W 1975 Report of the Task Group on Reference Man, ICRP) defined as being between 20 - 30 years of age, weighing 70 kg, is 170 cm in height, and lives in a climate with an average temperature from 10 - 20 deg C. Caucasian and is a Western European of North American in habitat and custom.
		Volume of human peripheral blood	5	L	5.2 L (Davies, B and Morris, T 1993 Pharmaceutical Research; Table 2 for Refrence man, 70 kg); 5.684 L (Shah and Betts 2012 J Pharmacokinetics and Pharmacodynamics)
		Volume of human plasma	3	L	3.0 L (Davies, B and Morris, T 1993 Pharmaceutical Research; Table 2 for Refrence man, 70 kg); 3.126 L (Shah and Betts 2012 J Pharmacokinetics and Pharmacodynamics)
		Volume of human total body interstitial fluid (excludes plasma)	11	L	11.36 L (Shah and Betts 2012 J Pharmacokinetics and Pharmacodynamics)
		Volume of human total body	74	L	74.45 L (Shah and Betts 2012 J Pharmacokinetics and Pharmacodynamics)
		Unit conversions
		Description	Value	Unit
		Unit conversion (1 L = 1000 mL)	1000	mL/L
		Unit conversion (1 kg = 1000 g)	1000	g/kg	1 kDa = 1 kg/mole
		Unit conversion (1 ng = 1E-09 g)	1e-09	g/ng
		Unit conversion (1 uL = 1E-06 L)	1e-06	L/uL
		Unit conversion (1 mm3 = 1E-06 L)	1e-06	L/mm3
		Unit conversion (1E-9 mol = 1 nmoles)	1e-09	mol/nmol
		Avogadro's number	6.02e+23	molecules/mole
		Target-specific values used for calculations of Target Receptor in Central Compartment
		Description	Value	Unit	Reference and Comments
		Number of cells, NK cells (low, range)	80000	cells/mL	Table: Frequencies of Cell Types in Human Peripheral Blood (StemCell Technologies Document #23629, v 4.0.0)
		Number of cells, NK cells (high, range)	430000	cells/mL
		HER2 on NK cells	17000	receptors/cell	Based on You et al. J Hematol Oncol. 2008; 1: 2.PMID: 18577250
		% HER2 positive of NK cells	5	%	Estimated from Suzuki et al. BMC Cancer. 2015 Feb 6;15:39. PMID: 25655677
		Volume of Central Compartment (plasma)	3	L	Davies, B and Morris, T 1993; Value used to calculate target receptor concentration in Central Compartment (assuming lg. mol. therapy cannot freely diffuse through PM)
		Bottom-up Calculation of Target Receptor Burden in the Central Compartment based on Literature and Assumptions.
		Cell type	Number of cells in Central Compartment		% HER2 Receptor positive	Total concentration of HER2 Receptor positive cells (nM)		HER2 Receptors per cell	Total HER2 Receptor expression, Range (nM)		Total HER2 Receptor expression, Range (nmoles)
			Low	High	(%)	Low	High	(receptors / cell)	Low	High	Low	High
		HER2 positive NK cells	240000000	1290000000	5	6.64452e-09	3.57143e-08	17000	0.000112957	0.000607143	0.00033887	0.00182143
								Total	0.000112957	0.000607143	0.00033887	0.00182143
								Nominal		0.00036005
		Target-specific values used for calculations of Target Receptor in the Tumor
		Description	Value	Unit	Reference and Comments
		Tumor volume	10000	mm3	Common tumor size assumed: 10 cm3 (=10000 mm3)
		Tumor volume	0.01	L
		Number of cells in the Tumor (low)	100000	cells/mm3	Tumor cell estimates are 108/cm3 based on Del Monte 2009, PMID:19176997
		% HER2 positive	30	%	HercepTest (3+: Strong complete, basolateral or lateral membranous reactivity in ≥ 10% of tumor cells); Ahn et al. J Pathol Transl Med. 2020 Jan; 54(1): 34–44.PMID: 31693827
		HER2 expression (low)	50000	receptors/cell	Li et al. PMID: 31185215
		HER2 expression (medium)	500000	receptors/cell
		HER2 expression (high)	1500000	receptors/cell
		Tumor Void Fraction	0.2	fraction	Tumor void fraction is 0.2, so cellularity is 1 - 0.2 = 0.8 (Thurber, 2012, PMID:22974563)
		Tumor Cellularity Fraction	0.8
		Bottom-up Calculation of Target Receptor Burden in the Tumor based on Literature and Assumptions.
		Cell type	Number of Cells in Tumor		% HER2 Receptor positive	Total concentration of HER2 Receptor positive cells (nM)		HER2 Receptors per cell	Total HER2 Receptor expression, Range (nM)		Total HER2 Receptor expression, Range (nmoles)
			Low	High	(%)	Low	High	(receptors / cell)	Low	High	Low	High
		HER2 positive Tumor cells (low)	1000000000		30	0.000249169		50000	12.4585		0.0249169
		HER2 positive Tumor cells (Medium)	1000000000		30	0.000249169		500000	124.585		0.747508
		HER2 positive Tumor cells (High)	1000000000		30	0.000249169		1500000	373.754		0.747508
								Total
		Target-specific values used for calculations of Target Receptor in the Peripheral Tissues
		Description	Value	Unit	Reference and Comments
		Fraction of blood lymphocytes out of all mature T cells in the body	0.022		Trepel, 1974, PMID:4853392
		Fraction of blood granulocytes out of all granulocytes in body	0.5		Athens, 1961, PMID: 13684958
		Fraction of blood monocytes out of all monocytes in the body	0.5		Swirski, 2009, PMID:19644120 (Figure 3D. Total monocytes in blood, spleen, and bone marrow); ; Assume equivalent fraction conversion for myeloid cells in absence of data
		Number of cells, Cardiomyocytes (low)	2000000000	cells	Bianconi et al. 2013 PMID: 23829164
		Number of cells, Cardiomyocytes (high)		cells
		Number of cells, skeletal muscle cells (low)	250000000	cells	Bianconi et al. 2013 PMID: 23829164
		Number of cells, skeletal muscle cells (high)		cells
		Number of cells, Colon epithelial cells (low)	4175000000	cells	Bianconi et al. 2013 PMID: 23829164
		Number of cells, Colon epithelial cells (high)		cells
		HER2 on Cardiomyocytes	35000	receptors/cell	Onsum et al. Am J Pathol. 2013 Nov;183(5):1446-1460. PMID: 24035511
		HER2 on skeletal muscle cells	35000		Assumed same as cardiomyocytes
		HER2 on colon cells	35000		Assumed same as cardiomyocytes
		% HER2 positive of Cardiomyocytes	5	%	Onsum et al. Am J Pathol. 2013 Nov;183(5):1446-1460. PMID: 24035511
		% HER2 positive of Skeletal muscle cells	5		Assumed, no lit values
		% HER2 positive of Colon epithelial cells	5		Based on Onsum et al and IHC from Ruiz et al. Sci Transl Med. 2018 Oct 3;10(461):eaat1445. PMID: 30282693
		Total volume of Peripheral Compartment	69	L
		Interstitial volume of Peripheral Compartment	13	L	Updated peripheral compartment interstitial volume (Shah and Betts 2012)
		Bottom-up Calculation of Target Receptor Burden in the Peripheral Tissues based on Literature and Assumptions.
		Cell type	Number of cells in Peripheral Tissues		% HER2 Receptor positive	Total concentration of HER2 Receptor positive cells (nM)		HER2 Receptors per cell	Total HER2 Receptor expression, Range (nM)		Total HER2 Receptor expression, Range (nmoles)
			Low	High	(%)	Low	High	(receptors / cell)	Low	High	Low	High
		HER2 Cardiomyocytes	2000000000		5	1.27779e-08		35000	0.000447227		0.00581395
		HER2 Skeletal muscle cells	250000000		5	1.59724e-09		35000	5.59034e-05		0.000726744
		HER2 Colon epithelial cells	4175000000		5	2.66739e-08		35000	0.000933587		0.0121366
								Total	0.00143672		0.0186773
		Target Expression in Peripheral Compartment (sum of tumor and peripheral tissues assuming HER2 3+ tumor)
		Total	0.766186	nmoles
		Compartment volume	13	L	Peripheral interstitial volume (Shah and Betts 2012)
		Total	0.0589374	nM
		Summary of published findings
		Identification	Value	Units	Details			Comments		Reference
		HER2 biology background	HER family of receptors regulate cell growth, survival, and differentiation via multiple signal transduction pathways and participate in cellular proliferation and differentiation. The family is made up of four main members: HER-1, HER-2, HER-3, and HER-4, also called ErbB1, ErbB2, ErbB3, and ErbB4, respectively [1]. The HER2 receptor is a 1255 amino acid, 185 kDa transmembrane glycoprotein locat…							Iqbal et al. Mol Biol Int. 2014;2014:852748. PMID: 25276427
		SYSTEMIC COMPARTMENT
		NK cells	17000	receptors/cell	Her2 RNA detected in CD16+ NK cells isolated from human PBMC. Her2 in NK cells 17x higher than non-expressing cells			Assuming non-expressiong cells show signal due to non-specific binding (~1000 molecules/cell), NK cells have 17000 molecules/cell		You et al. J Hematol Oncol. 2008; 1: 2.PMID: 18577250
		Cardiomyocytes	35000	receptors/cell	Single cell quantification of protein in normal heart tissue samples					Onsum et al. Am J Pathol. 2013 Nov;183(5):1446-1460. PMID: 24035511
		Skeletal muscle cells	assumed same as cardiomyocytes	receptors/cell
		Epithelial cells	3000	receptors/cell	HER-2/neu expression levels in normal tissues (epithelial cells in the gastro-intestinal, respiratory, reproductive, and urinary tract as well as in the skin, breast and placenta) were similar to the levels found in non-amplified, non-overexpressing breast cancers and breast cancer cell lines. Endometrium RNA expression was lower than MCF7 cells, which are very low expressors of Her2 (3000 recept…					Press et al. Oncogene. 1990 Jul;5(7):953-62. PMID: 1973830
		Epithelial cells (colon,uterus, breast)	70000	receptors/cell	WB shows clear signal in these normal human tissues. At least 2x darker band than heart tissue. Receptors/cell assumed from 2X of heart estimates in Onsum et al			Assume 35000 because of weak IHC staining, which matches cardiomyocyte estimates qualitatively		Ruiz et al. Sci Transl Med. 2018 Oct 3;10(461):eaat1445. PMID: 30282693
		Colon Epithelial cells			Colon epithelial cells are expected to be higher in # compared to breast
		NK cells	1	%	1% expression of Her2 in NK cells isolated from healthy human PBMC. Cells were co-cultured with cancer cell lines (Her2+ and Her2-) at E:T of 10:1 and Trastuzumab. Only when NK cells were cultured with Her2++ cells, Her2 expression was detected in NK cells due to trogocytosis.			Assume slightly higher expression in cancer patients (~5%)		Suzuki et al. BMC Cancer. 2015 Feb 6;15:39. PMID: 25655677
		Cardiomyocytes	5	%	Single cell quantification of protein. >95% of the cells in the core were classified as low HER2 expressing cells.			Assume 5%		Onsum et al. Am J Pathol. 2013 Nov;183(5):1446-1460. PMID: 24035511
		Colon epithelial cells	~1-5	%	Assumed from IHC, which shows weak staining in some sections			Assume 5%		Ruiz et al. Sci Transl Med. 2018 Oct 3;10(461):eaat1445. PMID: 30282693
		TUMOR COMPARTMENT
		SKBR3	1500000	receptors/cell						Li et al. Cancer Cell. 2019 Jun 10;35(6):948-949. PMID: 31185215
		NCI-N87	1292000	receptors/cell
		SKOV3	349178	receptors/cell
		MDA-MB-361	252249	receptors/cell
		MDA-MB-453	77314	receptors/cell
		T47D	6124	receptors/cell
		MCF7	3646	receptors/cell
		BT474-M3	1940000	receptors/cell						Onsum et al. Am J Pathol. 2013 Nov;183(5):1446-1460. PMID: 24035511
		SKOV3	1380000	receptors/cell
		MCF7-Clone18	1030000	receptors/cell
		MDA-MB-453	393000	receptors/cell
		IGROV1	158000	receptors/cell
		DU145	69000	receptors/cell
		ACHN	45000	receptors/cell
		Primary breast cancer tissue microarray	50000	receptors/cell	Mean Her2 expression per cell measured and divided into Herceptest categories of IHC 0/1+ (negative), IHC 2+ (equivocal) and IHC 3+ (positive). These values fall withn the ranges measured in cell lines by these authors and other groups. The nagative, equivocal and postive IHC characterizations are provided by ASCO/Cap guidelines for interpretation of Her2 IHC (PMID: 31693827).			Final Low, medium and high Her2 expression used in the model shown in bold		Onsum et al. Am J Pathol. 2013 Nov;183(5):1446-1460. PMID: 24035511
			500000	receptors/cell
			1.5 million	receptors/cell
		Estimating % expression	30 (Range 0-60)	%	Estimation based on the distribution of HER2 expression (high, low and negative) in primary breast cancer samples. The ASCO/Cap guidelines suggest staining needs to be present in >10% of the tumor sample.
		Estimating % expression based on clinical thresholds	> 10	%	The 2007 ASCO/CAP guidelines suggested >30% positivity. Current HercepTest cutoff is ≥ 10% of tumor cells);			Assume 30%		Ahn et al. J Pathol Transl Med. 2020 Jan; 54(1): 34–44.PMID: 31693827
