# Supplementary material for: Early Feasibility Assessment: A Method for Accurately Predicting Biotherapeutic Dosing to Inform Early Drug Discovery Decisions
Source: Front Pharmacol. 2022 Jun 8;13:864768. doi: 10.3389/fphar.2022.864768 (PMC9214263; doi:10.3389/fphar.2022.864768)
Supplement: Supplementary file 1 [file DataSheet1.ZIP › Supplementary_ReceptorExpressionCalcs/EGFR_Met_TargetExpression.xlsx]

## Sheet: Human macrophage counts
Bianconi et al human cell counts				Lee et al. J Exp Med 1985 estimated based on F4/80 antigen expression for MOUSE
	cells	sd			Total activity	Fractional activity
Kupffer cells	9.63e+10			Femoral bone marrow	630000	0.0108475
Alveolar macrophages	29000000000	7300000000		Lung	740000	0.0127415
Epidermal Langerhans cells	2580000000	650000000		Kidney	2200000	0.0378801
				Brain	0	0
				Heart	0	0
				Testis	970000	0.0167017
				Bladder	0	0
				Adrenals	28000	0.00048211
				Stomach	2000000	0.0344364
				Small Bowel	13000000	0.223837
				Large Bowel	14000000	0.241055
				Cervical Lymph Nodes	1100000	0.01894
				Mesenteric lymph nodes	1300000	0.0223837
				Peyer's patches	560000	0.00964221
				Thymus	550000	0.00947002
				Blood	0	0
				Urine	0	0
				Liver	16000000	0.275492
				Spleen	5000000	0.0860911
Estimate based on fraction in liver and total liver count
total body macrophage	349556962500

## Sheet: Human Cell Numbers
Bianconi et al. 2013 PMID: 23829164
skin epidermal cells	137000000000	cells		fraction keratinocytes in epidermis	0.95	https://www.sciencedirect.com/topics/immunology-and-microbiology/keratinocyte
cardiac myocyte	2000000000	cells
aveolar type I	38600000000	cells
lung type II pneumocytes	69900000000	cells
enterocytes	16700000000	cells
hepatocytes	241000000000	cells
islet cells	2950000000	cells		fraction of beta cells	0.61	Pisania et al. 2010 PMID: 20697378
vascular endothelial cells	2540000000000	cells
glomerulus total cells	10300000000	cells
biliary epithelial cells	70300000	cells
gallbladder epithelial cells	161000000	cells
ciliated cells	7680000000	cells
Total epithelial cell types	521411300000
Proximal tubule cells	4.576e+07	cells	in mouse kidneys		Chen et al. 2019 PMID: 31253652
	200	mg	weight of 2 month old male C57BL/6 mice (Jackson labs)
	120	g	weight of human kidney
Proximal tubule cells	2.7456e+10	cells	in human kidneys, scaling from mouse by weight
Tumor cell density	1000000000	cells/mL	Del Monte (2009) PMID:19176997
Typical tumor	10	mL
Total tumor cell number	10000000000	cells

## Sheet: EGFR
	Human Peripheral Blood Cells as cell number per volume peripheral blood (x106 cells/mL) and (cells/mL)
	Cell type	Cell numbers per volume human peripheral blood (x106 cells/mL)			Cell numbers per volume human peripheral blood (cells/mL)
		Range	Low	High	Low	High
	Erythrocytes	3800 - 6200	3800	6200	3800000000	6200000000
	Platelets	140 - 450	140	450	140000000	450000000
	Leukocytes	4.1 - 10.9	4.1	10.9	4.1e+06	10900000
	Lymphocytes	1.1 - 3.5	1.1	3.5	1100000	3500000
	T cells	0.54 - 1.79	0.54	1.79	540000	1790000
	CD4+ T-cells	0.3 - 1.5	0.3	1.5	300000	1500000
	Naïve CD4+ T cells	0.08 - 0.76	0.08	0.76	80000	760000
	Memory CD4+ T cells	0.25 - 0.81	0.25	0.81	250000	810000
	Regulatory T cells (CD4+ CD25+)	0.007 - 0.052	0.007	0.052	7000	52000
	CD8+ T cells	0.14 - 0.82	0.14	0.82	140000	820000
	Naïve CD8+ T cells	0.03 - 0.21	0.03	0.21	30000	210000
	Memory CD8+ T cells	-	-	-	-	-
	B cells	0.07 - 0.53	0.07	0.53	70000	530000
	Naïve B cells	0.05 - 0.37	0.05	0.37	50000	370000
	Memory B cells	-	-	-	-	-
	NK cells	0.08 - 0.43	0.08	0.43	80000	430000
	Myeloid cells	3.9 - 6.5	3.9	6.5	3900000	6500000
	Dendritic cells	0.02 - 0.06	0.02	0.06	20000	60000
	Plasmacytoid DCs	0.01 - 0.04	0.01	0.04	10000	40000
	Monocytes	0.2 - 0.9	0.2	0.9	200000	900000
	Granulocytes	2.13 - 6.35	2.13	6.35	2130000	6350000
	Neutrophils	2.09 - 5.97	2.09	5.97	2.09e+06	5970000
	Eosinophils	0.03 - 0.30	0.03	0.3	30000	300000
	Basophils	0.01 - 0.08	0.01	0.08	10000	80000
	Hematopoietic Stem and Progenitor Cells (CD34+)	0.001 - 0.007	0.001	0.007	1000	7000
	Data sourced from StemCell Technologies, Frequencies of Cell Types in Human Peripheral Blood, as cell type number of cells per mL peripheral blood (x106 cells/mL). Source as PBMCs or whole blood. T cells are assumed CD45+ CD3+.
	Human physiological parameter values
	Description	Value	Unit	Reference and Comments
	Human bodyweight, Reference man	70	kg	Bodyweight of Reference Man (Snyder, W et al. 1975 Report of the Task Group on Reference Man, ICRP) defined as being between 20 - 30 years of age, weighing 70 kg, is 170 cm in height, and lives in a climate with an average temperature from 10 - 20 deg C. Caucasian and is a Western European of North American in habitat and custom.
	Volume of human peripheral blood	5	L	5.2 L (Davies, B and Morris, T 1993 Pharmaceutical Research; Table 2 for Refrence man, 70 kg); 5.684 L (Shah and Betts 2012 J Pharmacokinetics and Pharmacodynamics)
	Volume of human plasma	3	L	3.0 L (Davies, B and Morris, T 1993 Pharmaceutical Research; Table 2 for Refrence man, 70 kg); 3.126 L (Shah and Betts 2012 J Pharmacokinetics and Pharmacodynamics)
	Unit conversions
	Description	Value	Unit
	Unit conversion (1 L = 1000 mL)	1000	mL/L
	Unit conversion (1 kg = 1000 g)	1000	g/kg
	Unit conversion (1 ng = 1E-09 g)	1e-09	g/ng
	Unit conversion (1 uL = 1E-06 L)	1e-06	L/uL
	Unit conversion (1 mm3 = 1E-06 L)	1e-06	L/mm3
	Unit conversion (1E-9 mol = 1 nmoles)	1e-09	mol/nmol
	Avogadro's number	6.02e+23	molecules/mole
	Target-specific values used for calculations of EGFR in Central Compartment
	Description	Value	Unit	Reference and Comments
	Number of cells, monocytes (low, range)	200000	cells/mL	See table above
	Number of cells, monocytes (high, range)	900000	cells/mL	See table above
	EGFR+ on monocytes	10000	receptors/cell	See table below for summary
	% EGFR positive of cells	100	%	See table below for summary - uniform staining, with major difference being average receptors/cell
	Volume of Peripheral Blood	5	L	See table of Human Body Physiological Parameters
	Volume of Central Compartment	3	L	Plasma volume *** nominal parameterization of human model
	Bottom-up Calculation of EGFR Expression in Central Compartment based on Literature and Assumptions.
	Cell type	Number of cells in Peripheral Blood		% Receptor-1 positive	Human body equivalent (% in Peripheral blood of total body)	Total concentration of EGFR positive cells (nM)		EGFR receptors per cell	Total EGFR expression, Range (nM)		Total EGFR expression, Range (nmoles)
		Low	High	(%)	fraction	Low	High	(receptors / cell)	Low	High	Low	High
	EGFR Expression on monocytes	1000000000	4500000000	100	1	5.5371e-07	2.49169e-06	10000	0.0055371	0.0249169	0.0166113	0.0747508
					Total	5.5371e-07	2.49169e-06	Total	0.0055371	0.0249169	0.0166113	0.0747508
	*Human body equivalent is based on Trepel et al. Klin Wochenschr, 1974					1.5227e-06		Avg	0.015227		0.0456811
						916667	cells/mL
	Target-specific values used for calculations of EGFR in Peripheral Compartment
	Description	Value	Unit	Reference and Comments
	Number of cells, monocytes (low, range)	200000	cells/mL	See table above
	Number of cells, monocytes (high, range)	900000	cells/mL	See table above
	Number of cells, macrophages (low, range)	1.2788e+11	cells	See Human macrophage counts
	Number of cells, macrophages (high, range)	349556962500	cells	See Human Macrophage counts
	Number of cells, skin keratinocytes	130150000000	cells	See Human Cell Numbers sheet
	Number of cells, other EGFR+ cell types	358855500000	cells	See Human Cell Numbers sheet
	Number of cells, tumor cells	10000000000	cells	See Human Cell Numbers sheet
	EGFR+ on monocytes, macrophages, other EGFR+ cells	10000	receptors/cell	See table below for summary, based on IHC staining summary
	EGFR+ on skin keratinocytes	50000	receptors/cell	See table below for summary, based on IHC staining summary - skin is positive control
	EGFR+ on tumor cells	400000	receptors/cell	See table below for summary
	% EGFR positive of monocytes	100	%	See table below for summary - uniform staining, with major difference being average receptors/cell
	% EGFR positive of normal cell types	50	%	See table below for summary
	% EGFR positive of tumor cells	65	%	See table below for summary
	Volume of Peripheral Blood	5	L	See table of Human Body Physiological Parameters
	Volume of Peripheral Compartment	13	L	Physiological interstitial volume (Shah and Betts 2012)
	Bottom-up Calculation of EGFR Expression in Peripheral Compartment based on Literature and Assumptions.
	Cell type	Number of cells		% Receptor-1 positive	Human body equivalent (central/peripheral ratio)	Total concentration of EGFR positive cells (nM)		EGFR receptors per cell	Total EGFR expression, Range (nM)		Total EGFR expression, Range (nmoles)
		Low	High	(%)	fraction	Low	High	(receptors / cell)	Low	High	Low	High
	EGFR Expression on monocytes	1000000000	4500000000	100	1	1.27779e-07	5.75006e-07	10000	0.00127779	0.00575006	0.0166113	0.0747508
	EGFR Expression on macrophages	1.2788e+11	349556962500	50	1	8.1702e-06	2.23331e-05	10000	0.081702	0.223331	1.06213	2.9033
	EGFR Expression on skin keratinocytes	130150000000	130150000000	50	1	8.31523e-06	8.31523e-06	50000	0.415762	0.415762	5.4049	5.4049
	EGFR Expression on other EGFR+ cell types	358855500000	358855500000	50	1	2.29271e-05	2.29271e-05	10000	0.229271	0.229271	2.98053	2.98053
	EGFR Expression on tumor cells	10000000000	10000000000	65	1	8.30565e-07	8.30565e-07	400000	0.332226	0.332226	4.31894	4.31894
					Total	4.03709e-05	5.4981e-05	Total	1.06024	1.20634	13.7831	15.6824
	*Human body equivalent is based on Trepel et al. Klin Wochenschr, 1974, Bainton et al. 1971, van Furth 1986, Swirski et al. 2009				Avg	4.7676e-05		Avg	1.13329		14.7328
	Summary of published findings for EGFR expression in Cancer Patients
	Identification	Value	Units	Details			Comments		Reference
	As reviewed: EGFR important in skin growth, maintenance, repair. Expressed throughout epidermis, particularly basal cell layer. Keratinocytes have EGFR-dependent function. Vascular smooth muscle cells expression EGFR (and other ErbB family members). EGFR transactivation implicated in cardiac myocyte survival. EGFR plays important role in regulating lung development and function - expressed mainly…								Chen et al. 2016 DOI: 10.11152/physrev.00030.2015
	EGFR RNA expression by cell type consistent with functional information.								Human Protein Atlas
	Positive staining by IHC in tissue consistent with functional information								Yano 2003 PMID: 14666659; Real 1986 PMID: 3015394
	EGFR expression on tumor cells	2000 - 2000000	receptors/cell	Figure 3 shows EGFR binding on different tumor cell lines, ranging over several orders of magnitude.			quantified via QIFIKIT		Albert (2018) PMID: 29876011
	EGFR expression on monocytes	2000-10000	receptors/cell	Figure 1a shows flow staining of CD14+ monocytes vs. MDA-MB-468 cell line (as positive control)			Receptors assumed based on relative MFI		Chan et al. 2009 PMID:20018733
	EGFR expression on cancer cell lines	50000 - 800000	receptors/cell	Table 3 describes quantitation of absolute binding capacity (ABC) for multiple cell lines using monovalent and bivalent Abs.			Receptor quantitation agreed between antibodies		Jarantow et al. 2015 PMID: 26260789
	EGFR expression on "normal" cells	10000	receptors/cell	In text description of expression levels in "normal cells" Describes over-expression of EGFR on tumor-cells as 10-1000 x normal cells			Value consistent with, or slightly higher than 1000x less than highest reported tumor cell line		Sandoval (2012) PMID: 21871505
	EGFR expression on low membranous staining	40	%	% positivity based on descriptions of IHC staining in glottic cancer					Braut (2009) PMID: 19673037
	EGFR expression on high membranous staining	70	%	% positivity based on descriptions of IHC staining in glottic cancer					Braut (2009) PMID: 19673037
	EGFR expression on squamous cell carcinoma	65	%	Paper describes IHC scoring of tumor samples - total score as a product of extent of expression (based on % cells stained) x staining intensity (IHC score). Majority of tumors fall in intermediate stage			Assume median level of % positive and staining intensity based on scoring methods		Verma et al. 2018 PMID: 29731551
	EGFR expression on squamous cell carcinoma	400000	receptors/cell

## Sheet: Met
	Human Peripheral Blood Cells as cell number per volume peripheral blood (x106 cells/mL) and (cells/mL)
	Cell type	Cell numbers per volume human peripheral blood (x106 cells/mL)			Cell numbers per volume human peripheral blood (cells/mL)
		Range	Low	High	Low	High
	Erythrocytes	3800 - 6200	3800	6200	3800000000	6200000000
	Platelets	140 - 450	140	450	140000000	450000000
	Leukocytes	4.1 - 10.9	4.1	10.9	4.1e+06	10900000
	Lymphocytes	1.1 - 3.5	1.1	3.5	1100000	3500000
	T cells	0.54 - 1.79	0.54	1.79	540000	1790000
	CD4+ T-cells	0.3 - 1.5	0.3	1.5	300000	1500000
	Naïve CD4+ T cells	0.08 - 0.76	0.08	0.76	80000	760000
	Memory CD4+ T cells	0.25 - 0.81	0.25	0.81	250000	810000
	Regulatory T cells (CD4+ CD25+)	0.007 - 0.052	0.007	0.052	7000	52000
	CD8+ T cells	0.14 - 0.82	0.14	0.82	140000	820000
	Naïve CD8+ T cells	0.03 - 0.21	0.03	0.21	30000	210000
	Memory CD8+ T cells	-	-	-	-	-
	B cells	0.07 - 0.53	0.07	0.53	70000	530000
	Naïve B cells	0.05 - 0.37	0.05	0.37	50000	370000
	Memory B cells	-	-	-	-	-
	NK cells	0.08 - 0.43	0.08	0.43	80000	430000
	Myeloid cells	3.9 - 6.5	3.9	6.5	3900000	6500000
	Dendritic cells	0.02 - 0.06	0.02	0.06	20000	60000
	Plasmacytoid DCs	0.01 - 0.04	0.01	0.04	10000	40000
	Monocytes	0.2 - 0.9	0.2	0.9	200000	900000
	Granulocytes	2.13 - 6.35	2.13	6.35	2130000	6350000
	Neutrophils	2.09 - 5.97	2.09	5.97	2.09e+06	5970000
	Eosinophils	0.03 - 0.30	0.03	0.3	30000	300000
	Basophils	0.01 - 0.08	0.01	0.08	10000	80000
	Hematopoietic Stem and Progenitor Cells (CD34+)	0.001 - 0.007	0.001	0.007	1000	7000
	Data sourced from StemCell Technologies, Frequencies of Cell Types in Human Peripheral Blood, as cell type number of cells per mL peripheral blood (x106 cells/mL). Source as PBMCs or whole blood. T cells are assumed CD45+ CD3+.
	Human physiological parameter values
	Description	Value	Unit	Reference and Comments
	Human bodyweight, Reference man	70	kg	Bodyweight of Reference Man (Snyder, W et al. 1975 Report of the Task Group on Reference Man, ICRP) defined as being between 20 - 30 years of age, weighing 70 kg, is 170 cm in height, and lives in a climate with an average temperature from 10 - 20 deg C. Caucasian and is a Western European of North American in habitat and custom.
	Volume of human peripheral blood	5	L	5.2 L (Davies, B and Morris, T 1993 Pharmaceutical Research; Table 2 for Refrence man, 70 kg); 5.684 L (Shah and Betts 2012 J Pharmacokinetics and Pharmacodynamics)
	Volume of human plasma	3	L	3.0 L (Davies, B and Morris, T 1993 Pharmaceutical Research; Table 2 for Refrence man, 70 kg); 3.126 L (Shah and Betts 2012 J Pharmacokinetics and Pharmacodynamics)
	Unit conversions
	Description	Value	Unit
	Unit conversion (1 L = 1000 mL)	1000	mL/L
	Unit conversion (1 kg = 1000 g)	1000	g/kg
	Unit conversion (1 ng = 1E-09 g)	1e-09	g/ng
	Unit conversion (1 uL = 1E-06 L)	1e-06	L/uL
	Unit conversion (1 mm3 = 1E-06 L)	1e-06	L/mm3
	Unit conversion (1E-9 mol = 1 nmoles)	1e-09	mol/nmol
	Avogadro's number	6.02e+23	molecules/mole
	Target-specific values used for calculations of Met in Central Compartment
	Description	Value	Unit	Reference and Comments
	Number of cells, monocytes (low, range)	200000	cells/mL	See table above
	Number of cells, monocytes (high, range)	900000	cells/mL	See table above
	Number of cells, B-cells (low, range)	70000	cells/mL	See table above
	Number of cells, B-cells (high, range)	530000	cells/mL	See table above
	Number of cells, NK cells (low, range)	80000	cells/mL	See table above
	Number of cells, NK cells (high, range)	430000	cells/mL	See table above
	Met on monocytes	5000	receptors/cell	See table below for summary
	Met on B-cells	5000	receptors/cell	See table below for summary
	Met on NK cells	1000	receptors/cell	See table below for summary
	% Met positive of monocytes and NK-cells	100	%	See table below for summary - uniform staining
	% Met positive of B-cells	60	%	See table below for summary - two distinct populations
	Volume of Peripheral Blood	5	L	See table of Human Body Physiological Parameters
	Volume of Central Compartment	3	L	Plasma volume *** nominal parameterization of human model
	Bottom-up Calculation of Met Expression in Central Compartment based on Literature and Assumptions.
	Cell type	Number of cells in Peripheral Blood		% Receptor-1 positive	Human body equivalent (% in Peripheral blood of total body)	Total concentration of Met positive cells (nM)		Met receptors per cell	Total Met expression, Range (nM)		Total Met expression, Range (nmoles)
		Low	High	(%)	fraction	Low	High	(receptors / cell)	Low	High	Low	High
	Met Expression on monocytes	1000000000	4500000000	100	1	5.5371e-07	2.49169e-06	5000	0.00276855	0.0124585	0.00830565	0.0373754
	Met expression on B-cells	350000000	2650000000	60	1	1.16279e-07	8.80399e-07	5000	0.000581395	0.00440199	0.00174419	0.013206
	Met expression on NK cells	400000000	2150000000	100	1	2.21484e-07	1.19048e-06	1000	0.000221484	0.00119048	0.000664452	0.00357143
					Total	8.91473e-07	4.56257e-06	Total	0.00357143	0.0180509	0.0107143	0.0541528
	*Human body equivalent is based on Trepel et al. Klin Wochenschr, 1974				Avg	2.72702e-06		Avg	0.0108112		0.0324336
	Target-specific values used for calculations of Met in Peripheral Compartment
	Description	Value	Unit	Reference and Comments
	Number of cells, epithelial cells (moderate expressing)	295456000000	cells	See Human Cell Numbers sheet - kidney, liver, enterocytes
	Number of cells, epithelial cells (low expressing)	253411300000	cells	See Human Cell Numbers sheet - all other cell types
	Number of cells, tumor cells	10000000000	cells	See Human Cell Numbers sheet
	Number of cells, monocytes (low, range)	200000	cells/mL	See Table above
	Number of cells, monocytes (high, range)	900000	cells/mL	See Table above
	Number of cells, B-cells (low, range)	70000	cells/mL	See Table above
	Number of cells, B-cells (high, range)	530000	cells/mL	See Table above
	Number of cells, NK cells (low, range)	80000	cells/mL	See Table above
	Number of cells, NK cells (high, range)	430000	cells/mL	See Table above
	Met on epithelial cells (moderate)	10000	receptors/cell	See table below for summary, assuming low-end of positive tumor expression
	Met on epithelial cells (low)	1000	receptors/cell	See table below for summary, typical assumption for "weak" staining
	Met on tumor cells	200000	receptors/cell	See table below for summary, assuming moderate expression
	Met on monocytes	5000	receptors/cell	See table below for summary
	Met on B-cells	5000	receptors/cell	See table below for summary
	Met on NK cells	1000	receptors/cell	See table below for summary
	% Met positive of cells (moderate)	60	%	See table below for summary - typical assumption based on IHC "moderate"
	% Met positive of cells (low)	30	%	See table below for summary -typical assumption for IHC "low"
	% Met positive of tumor cells	70	%	See table below for summary
	% Met positive of monocytes and NK-cells	100	%	See table below for summary - uniform staining
	% Met positive of B-cells	60	%	See table below for summary - two distinct populations
	Volume of Peripheral Compartment	13	L	Physiological interstitial volume (Shah and Betts 2012)
	Bottom-up Calculation of Met Expression in Peripheral Compartment based on Literature and Assumptions.
	Cell type	Number of cells in Peripheral Compartment		% Receptor-1 positive	Human body equivalent (% in Peripheral blood of total body)	Total concentration of Met positive cells (nM)		Met receptors per cell	Total Met expression, Range (nM)		Total Met expression, Range (nmoles)
		Low	High	(%)	fraction	Low	High	(receptors / cell)	Low	High	Low	High
	Met expression on epithelial cells (moderate)	295456000000	295456000000	60	1	2.26519e-05	2.26519e-05	10000	0.226519	0.226519	2.94474	2.94474
	Met expression on epithelial cells (low)	253411300000	253411300000	30	1	9.71421e-06	9.71421e-06	1000	0.00971421	0.00971421	0.126285	0.126285
	Met expression on tumor cells	10000000000	10000000000	70	1	8.94454e-07	8.94454e-07	200000	0.178891	0.178891	2.32558	2.32558
	Met expression on monocytes	1000000000	4500000000	100	1	1.27779e-07	5.75006e-07	5000	0.000638896	0.00287503	0.00830565	0.0373754
	Met expression on B-cells	350000000	2650000000	60	0.022	1.21971e-06	9.23495e-06	5000	0.00609855	0.0461748	0.0792812	0.600272
	Met expression on NK cells	400000000	2150000000	100	0.022	2.32326e-06	1.24875e-05	1000	0.00232326	0.0124875	0.0302024	0.162338
					Total	3.69313e-05	5.5558e-05	Total	0.424185	0.476661	5.5144	6.1966
	*Human body equivalent is based on Trepel et al. Klin Wochenschr, 1974, Bainton et al. 1971, van Furth 1986, Swirski et al. 2009				Avg	4.62446e-05		Avg	0.450423		5.8555
	Levels of Soluble Met in Systemic Compartment based on Literature and Assumptions
	Description	Value	Unit	Reference and Comments
	Moleular weight of Soluble Met	85	kDa	N/A
	Soluble Met levels	500	ng/mL	Baseline measurements for patients in Rosen et al. 2017 PMID: 27803065
	Soluble Receptor-1	Soluble Receptor-1 levels (ng/mL)	Soluble Receptor-1 levels (nM)
	Soluble Met	500	5.88235
		Total	5.88235
	Summary of published findings for Met expression in Cancer Patients
	Identification	Value	Units	Details			Comments		Reference
	Met is broadly expressed across epithlial cell types, including enterocytes, keratinocytes, alveolar cells, paneth cells, hepatocytes, kidney epithelial cells								human protein atlas
	IHC staining of normal tissues show broad but generally weak-to-moderate staining in lung, esophagus, liver, colon, stomach, skin, kidney, and glands. Western blot analysis of normal tissues agrees with stomach, intestine, liver, kidney showing highest protein expression								Ma et al. Genes Chromosomes Cancer 2008; Bozkaya, G., Korhan, P., Cokaklı, M., Erdal, E., Sağol, O., Karademir, S., Korch, C., & Atabey, N. (2012). Cooperative interaction of MUC1 with the HGF/c-Met pathway during hepatocarcinogenesis. Molecular Cancer, 11(1), 64.; Di Renzo, M. F., Narsimhan, R. P., Olivero, M., Bretti, S., Giordano, S., Medico, E., Gaglia, P., Zara, P., & Comoglio, P. M. (1991).…
	Kidney staining shows moderate expression in glomerulus and tubulo-interstitium cells								Kim, Y. C., Lee, J., An, J. N., Kim, J. H., Choi, Y.-W., Li, L., Kwon, S. H., Lee, M.-Y., Lee, B., Jeong, J.-G., Yu, S.-S., Lim, C. S., Kim, Y. S., Kim, S., Yang, S. H., & Lee, J. P. (2019). Renoprotective effects of a novel cMet agonistic antibody on kidney fibrosis. Scientific Reports, 9(1), 13495.
	% Met+ of tumor cells	70	%	From tissue microarrays, for tumor samples with moderate to strong staining of Met, uniform staining is observed					Ma, P. C., Tretiakova, M. S., MacKinnon, A. C., Ramnath, N., Johnson, C., Dietrich, S., Seiwert, T., Christensen, J. G., Jagadeeswaran, R., Krausz, T., Vokes, E. E., Husain, A. N., & Salgia, R. (2008). Expression and mutational analysis of MET in human solid cancers. Genes, Chromosomes & Cancer, 47(12), 1025–1037.
	Met expression on cancer cell lines, low end	5000	receptors/cell	Table 1 describes quantation of Met receptors on multiple cancer cell lines using 3 different antibody formats. MESF method used					Panke, C., Weininger, D., Haas, A., Schelter, F., Schlothauer, T., Bader, S., Sircar, R., Josel, H. P., Baer, U., Burtscher, H., Mundigl, O., Grote, M., Brinkmann, U., & Sustmann, C. (2013). Quantification of cell surface proteins with bispecific antibodies. Protein Engineering, Design & Selection: PEDS, 26(10), 645–654.
	Met expression on cancer cell lines, moderate	100000	receptors/cell
	Met expression on cancer cell lines, high end	1100000	receptors/cell
	Met expression on cancer cell lines, low end	40000	receptors/cell	Table 2 lists ABC values for c-Met measured using 2 different antibodies					Jarantow et al. 2015 PMID: 26260789
	Met expression on cancer cell lines, high end	570000	receptors/cell
	Met expression on monocytes	5000	receptors/cell	Figure 4 shows c-Met staining on PBMC sub-types. Staining on monocytes, NK cells, and a subset of B-cells is observed					Molnarfi et al. 2012 doi:10.1371/journal.pone.0049882
	Met expression on NK cells	1000	receptors/cell
	Met expression on B-cells	5000	receptors/cell
	%+ Met expression on B-cells	60	%
	soluble Met in Met+ and Met- patients	750	ng/mL	Figure 1 shows soluble Met levels in Met+ vs. Met- patients, with a wide range of values measured across patients					Gao, H.-F., Yang, J.-J., Chen, Z.-H., Zhang, X.-C., Yan, H.-H., Guo, W.-B., Zhou, Q., Gou, L.-Y., Dong, Z.-Y., & Wu, Y.-L. (2016). Plasma dynamic monitoring of soluble c-Met level for EGFR-TKI treatment in advanced non-small cell lung cancer. Oncotarget, 7(26), 39535–39543.
