# Supplementary material for: Early Feasibility Assessment: A Method for Accurately Predicting Biotherapeutic Dosing to Inform Early Drug Discovery Decisions
Source: Front Pharmacol. 2022 Jun 8;13:864768. doi: 10.3389/fphar.2022.864768 (PMC9214263; doi:10.3389/fphar.2022.864768)
Supplement: Supplementary file 3 [file DataSheet2.ZIP]

Archive with 18 entries (18 files):
- Model run files_json and reports/Emibetuzumab_casestudy.json
- Model run files_json and reports/Adalimumab_Sensitivity_Analysis.json
- Model run files_json and reports/Panitumumab_casestudy.json
- Model run files_json and reports/Infliximab_Sensitivity_Analysis.json
- Model run files_json and reports/README.pdf
- Model run files_json and reports/one_compartment_anti_ligand.pdf
- Model run files_json and reports/Amivantamab_casestudy.json
- Model run files_json and reports/Trastuzumab_casestudy.json
- Model run files_json and reports/four_compartment_anti_receptor.pdf
- Model run files_json and reports/All_Anti-Ligand_CaseStudies.json
- Model run files_json and reports/four_compartment_anti_receptor_bispecific.pdf
- Model run files_json and reports/Trastuzumab_CaseStudy.pdf
- Model run files_json and reports/Emibetuzumab_CaseStudy.pdf
- Model run files_json and reports/All_Anti-Ligand_CaseStudies.pdf
- Model run files_json and reports/Panitumumab_CaseStudy.pdf
- Model run files_json and reports/Infliximab_Sensitivity_Analysis.pdf
- Model run files_json and reports/Adalimumab_Sensitivity_Analysis.pdf
- Model run files_json and reports/Amivantamab_CaseStudy.pdf
