# Supplementary material for: Early Feasibility Assessment: A Method for Accurately Predicting Biotherapeutic Dosing to Inform Early Drug Discovery Decisions
Source: Front Pharmacol. 2022 Jun 8;13:864768. doi: 10.3389/fphar.2022.864768 (PMC9214263; doi:10.3389/fphar.2022.864768)
Supplement: Supplementary file 3 [file DataSheet2.ZIP › Model run files_json and reports/Emibetuzumab_casestudy.json]

{
  "name": "Emibetuzumab_casestudy.json",
  "platform_version": "2022.3.2",
  "metadata_id": "Ab_R_2cpt_disease_tox",
  "metric": "scan_1d",
  "scenarios_table": [
    {
      "description": "Emibetuzumab",
      "model_parameters": {
        "interval": 14,
        "dose": 100,
        "mab_kd_1": 0.1,
        "dose_count": 8,
        "mw_1": 150000,
        "el_half_1": 16,
        "abs_half": 2.5,
        "BW": 70,
        "volume_central": 3,
        "volume_peripheral": 13,
        "volume_disease": 0.1,
        "volume_tox": 0.1,
        "Tdist_Ab_hr_peripheral": 35,
        "Tdist_Ab_hr_disease": 30,
        "Tdist_Ab_hr_tox": 30,
        "Pdist_Ab_peripheral": 0.190625,
        "Pdist_Ab_disease": 0,
        "Pdist_Ab_tox": 0,
        "drug_valency_1": 2,
        "lig_half_1": 10000,
        "rec_half_1": 4,
        "shed_half_1": 48,
        "lig_rec_kd_1": 1,
        "lig_css_1_central": 0.0001,
        "lig_css_1_peripheral": 0,
        "lig_css_1_disease": 0.05,
        "lig_css_1_tox": 0.05,
        "rec_css_1_central": 0.011,
        "rec_css_1_peripheral": 0.45,
        "rec_css_1_disease": 10000,
        "rec_css_1_tox": 10000,
        "shed_css_1_central": 5.9,
        "shed_css_1_peripheral": 5.9,
        "shed_css_1_disease": 0,
        "shed_css_1_tox": 0,
        "Tdist_L1_hr_peripheral": 30,
        "Tdist_L1_hr_disease": 30,
        "Tdist_L1_hr_tox": 30,
        "Tdist_S1_hr_peripheral": 30,
        "Tdist_S1_hr_disease": 30,
        "Tdist_S1_hr_tox": 30,
        "cell_density_mL_central": 1000000,
        "cell_density_mL_peripheral": 1000000,
        "cell_density_mL_disease": 1000000,
        "cell_density_mL_tox": 1000000,
        "scale_half_Ab_R1_central": 1,
        "scale_half_Ab_R1_peripheral": 1,
        "scale_half_Ab_R1_disease": 1,
        "scale_half_Ab_R1_tox": 1,
        "scale_kd_Ab_T1_central": 1,
        "scale_kd_Ab_T1_peripheral": 1,
        "scale_kd_Ab_T1_disease": 1,
        "scale_kd_Ab_T1_tox": 1,
        "scale_half_Ab_central": 1,
        "scale_half_Ab_peripheral": 1,
        "scale_half_Ab_disease": 1,
        "scale_half_Ab_tox": 1
      },
      "route": "IV",
      "criteria_parameters": {
        "id": "texx",
        "modifiers": {
          "compartment": "peripheral"
        },
        "reducer": "({{{time_value}}})[dose_count * interval * SECONDS_PER_DAY]",
        "target": 98
      },
      "scan_parameter_1": {
        "param_id": "dose",
        "lower_limit": 20,
        "upper_limit": 2000,
        "scale": "log",
        "n": 5
      },
      "scan_parameter_2": {
        "param_id": "mab_kd_1",
        "lower_limit": 0.001,
        "upper_limit": 1,
        "scale": "log",
        "n": 5
      },
      "user_plot_layout": {
        "selected": [],
        "selectedPlotRanges": [
          {
            "x_lower_limit": null,
            "x_upper_limit": null,
            "y_upper_limit": null,
            "y_lower_limit": null
          },
          {
            "x_lower_limit": null,
            "x_upper_limit": null,
            "y_upper_limit": null,
            "y_lower_limit": null
          },
          {
            "x_lower_limit": null,
            "x_upper_limit": null,
            "y_upper_limit": null,
            "y_lower_limit": null
          },
          {
            "x_lower_limit": null,
            "y_upper_limit": 3.132420091324201,
            "x_upper_limit": null,
            "y_lower_limit": -3.0319634703196345
          }
        ],
        "axisLimits": {
          "autoZ": false,
          "zmin": null,
          "zmax": null
        }
      }
    }
  ],
  "global_criteria_parameters": {
    "id": "texx",
    "modifiers": {
      "compartment": "peripheral"
    },
    "reducer": "({{{time_value}}})[dose_count * interval * SECONDS_PER_DAY]",
    "target": 99.5
  },
  "global_model_parameters": {
    "interval": {
      "value": 14,
      "is_global": false,
      "unit": null
    },
    "dose": {
      "value": 100,
      "is_global": false,
      "unit": "mg"
    },
    "mab_kd_1": {
      "value": 0.1,
      "is_global": false,
      "unit": "nM"
    },
    "dose_count": {
      "value": 8,
      "is_global": true,
      "unit": null
    },
    "mw_1": {
      "value": 150000,
      "is_global": true,
      "unit": "Da"
    },
    "el_half_1": {
      "value": 16,
      "is_global": true,
      "unit": "days"
    },
    "abs_half": {
      "value": 2.5,
      "is_global": true,
      "unit": "days"
    },
    "BW": {
      "value": 70,
      "is_global": true,
      "unit": "kg"
    },
    "volume_central": {
      "value": 3,
      "is_global": true,
      "unit": "L"
    },
    "volume_peripheral": {
      "value": 13,
      "is_global": true,
      "unit": "L"
    },
    "volume_disease": {
      "value": 0.1,
      "is_global": true,
      "unit": "L"
    },
    "volume_tox": {
      "value": 0.1,
      "is_global": true,
      "unit": "L"
    },
    "Tdist_Ab_hr_peripheral": {
      "value": 35,
      "is_global": true,
      "unit": "hr"
    },
    "Tdist_Ab_hr_disease": {
      "value": 30,
      "is_global": true,
      "unit": "hr"
    },
    "Tdist_Ab_hr_tox": {
      "value": 30,
      "is_global": true,
      "unit": "hr"
    },
    "Pdist_Ab_peripheral": {
      "value": 0.190625,
      "is_global": true,
      "unit": ""
    },
    "Pdist_Ab_disease": {
      "value": 0,
      "is_global": true,
      "unit": ""
    },
    "Pdist_Ab_tox": {
      "value": 0,
      "is_global": true,
      "unit": ""
    },
    "drug_valency_1": {
      "value": 2,
      "is_global": true,
      "unit": null
    },
    "lig_half_1": {
      "value": 10000,
      "is_global": true,
      "unit": "hr"
    },
    "rec_half_1": {
      "value": 4,
      "is_global": true,
      "unit": "hr"
    },
    "shed_half_1": {
      "value": 48,
      "is_global": true,
      "unit": "hr"
    },
    "lig_rec_kd_1": {
      "value": 1,
      "is_global": false,
      "unit": "nM"
    },
    "lig_css_1_central": {
      "value": 0.0001,
      "is_global": true,
      "unit": "nM"
    },
    "lig_css_1_peripheral": {
      "value": 0,
      "is_global": true,
      "unit": "nM"
    },
    "lig_css_1_disease": {
      "value": 0.05,
      "is_global": false,
      "unit": "nM"
    },
    "lig_css_1_tox": {
      "value": 0.05,
      "is_global": false,
      "unit": "nM"
    },
    "rec_css_1_central": {
      "value": 0.011,
      "is_global": true,
      "unit": "nM"
    },
    "rec_css_1_peripheral": {
      "value": 0.45,
      "is_global": true,
      "unit": "nM"
    },
    "rec_css_1_disease": {
      "value": 10000,
      "is_global": false,
      "unit": "#/cell"
    },
    "rec_css_1_tox": {
      "value": 10000,
      "is_global": false,
      "unit": "#/cell"
    },
    "shed_css_1_central": {
      "value": 5.9,
      "is_global": true,
      "unit": "nM"
    },
    "shed_css_1_peripheral": {
      "value": 5.9,
      "is_global": true,
      "unit": "nM"
    },
    "shed_css_1_disease": {
      "value": 0,
      "is_global": true,
      "unit": "nM"
    },
    "shed_css_1_tox": {
      "value": 0,
      "is_global": true,
      "unit": "nM"
    },
    "Tdist_L1_hr_peripheral": {
      "value": 30,
      "is_global": true,
      "unit": "hr"
    },
    "Tdist_L1_hr_disease": {
      "value": 30,
      "is_global": true,
      "unit": "hr"
    },
    "Tdist_L1_hr_tox": {
      "value": 30,
      "is_global": true,
      "unit": "hr"
    },
    "Tdist_S1_hr_peripheral": {
      "value": 30,
      "is_global": true,
      "unit": "hr"
    },
    "Tdist_S1_hr_disease": {
      "value": 30,
      "is_global": true,
      "unit": "hr"
    },
    "Tdist_S1_hr_tox": {
      "value": 30,
      "is_global": true,
      "unit": "hr"
    },
    "cell_density_mL_central": {
      "value": 1000000,
      "is_global": true,
      "unit": "#/mL"
    },
    "cell_density_mL_peripheral": {
      "value": 1000000,
      "is_global": true,
      "unit": "#/mL"
    },
    "cell_density_mL_disease": {
      "value": 1000000,
      "is_global": true,
      "unit": "#/mL"
    },
    "cell_density_mL_tox": {
      "value": 1000000,
      "is_global": true,
      "unit": "#/mL"
    },
    "scale_half_Ab_R1_central": {
      "value": 1,
      "is_global": true,
      "unit": ""
    },
    "scale_half_Ab_R1_peripheral": {
      "value": 1,
      "is_global": true,
      "unit": ""
    },
    "scale_half_Ab_R1_disease": {
      "value": 1,
      "is_global": true,
      "unit": ""
    },
    "scale_half_Ab_R1_tox": {
      "value": 1,
      "is_global": true,
      "unit": ""
    },
    "scale_kd_Ab_T1_central": {
      "value": 1,
      "is_global": true,
      "unit": ""
    },
    "scale_kd_Ab_T1_peripheral": {
      "value": 1,
      "is_global": true,
      "unit": ""
    },
    "scale_kd_Ab_T1_disease": {
      "value": 1,
      "is_global": true,
      "unit": ""
    },
    "scale_kd_Ab_T1_tox": {
      "value": 1,
      "is_global": true,
      "unit": ""
    },
    "scale_half_Ab_central": {
      "value": 1,
      "is_global": true,
      "unit": ""
    },
    "scale_half_Ab_peripheral": {
      "value": 1,
      "is_global": true,
      "unit": ""
    },
    "scale_half_Ab_disease": {
      "value": 1,
      "is_global": true,
      "unit": ""
    },
    "scale_half_Ab_tox": {
      "value": 1,
      "is_global": true,
      "unit": ""
    }
  },
  "scan_parameter_1": {
    "param_id": "dose",
    "lower_limit": 1,
    "upper_limit": 300,
    "scale": "log",
    "n": 11
  },
  "scan_parameter_2": {
    "param_id": "mab_kd_1",
    "lower_limit": 0.001,
    "upper_limit": 1,
    "scale": "log",
    "n": 5
  },
  "parameter_is_global": {
    "criterion": false,
    "parameterID1": false,
    "parameterID2": true
  },
  "significant_digits": 3,
  "scan_1d_root_method": "brentq",
  "linear_solver": "KLU",
  "abstol": 1e-9,
  "reltol": 0.000001,
  "maxord": 5,
  "scan_1d_interactive_mode": true,
  "scan_2d_interactive_mode": false,
  "output_n": 30,
  "output_start": "first",
  "output_stop": "end",
  "compatibility": {
    "metadata": {
      "id": "Ab_R_2cpt_disease_tox",
      "model_id": "3ec67dded7f507a8bbb2e2058ce6b60f49bcb300fdb5f8b85a1931c5d4f14ff6",
      "report_id": "4f869fa21cff663a997d25b9e290cf3b6524f0aa5c88c9c096345958ca1a050a",
      "name": "Monospecific Anti-Receptor (4-Compartment)",
      "headline": "Four-compartment model of bivalent antibody binding to membrane receptor",
      "description": "A biologic that binds to a cell surface receptor target and either (1) acts as a competitive inhibitor by blocking the cognate-ligand from binding to its receptor or (2) acts as a receptor agonist. The molecule can be mono- or bivalent. This is a four-compartment model with a central, peripheral, disease and tox compartments. There is an option for +/- soluble receptor.",
      "thumbnail": "iVBORw0KGgoAAAANSUhEUgAAAGwAAABsCAYAAACPZlfNAAAACXBIWXMAAAsSAAALEgHS3X78AAAP8klEQVR4Xu2ce3wUVZbHf7f6RUj6HQjIQx4hpEMDCS+BQQgzyEvHVfjgR2B2ZxQXcUFmNajI7jhRZ5xBHrMizHxE0XVWcUUE3UFJRCRRBgivJOTRCSgJIQKBpLvTnSZJP+rupzok6e7qQOdRne75VP0FXafOPef3rXPr3rq3QiAeUaUAiapoxWAhAouym0AEJgKLMgWiLFyxwkRgUaZAlIUrVpgILMoUiLJwxQoTgUWZAlEWrlhhIrAoUyDKwhUrTAQWZQpEWbhihYnAokyBKAtXrDARWJQpEGXhihUmAuumAgueVuCmdG6bFyKxI2dzjvf/M9ZrIWme0XZORqrx9db8brYYVZdHXoXNzsgFxUw/FRkmEd9s+gHpGZSnbs6WyMtBwFsg8pKdnZEHiil+OUvoaBzeel4EhgjchCMCu219ihUmYPclhGsRmBCqCuhTBCaguEK4FoEJoaqAPkVgAoorhGsRmBCqCugzAoGtuweUnvDJ2Y6cLSrv/2dnvAWKx9vOUZQid8t4AfWJONeRB2xWRh6IOHHu6E6JPGDixFmcOEdcv9aNgMQK64Z4vXGpCKw3VO9GmyKwbojXG5eKwHpD9W60KQLrhni9cWnkAUvPOAZgmp8YrCsJ3267IC5gRuIC5pwX1HB5/k3iqHyNlcR+RWP67UPO5re8ANMzkkHpw5KGqtc8cUM3gJALyNmytzfu9N5qM/Iq7JYScsNUCkpfdJbl/TFQHO6c03QiYmMXEmbEJi0CC469d4DNUxaB4ACy7C92dDd6gQEsKPg7pQgkt62wuXH9QUgNVHYpPoFHyDs+3L7DD2xu3FMg5M+3Er0CN8bhsL0uWLfXpS5xvvK/QfHLW/4syLbrwi2qkO2FF9hc3RAQVxU/ITYV2Y7C9t+XSOSGy26ALnWa8v43KEwJUpzFJ0x+5+YpawD09/uNYBOy7M8LKWI4fYcX2Dwlv3vjsrUPT8Cxc9eBTAbIZOWGqfUA4pymE5JgYsgNU7n1sklO0wm5t9u8dZCf6TxU6mJ41xB2PLIc58IprFBthQ/YXOU+EDwcmIi0drDTfcakwOyMbaB4WnLzykcSe8VSsHS8szwvuMjD0vvIY5oaKUiOK2H6MFDokLtFLTNOXOsadP6NIGI5kG2PE0rEcPoND7AFmjSwnrO8xChToahO2dicMO0EKCloqxSPo55qBtyFv2Xe7EgMZtqKdaxCs6ntPMUemPNWyaTWU67+l0YGue4Msu2TwimuEG0JD2wJJLAp3UGCZ2VVKUddUtlD0N9j5sOkLuRu5bo8/jH72cWghD9hJpgvv/b3vzmHlBwDwSzehQxZiIO2g0IIGS6fwgObp8wDApb8vdmRe+RVKbnOhBl5AOWLyzLz8O2mr4IKkZ7ZB7A38iHDqag59iArIWbXkCLuo4oYnk22XficBaQnaPBjP0xdUmuyvnj1VF2aXw6UbpNWjd0H5dD57tjB64PkdxQ5W+69bd7pzyQCzAW+Da2R1Rwvdw0qfQwS9gff87H9+9iHLRz8fsnS/KcF1FRQ14IBG/fXcbGslGngoqeUsqbdlc2sm40BQSOy7H1lKffmuvpP8f+syFt45CaObI4NKev0jPcA/CrQVmKvgOfMPoL5yudA8ToXwqhFQ00KpSzF2wTwXtGygvbdVyE1FhlGggEz7k51AZD6pnm9wLz3+snGx5Bzo4HMXEspI+OrIJMMwqHXr4QsT3pGNYBBgfYya9mTroIvdmK+csWY5SPeIBIScBMw44uXnY26ob4gwIy7Uz8AsDxQREKwsmhpwdvM9MczWLl2Mw8KwQs4soWriNCPe/99ICQSPmDWfRnfvjGUc2TcnRp0/hd/XiPLycwJNiAKvf0wW/Y4MONHaZNA6akgz5ay4mWFBvwpXwOZwoLDn1+EpXaEj137htHOijBr3cMgdF/bZYRQ/NM/E8jkp7DaMGXsh6kLKcEXQdweL15WML2zzfWmfY8CW7JnicTkueAAhcIvKQq2wWmNrbxU4Ua8iesqWw5rnQVff6b0dp3d/fQ1PYP71jkVQxKvYsrMgSC3UiPsT7HaeGTM7lRuPeaeQLEpJUtLlufzXn/1JpTbtd2jwIy7Uy8DGBzYoJuho8seLTyP7aV/B8C/o3P3KPBJprPbIm068z+IifkFz09sTAwuDXcak1ItAFq2fbcfVCYlCfmP5N/odvthcNBjwIwfpa0C6JZbc592v4TuKl5a+AR2lPwKlHCjOv+DkL1YbVjSI7m+WTQJRBKkO0YR1qSMS9uT1s/lptcD2uLmc87iZQWaHolBYCc9BmzMnjHykkdKnMnvT9FLZc5ab9wU1uLlBVq8dVoGd2wjKPV/mUupG3XXY5A5u+ce/NtLdgEkyJCdZGCNYevYD9N+Qwl9pSU8PFOyrOC/uH9z05Bz/3LOIbDe3XbfJWBq7ehVjCL2L1zr7ibHQ3Zr+ee+kRg/SnWAkkYXwbjypflXsL2UeyfIf+vgVPZVvTp3pyQm7hfU4wbb2DTNZjP5frlyxwRV+pTjEnnfqdTjtrngTnJcL67BDtMVUDqQX83yoVideNm4O60WoHrfUWJ8/GilC7LzEkXsAI+z8QZxMUlWa4H1jgGE2aDTwNR6wxzVqCmHZKp+3lCb636E7eLZGXZLOfd88h7T9kyLOf7I8ZZXRztMm0DpOl5eFK+qXlrM6NPm/geRtszHmm5cQsMPxUk2mynIGwy+Mirt6C/0ExcuJExL4VqKcj2Wq2wMcMaFHSYWlPLzW5PS9tuU96foT/7ypHfxVNN/fIMu9b62uVrd2SxaX1vMX6oJM6DA5joNTKVNLo6f/MAYX0d1pw+crjeXTQ6ay5vF60GYPwScq8SalOHauybVaY3pbSvClLKoPf3lH+yWsg2h6NJv5E+pcuSENlNPUwMsBd/pbbYSM7aXPA6QXTw/PsB8zw0wPkj73pXU9pPTWoP6iyeT7bXl5aHEEi6bTgNTapML+01+YJxvgLWnDlhslrLgS/Hbi1djjXEHthUOBiOrAMCAlWmxdpQtfthMqkpq/xsqlPWg9uzB5+zmMv6kOogigcBYtxOWgkNz682mQ17z7aWlAAwAXYE1Y97FjpInsXpMy5Y5n0OjMdytTJlWKYtrT6Gp9jKaKkuGms3F3Mg3Yo5OA1PrkrP0kx6YFwDMYbOU3XmBcHvpf8Lj+gy/Hl/MXd8/6T4aN6z9A0ruOWY5k5VutZblhqKQbvA0lyblJ+2vvyjFjdMHNtot5S0vlDMp4533rUkJunLd2oZKm7RAP2Hhl0TS7qrhUjGul2dxXWLwVfJQAhTApgvADE9ox895m5G1z43dDRZYLxxLst24w7PnDdN0/NrA7eyFUmdYoR8/5x0/Pw4rbCVHh1utZZWh5KrSGU7HT7p/oq+tpSjHY7l6ul35v5RPwVOjT97Onzp+7En9hHl+XXpd/leov3Gu0/qEEnd3bLoUUIJhIRs7pP3hzQVgLsgutV4v8nu23SYwiW7gZLNm7Cy/Sayl8HCTpSafP5rswJFKn/y0Pm3BttZBB2dG3S7UFmSvtJvL3g5FGLU6cWTsyMnn+8QPah9gUIq6M18eqjeb2v+qXCjOwmDTJWCafuOqdWlz/d6Qc8+fujMHd9ssZbyXvoF5qLTJtvhJ9yvbXh9xQns8qMvP/s5mLuUvuXQoRLo0fgRpViVO9BvNOapNaL5SMcFqLb3tn+bTakeoqSTWopswz08Hp7WGWirO3uW4UXItDAw61USXgKnVyRPjEtNOK/T+qxpuhxXW0u9MMXLF5Joa/iRUpRqZKOmr/kZjTB9CGP8Rs/1iPm58f7jT8ah1hnd0ExasCPR388dy3Lz6/as2s+mlYIqodSmPyLUDPvYdZbba1Z06cLHeUhZsX0inxBXCuNMCtQah1hkqdRPm3+3bHXnPUQp7VbHLab5iZj3uAwAtI5RMZGTyR2MGjGRjBozgzW08zQ5Yzn3zZ5ulfHVnk0xIGBfrlPSp1xpn8gYWrLMRth/yPW5H/XFCPScogQNgpkoUMfO4wY5MyR/YOqpK0HytIuTnaGfj7a59l4FxC7dqvdGsnzi/43dwlILrKr1QW9+eB0Ts7UrPZl2ymU3DupqMTpeokvUfVR87tONHKGW57Yu0JZYOjubaatgqC//Vbja942uSmfknjTTOo+5qfLe7zmX3uF5++YWQF2y7Awz9+o2JcxGpRZd6n9/KcqiJcRVgLjxcZ7PEDvS+nejG4e3iNAkfKxP9Bo0he+TmXfaKc5vsFhNvl/DLr20UdGivYKhm/fr13ObZOx7dAubbPaqTp98tjdPescFWg6baajRU5H9ss5Q/GvJFdzDU6YxDqELxvTp5utx3unC7y7i5n73yHOu0/Hi/zVyeFcyWAzZzxgwoVYErM92L3OV04quvv4YMnvgNGzbwvi8I5r1HgHGOldrRP2Ek8qPKEWmQa/y3t/s23HitAo4rZc0SD02yWEqD7LPvngjAEolKV/SSpI/yJc3oaSCy4Fsbua64oaIQzeYr/6eKbXi0urqav23uVigcsNmzZkHVw8CcTicOZmf3DrBWmeP0owwMK13OSKUPMjLFWDBSUFdzA+tyFrGgn7ooPmkSBBQPNBOnGT2LIWSlTBEzmzLSBO45yjqbf2RdzaWEIbvqVY2fo7Ky6U63SDBgZosFLG3b1n8nF0HPu10u5J08BQaen3sYxtZqpOvbN2/t2rXNglZYoPNFi54YTAnjfQ+3/9OdPVbJXVFm0aKVGZRgMwia9u/dGfLEvLWtQGD2hgZ8c+RIV0IJ+ZrfbnghqGaCCRmRwAD7/k93dvpBFAjMZrPjSG4OnnrisZABhGpYWlaO3KPHIALjKkwE1vF9I1ZYqDXlbydWGIC2Z5hYYWKFda2OOr5KrLAIqbCtW7eiIL8A7773LqTSjl8MicAiAFhVVRUyf5sJt9stAgulS+rNZxjLsli1ahXWrVuH3736OxFYpAP74IMPIJVIMee+OXj2mWdFYJEMrK6uDusy1mHXu7tgNptFYKHA4mx6q0vkYK1esxrDhw9HbW2tCCySgeXl5eHNbW8GDXHj6xsxaBDvo1GvrThK7KUK4wYbHk/73yXjusfnn3seO9/eCYVCAdLBCrwIrJeABZaW2CWG2h9GCLBQw+21Clu8+MlRLOj5CFkPe4US/AaAZ/+nOzu9/4RbXhk4YABk8pbVa6fThWvXrv5jLa9wiT20eOUhQlC7f+/OpaHeYULY/XzpyniZE4cpS7bs3//WXzvbxsuv/fE0QFq+r2o5uO+jBv5DrYd1VpRoss/8/SYjIWyRCCxKqInAogRUa5itwJiA7eY9kQblNt9SGv4tAj0RfCT7yPz9xldAAj6y77GAyanMDS98FsydYJtweix20ZGfAiKwKLshRGAisChTIMrCFStMBBZlCkRZuGKFicCiTIEoC1esMBFYlCkQZeGKFRZlwP4fOhi+1kmART0AAAAASUVORK5CYIJHJk1reBA4djDe3vm7EvCyXglr5PYde1m95SfuZ0jJkSiRSE2t7enyQmjNRpeDAxn079aMTz7+AOenbhoLZWbNW4hvzZpU9fbOt2LzkzE2NpYz584RNH5MfrIb8vxjYEIlMffj+Png76za9AMP1VKyJCpQmAZwhb2NVJ2BSp/Ba2VdGPRhN1q19LNorE6t1nA98gY7fzjIrv1/kIGCbGyRKkw/MSvs1+TaTGzJoo1fLT7s3cWwlXiRd/qvA5Z3eOw/8BvheyM4fuIcCclpSKRyynq4opBBy+aNeLtrO5o1bZTvEVXQjPEJifz4YwTh+37jyv9dJy1TjdzGBndXB9zdnOnUviVvvdXuudGZp9t8GlhOTg43bt5EnWN6XGSurOkZGcTFxeHXyPRUwMvLk1o1c0N2eeu1iIU9T9D79+MZNGSSYV+8ds18PNzdXhluMrfD+ckvbCl27d5P6MYd2NmpCN2wCDtb27z79VdW8zSw1NRUDh05YtjjWfoL7Bq1Bjc3N4Z+OuC5chUasLi4RIYODza8abl50xKUyuI5zRWA/RD+C5u/2WlYn0I3hLwS0KssTAB2+uwZur/VJd9nd/ltNOLwER48SBWBicBeMWREC8uvTZnmEy1MnBLzN3JECzPVk7BPzM7ORqFQGC4bvSiJFlYCLEw4xjl48CB79+xl4KcDqVfvxafYIrASACw6OprVq1ej1Wjp17+fCOxlk3Rxu/WZmZls2bKFatWqcerkKdq1bycCK8nAzp49y/lz53nv/fdYu2atCOxVLlBxWphgXaEbQmneojk1atRgxfIVIrCSCkzwCsPDww2xwoCAAIOYIrBX0Xp8PaE4QlORkZGELAyhRcsWlCtXDiFGGBERga+vL63btKZCheef/4leYjF5iTdv3uTc2XOG+yxC0mg1/Hn8T7yretO2bVt8fEy/k/Vk7InAignY08YvbJqtYkqUy2R8s3lpiYjWOzo4sGnjonxMpKZZnne8Ym60XqPJnRJfNB0KrRabhQkvK4wYNR2lQsHG0EXFCkw4D9uy9b+UcnVm3doFBQLmXro0pUo9ellCsJaExIR/1/GK0LG581Yil8sZM/pT5PKX368wW4tmFLh2LYply0Np27Y5Pd7tZEbJR1l3he8hKSnZWE6t0SC87vSvOg8zWytWVCAuPp4t23eIwKyFmQjMWkg9llMAti50M8K6JrPwVJ+UnIyDvUPRXxGwMgZmiZuWns6vh48gvJFaGKnKa5Vo0uj5N8sK7RJOYXRErNNCF0lFRRadBkQLKzpdW6QlEZhF1Fh0lYjAik7XFmlJBGYRNRZdJSKwotO1RVoSgVlEjUVXiQis6HRtkZZEYBZRY9FVIgIrOl1bpKX/B0Wm5VM7UDHqAAAAAElFTkSuQmCC",
      "diagram": "iVBORw0KGgoAAAANSUhEUgAAAZMAAAFQCAYAAAB6YJN7AAAACXBIWXMAAAsSAAALEgHS3X78AAAAAXNSR0IArs4c6QAAIABJREFUeF7sXQd4VEUXPZveEwKh996L0kGaoqBUQbogICAiIF1BkN6lSFGkSPulqKAgKNK7FOm999DSe9v9vzO4IYEAu8km2XLn+1BI3ps3c+6de+690zQ6nc4fQE5IEQQEAUFAEBAEUomARsgklcjJa4KAICAICAKJCAiZiDIIAoKAICAIpBkBIZM0QygVCAKCgCAgCAiZiA4IAoKAICAIpBkBIZM0QygVCAKCgCAgCAiZiA4IAoKAICAIpBkBIZM0QygVCAKCgCAgCAiZiA4IAoKAICAIpBkBIZM0QygVCAKCgCAgCAiZiA4IAoKAICAIpBkBIZM0QygVCAKCgCAgCAiZiA4IAoKAICAIpBkBIZM0QygVCAKCgCAgCAiZiA4IAoKAICAIpBkBIZM0QygVCAKCgCAgCAiZiA4IAoKAICAIpBkBIZM0QygVCAKCgCAgCAiZiA4IAoKAICAIpBkBIZM0QygVCAKCgCAgCAiZiA4IAoKAICAIpBkBIZM0QygVCAKCgCAgCAiZiA4IAoKAICAIpBkBIZM0QygVCAKCgCAgCAiZiA4IAoKAICAIpBkBIZM0QygVCAKCgCAgCAiZiA4IAoKAICAIpBkBIZM0QygVCAKCgCAgCAiZiA4IAoKAICAIpBkBIZM0QygVCAKCgCAgCAiZiA4IAoKAICAIpBkBIZM0QygVCAKCgCAgCAiZiA4IAoKAICAIpBkBIZM0QygVCAKCgCAgCAiZiA4IAoKAICAIpBkBIZM0QygVCAKCgCAgCAiZiA4IAoKAICAIpBkBIZM0QygVCAKCgCAgCAiZiA4IAoKAICAIpBkBIZM0QygVCAKCgCAgCAiZiA4IAoKAICAIpBkBIZM0QygVCAKCgCAgCAiZiA4IAoKAICAIpBkBIZM0QygVCAKCgCAgCAiZiA4IAoKAICAIpBkBIZM0QygVCAKCgCAgCAiZiA4IAoKAICAIpBkBIZM0QygVCAKCgCAgCJgNmURHRyMyMlJJxMfHB3Z2donSiYuLQ3h4OHQ6Hdzd3eHs7GwVkouJicGDBw+QJUsWeHp6qj4FBgbizJkzuHv3LnLkyIHixYsjT5480Gg0Rvc5NjYWERERcHR0hIeHh9Hv6194+PAhEhISkDNnzhTbER8fj9DQ0MT6KTvKyNXVNdXfNKcXqZtRUVFK/1jYP+ohcWWhflKOLi4uyJYtm1FNDwkJwalTp0AM69evb9S75viwVqtVuuvk5AQ/P79k49jQ9hJn6i31l3pPnN3c3FJVl6Hf1D9HOYSFhSlZU87U4Wftjd4W6cessd+w1ufNhkw2b96MVatWKZwHDx6MChUqJGK+a9cuLFmyRAm4Y8eOaNSokVXIY8+ePRgyZAjatWuHAQMGwN/fH0OHDsXBgwcT+1enTh388MMPcHBwMLrPf/75J3766Sdkz54d06ZNM2gwcgAfOnRIDaLSpUurQdypUycEBQVh/fr1ykg8W65cuYIxY8Yk/piDn0a1Ro0aaNq0aarabnRnn3mBbbp37x4qVaqUSNSprXPTpk1Yu3YtaChZ2L8SJUqgQYMGqFy5Ms6dO4f+/fsrsl25cuUrP7N//36Fb8WKFZXj0KdPH0XGJ0+efOW75vYA9eLs2bPKISpTpgxu376NDh06oHDhwpg6dapyiIwtdLLmz5+PY8eOKTJh3QUKFMA777yjvpGe5fz585gyZYpynihnOnLly5dX3/by8lI/nzdvHgICApLpfHq2yVLqNhsyWbx4MSZNmqRwa9KkCWbNmpWI4cCBA7Fhwwb17+HDh6Nbt26Wgu9L20mDt2DBAtXfunXrYs2aNRg1apQaiCNGjFDeL73eqlWrpqq/Xbp0AQ0XPSwSgSED8fHjx2jWrBny5cunBlXBggVVG2nsKAd7e/vn2nLixAm0bt1aDfqiRYsqI07vlEQ0duxYtGjRIlXtT8tLJE/i+eOPP6JcuXJpqQoLFy5UZExjUqRIEVy4cEFF0SSPP/74Q0Ut3333HQoVKoSPPvrold+qXbu2wpVto/GyZDI5cOCA0gs6DjNnzlQZhIkTJyJXrlxqnFKHjS3ElnWSvOlk3b9/H0uXLlV1T548GcWKFTO2SoOfP3z4MDp37qz0lg7DxYsXFbFRvz/99FNFbnQAGMHQUZHyFAGzJBM2j0pKj5rhbs2aNdX/k5IJPWimB44ePaoETINLT5ohKaMchqr8N+theffdd5WBZHn06JHyejiQ6TnRkNMw0OjSs9q3bx+uX7+ujEOtWrXUe5cvX1Z1sU56ojQg/B3/zaiBRv/06dM4cuSI+gYHV6lSpZR3ExwcDCopjS77xPdodG/duoWdO3eqVJavr68ahIxK+LvPP/8cJUuWVL8vW7YsXn/9dfVNtvvff/9VEQK/Qa8paUpQL1r2g2kT4kFPr1evXiriI1b8BgcJ20GyIVbEgN4fjeO4cePg7e2NVq1aKY+bEQ7r4IB6GZmQFKdPn64G2pdffomNGzeqKHLOnDnqZ8biw7bSA6THzncpI72s2P5//vkHWbNmVUaGBFa9enWFEyO+RYsWKZwYVTE6YqR79epVpS/0pkkwr732mopaSOqUOfvPZxhVJSVAPZnUq1dPRYk0ch988IFqFyM/EsOOHTuUTN5//331+zt37qhvUQ50Dog15USniIaKKaCPP/5Yyfqrr75SOkKjxTZTJxs3bqzSvSw3b95UekWdZDRTrVo1RWyMIKnD/Bl1k+2jEScuJDySOfHiN6g7v/76K/Lmzav6z/bRGHJssd30uK9du6a+w1Qr8SKWrON///ufeoZ1UX/37t2rcOK/iTNJmxjQ8LPObdu2KceCkRsjMLaF7WNKj79n+0kyjPj4Tepm0ohXTyZMzVKfWJiVIF78Dh0tEgzrzJ07tzLuJGjizTGhJxuOHcqSsmaqknjxD8c128d+tmnTJhkf6MmE5EV9YqE+cRxQdsSP/af9eeutt5ReUy5sC//OvlHexI1tZtTG99k/2gO2m7rF/3Mc6tvPcUJd5HhkfWwznT+2n+Pgl19+Uc9eunRJjVfqU/78+VVb6ACyrew3U62ZVcyOTGgwmH8ePXq0SmlRkemNECQOAkYm/Pm3334LRjM0llQ+Drxhw4YpA0gFofHhzyhQGiR6lBQI6+Zz/D3r5LscOOPHj1eK8uGHHyojT0NOJaWBWbZsGbZu3aqUmIODfzj4qTCzZ89WA/L7779X4S9/RmHTyE2YMEEZdL1h5QDi70hOfJ4Dkt4O01xUDvaZbaWiv/3222qw8vccREx/0ZDxPQ589ovfIjYctM+Wr7/+WqVmmjdvjt9++00REo0VjcHIkSNVSpF/Z6Eysq65c+cqw/DXX38p5Wc7aYBIImwXFTel+Sp9ZKInExpT4slv0LiSnBjdGIsP8SIm27dvV3M+NIgcMKyHA5FRHAuJj7pBedNQ02DQoaCxoOFo3769wpTPc8DTqJMc6YHSALJ+Ei3lSqPTsGFDhZW+6MmEDgtxpQ7xOzQIJFr+u3fv3up9pmRpWCgv4kpHg3VSnt27d1fRN/Gi7tHoULaMepjiJIlQP6iT1HHqGw0xU6E3btxQxoYYMI30xRdfqLpo9EgsJFTq2e7duxUhUJdpqEkujBhIXtQTypVYUJ5sG9tJwqXMOS6oW8SHbf7ss8+U/pEA+A6zBUzrESvqFKMxtoHjhfJhKogkyzFEr55yYvuJO+WjJ62ePXuqaIyYUY5sM+vXl5TIhL9jdE39ZCqRhMm2sZ8kkDfffFNhyTHXsmVLVVXfvn3VOOZzHAscP2+88YZyTPWpZDoRSUtKZELnk84dnRLaFvafxEj7w/f5b5IZMaCNYf+IHZ1ORlgkc8qBekGd5DiijhIDfftZN/FlBoAY02mkXOlg0ibSRtEWUQepC7QdHL8kGMrx999/xzfffKPamFnF7MiEwqLS0LhyEJDFacBoWI4fP67IhMpNhaWAaGw4ABhSM0qg8eNg47MkASow8/lUag4AehdML1DxKXB6VvwZ/05257v0Emg06DmxHgqd/+fgpsdIA0RFooLS8HzyySdq8FPo/BaNKdMd7733njJYHKz0gmmA6LXRePB7bK+eTFg3lYFtpgGmsaBC0WvjIOnXr58aNBx0NPqMlNh3ejurV69Opj9UfvaPRnbGjBlK2Ul+xJNzMHoyoUfMOmnsOThpGKi0xJy5Yg7MKlWqqKhOTyY0eiRiFkZd7BejAhIO5UFiZYqLz3DQ0uBwwFCuenm9DB+SNr1R4sNBqB+olDsJad26dep3xJpGiu1l+zlASayUD2XHOjiwaUA4CNlnGgr2kUac+sPBygFMUuB3GCHSaJCAkqZS9GSiN8Q0tDSONIbUBZKDnkxILpQddYc/Y3topBn9kGBpzBhB0MNmvSQier3ElZEcIw2SAj1TEhoNIrEcNGiQMpgkFuoyjRgjPpIJMSdRcZxw7BBnylAfNRA7EgnfZxRDbGjMiBdlwbZSF1gnf0Z8qM/Ejd9gXSmRCQmb7SUhcewQS+oeHRiSCf/N8UQC5DPUJeJOUuQ3ubCD5Enck0bXLyITeu3EgZ4+ZUns6WzS6aGR5lh8EZkwdasfq8wicOyQUAwhE7af36XDxXmgpGTCdjBKphNLo06dJLlS70kk7Asx5FgkXsSX5En8+Xt9+0kizApQP4g/HQHaEGJIAmGUSL0gtvwd20AyoVPNyIV2hmOCzm1K2YOMIBizIxMq3d9//60GK3P+HPx6j4qDjQODHiCVgd4APXUaNYLMkJIGmAOLXgH/zoFPpaMC0rCQAGjQqRQ02kxVUBFIIBzsJAB6lFRQGgJ621R2vkeDz8FMA79lyxZlBEhsNNxsJxWGxpXC5O8ZDXAgsl4aQBICFZOpDxoyRj56MuEzVBwaEA5kGkR6zHoyocfBPrJNJAUSKOuhIjHqSlpIqMSJBomDiyRKw8W6OChYN6MGkigJjX2iEaLBZf2MpmhISFpUbP5MTyZ8h3WysA/sN4meZEJjRu+MBoJpACo28eT3aVAZORAvQ/FhConyJWEypKdHxjCfsqKzwX4weqNcOWiZ8mOfKSu2a/ny5YpQSAJ0CEhylDf1h1gQXz5H/eHgpHwop2fThnoyISaUAw0/dZSGmLjRkOnJhG0mIVH36C0yVaGfD9STD9upj5SfnTNhH4k3yYxto6dPGZM0adD1K/0oY44HkgmdCXqzjLrYP/6OqRL+oS7TaFEOJBO2n2TC1Bn7S2IixhwPNFKUPfEiqTO6pk7SUUuJTIgBdZBY6heKkDT5DZIJxwvHMMcSDSrHEQ0txyT796IVii8iE6atOO7ZNhpxGm59FE2ZsH8pkQlxp95x3OijeHr8NO6GkAn1mRhSB9mnpGTCvjAaZZqTzzFiYMqaURkxoRNFPWVhZEJHg/aHZMKf69vPTAMdRMqOmHJ804El/nQWmD5jm9lH6httGu1fjx49VN1sF/WbssysVJfZkQkNNENTKjqZlrldAkoB6MmEg5/Gl8Ki8eW/6QEx38y8KZU/JTKhZ8swmYLngKKh5wBiCoKDjYOXg5vKwUGrz1/TQPCdpGRCJaDRoJLS02QEQCWigPWpIKYW+DNGKzRm7BuVj4pPA8w5H0PJhETCQcoogd+istGjpkGjJ500RUAPhp4flYrfZ4TAsJzEQANHpUwtmdCb1K86otFh/6nEJBMqPT1pDggacUZkHDDEnP83Fh961jSW+vwx+8hBR/2gzJOSCT07EjkJ/Oeff05GJvQYiT/bTpnSw6TTQpKjzEluhpCJfs6E7eDiBJIMyZkDXU8mTMFQzsSI+koiJBY0InqHwlAyod7QsaDRJbZJV0Z17dpVyTApmeh1n04NdZuGm3rwIjKhrOhV0/CxP3ye40C/5JWk27ZtW+XE0BHgOGR0oU9zvYpMGO3QYyaZ0DEhgVBXmGKkzhpLJjSUjAJZFyPplMiEUSqdw6RpLmYO6N0zM8D+sRhDJiRl2iPiSOdFTyaUP+VNIiaWjKRpJ0goxJROAZ8ntnRQXkYmJGFGbZQz9Yzkze8JmaQiptJ7bxQKhU9vn0RChWZ4S8VhGEiPm940B5M+1UFDwp8zdUBPkQMwJTJZsWKF8gRIDiQifospLw44/p2pHRIOBwAjEhoaplWoNDREJBOmhaiUFDI9G07CsS30wDjgqAD0mmlQ6U1yAo0hNtML+hCXBoB5VRoHQ8mEBoqpBHr+9PhJJGwDDRPJRV9oHGi0OADYLv1eDxIkiZJePBX+RWRCwmKozXazvRyExMKYOROSJNvLd+g1M61AYjEEH7aTqT7iQxJgtMSIgKlBGh/2lY4An6NOUBcoJ0ZM7BuNBdOFHOBcTk6ng147jTkNEeujnlBOrJ/eKmVrCJmwHhIYDSKxp46xPUzj6cmEOkqCYdRDnaBBoTdNA0MDxny+fmKbERQdC2KlXxqcNDKhN88UJ6MIzvsQE86HEFfWTfkkJRPiRs+c5EYdYd+JC71YypBeLQ069ZmRs37FJNtMciXR0tOlN80UELMD/CbTLfoUMw0dIxHqGcmEKU6OV3rt1Cmm7fRpLraB7aYzQ8eLY45GmU4WHQX9AgUa/1eluUjOHKPMOnB86m2C3rOns8SxSZ1npK1fJMFIhGOM36Chptypj+wvv896XjZnwnqoS9Q3yovjT08mJAz+nfKhk0ZHh1gTAzq51E+m/fgc+0xbQl3lN5+NTPTZBH6DdoP9pSyon7QnEpkYQSpJyYRKQwFS4ehR0jhSQfRkQuWm0Bj26jc6MuXCVAoHAv8kJRMqEPOU9CJoJDlAaBD0k41MRXCg03Om0lEBSFRMEdDgU8A0DiQTevv0rKg4NI4UNqMRGhl6okk3V3LAcxBRcan0jEo4aDhpxhQMBySNECfgU0pz0eizrfoJeBIdvTMOTtZDD5SGld6Pvui9YHro9Lz1hX2gp0hDxhQLjXxKaS62mYOVaQSmTdhvtpEGjKnCV03A05BzsPJbHGCMpChLGjlj8dHnoDn4WKe+zyQEpgs5WPXeLdtKedAzpQEn0VMf+Bz1gSkWerScO2KhHOmw8HkaRUPIRL/PhO8zuuGgJ2FxToMGi8RNneQf9p8kRT1hP6gjlDH1imRDXab+0QmiQ6MnExompvH0Cw34cxoV4q/f+0APmNEXZZ+UTEg0ehLnsxwTfJ/OFY0sHR9GdPwd+8LomLrJ31M/KDumUNhmPkfjS7mRZPgc9Z5RHCNS4krciD/7QweCOsdxSXLRT8AzdcOxS9z1m47ZH+JFPWPdNNRJoy59movODwmIjhMxJjEQV2LP9FTSyIR1k2iYBuV4YJRFAqTu8lscF4wQ6NiRePhN6sCLyIQOFe0B04DUPeocyYq46cmE9ok6RflRvhyX+lWH/DlTvYw2GFnTISKBs2+MUJ4lE2ZCiBvnQTg+OQfI+jh2qM9CJkaQCXPMBJDeN71hKgUNMHPGHIBUXBpfCpnpDCo2Iwo+x8HKdIs+xcSBQUKgB8WBw3ro8ZEo6EXy7xQsPS8OOHpsNDYcGFR+GgMSCUNxeqMcvPo5E3qWjGCoYBQw28P3aMyYiuO8DRWOg4lKTYNPQ8A8L1Nq/De9O3rU/DeNCpWNA4WhO404ow0+w3bSIJMA6J1QEWncOcg4EJhyoIInTRfQ4HMQsW36pY0UA6M8GnMquH55M1OD9JiILetkexlBsV1sLwcdMdTvpaBBSmlyj4OdqSz2mSlDGn2SOdvKvDsJhR6dsfiwX/TcKT8aZho/to9YUB40Jkwj6RcIUAf0y6EpW36P+kEs2Dc9NtQJDm6+R/nTYFAf9Lr3bPqFBo9GR78DnnjSE6eeUhfYRmJEI0sy5nOMgqjPlBkx5rc4Mc7CNrFtdDyIF3Wf+kzDR8wZQetxo77ol5fS0NMRoW5QN+kg8Tv6xQ38LttKUqEhIh40UiQmypxkQp0hfszvEztGopQpMeF71D8SBcccxwXHC50gkhcdMBpYto36RDKgXPkOjTv7R5ypZ3yG0RBTZoxyqNt63WP7+XOOMxp9klnSTbkcW5QHozkW1kXdotNHImHhe3S2aKz1OskxTw+fxMW2kNwZhbLPlAP1nHpJp4O6QKLlgomkhX1kBMExzDbxfWJHfaFeE2PWQ0wYgRFH9o+RBOtlCpZZAcqbjiuJQ7/Xi/Jmmzm2qDPsv779ep0hlqyTRE7ZUVbsN6NJyoOpasqHY4I6SNvAwrHG94h5ajY4G2GqX/io2cyZpLYzHAQc/CnttXhZnRQeFeZFKx9IDkmFQmOpnzPRT3ql9E2995rS71gnv5eao1GS9iW1fTYGY+KjP1LCmPde9Wxq8dFHkXrs9Bs8abwYsb1Ils/Kkc+xXxmx4uVlOmZsO1gXMTDEUKQkOxpfOiwkD33KMCUMXtTmV42XV+mksf19lR696PcvaifJkARA55TOFjMJNM6MXk1R2D/qZtKxTYLhd5naox4y3cnCFNiL5Jhe484UfXxVHRZPJq/qoKl+r5+sZdqNHpmUzEWA8mDagp6bfmNb5rbIvL/OSIKROSMhGrWMIFNzQoRRHPWEES4NPqMy/b6n9Gon506YYmekT7JltESHNLUnWqRXO01Vr5CJgUhSCZl2YmjJFICUzEWA8uD8gv4Il8xtjfl/nV455zWYennZSirz70nqWkiPn2kwjmGmIzkvkREHNTL1RDJhGpOpstScVZa6Hmf8W0ImGY+5fFEQEAQEAatDQMjE6kQqHRIEBAFBIOMREDLJeMzli4KAICAIWB0CQiZWJ1LpkCAgCAgCGY+AkEnGYy5fFAQEAUHA6hAQMrE6kUqHBAFBQBDIeASETDIec/miICAICAJWh4CQidWJVDokCAgCgkDGIyBkkvGYyxcFAUFAELA6BIRMrE6k0iFBQBAQBDIeASGTjMdcvigICAKCgNUhIGRidSKVDgkCgoAgkPEICJlkPObyRUFAEBAErA4BIROrE6l0SBAQBASBjEdAyCTjMZcvCgKCgCBgdQgImVidSKVDgoAgIAhkPAJCJhmPuXxREBAEBAGrQ0DIxOpEKh0SBAQBQSDjERAyyXjM5YuCgCAgCFgdAkImVidS6ZAgIAgIAhmPgJBJxmMuXxQEBAFBwOoQEDKxOpFKhwQBQUAQyHgEhEwyHnP5oiAgCAgCVoeAkInViVQ6JAgIAoJAxiMgZJLxmMsXzQgBnU4HQPOkRZrEv0H9WBUdNJr/fm9G7ZamCALmhoCQiblJRNqTYQhc9w/A9mNXkCurlyKPHFk8UKVkPly5+xgXbj0COSQgNAJlCuZE+cK54Ohgn2Ftkw8JApaGgJCJpUlM2msyBPrP+R3frtur6vN0c8YnzWpgUo938dP24xi+cDPuPApRv2tWswwWDWkDPx93k31bKhIErA0BIRNrk6j0x2AEGgz8HjuPX0l8vnG1klgxvD3mrtuP0cv+Tvx52UI5sWVqT+TO5mVw3fKgIGBrCAiZ2JrEpb+JCAiZiDIIAqZDQMjEdFhKTRaGgJCJhQlMmmvWCAiZmLV4pHHpiYCQSXqiK3XbGgJCJrYmcemvpLlEBwSBdEBAyCQdQJUqLQMBiUwsQ07SSstAQMjEMuQkrUwHBNqNXYk1O0+omt1dnNDhrUoY3vFN/LbvLCb9tB0Pg8LV7+pVLILVozohRxbPdGiFVCkIWAcCQibWIUfpRSoQIJFMX7MLCQlauLs6o3Xd8ujZpDq2/XsZ3/1+APeDwmCn0aBdg4pqD4qHq3MqviKvCAK2gYCQiW3IWXqZAgJNvliEnSevgdvfnRwd0P7Nipj/eSss2nQIo5ZsQUhEFLgNvnheP2ya1F32mYgWCQIvQUDIRNTDZhGoP+A77DpxNbH/71UvheXctLh+P0Yv/RtPzu2COk5ly7QeyJPN22axko4LAq9CQMjkVQjJ760WAZmAt1rRSscyAQEhk0wAXT5pHggImZiHHKQV1oGAkIl1yFF6kQoEhExSAZq8Igi8AAEhE1ENm0VAyMRmRS8dTwcEhEzSAVSp0jIQEDKxDDlJKy0DASETy5CTtDIdEGg/biU2HjiHiOhYuDg5oF2DSpjc8138tO04xi7fiuDwKPXzGmUKYtXIjrJpMR1kIFVaDwJCJtYjS+mJkQhsOXIRa3Ycwy9bduG9ujXQ9s3Karf7+ZsP8d36Xdi89wiqVSiNDm9XR8s3ysHN2dHIL8jjgoDtICBkYjuylp6mgMDJyzfRsvcgLJ44EpXLllQ3LkbFxGHTnoMYP28JBnbvhHaN6sPJUa7sFQUSBF6GgJCJ6IdVI/Aw+BFCI8OQO2suuDm7PtfXx4HBqNqqM36Y8BXKFC2U+Ps9R45j8oKlmDjoMzSuW/O59+IT4uEf+ABx8XEonKugVWMonRMEDEFAyMQQlOQZi0QgKiYKfx7dip0n96Jaycp4t0pD+Hr6JusLyaRck3bo3aE18uXMkfi7c1euYd3fOzD362HPkUlsfBx2ndyDv45uQz6/POj6dif4ePhYJEbSaEHAVAgImZgKSanH7BA4c+McRq+ciO0ndiOHT3a0qt0cHRu0QfE8xeBg/yRtRTKp0qozvh/zJUoliUz2HT2BqQuXYdLgvsnIhJHO2j3rsXTrSlz1v4ESeYtidKfhaFT5LbPrvzRIEMhIBIRMMhJt+VaGIeAfeB8z1s3Fgk1LEBYVDjuNHTzdPNC2TmtM6DoK2byeRCgrf9+MCfOXYOuy+cibM3ti+67fuYd+Y6fh7drV0K11c7i7PUmRjV05Fd9umI/g8BAkaBPg5OiEd6u8jXGdv0LZgqUzrH/yIUHA3BAQMjE3iUh70oxAeHQEftn7Gyasmo4r954e5OjnkRMj2g5F6UI1cf5mAOqVy4c2fQejfZN3MLJPd9jZ2SV+W6vVYtbSVVjx22ZM+3Ig7oRokdPXCwlxd9B7zkDcDr6e+Gx2Hz/0bNwVnzbtgVy+T1Nlae6IVCAIWBACQiYWJCxp6qsRIAmwWPXHAAAgAElEQVScunEWAxd8iZ0n9yS+4O3ujfI5q2BMt5H4347L+N+2Y8jjbYdsDhHY8sNEeHu4P1d5eFQUeo6eidN3InD1cTxqlyuCOf2bY9CMEfj3/m7cD3qQ+E7ZAqUx+sMv0aRaIzg7yr0nr5aUPGFtCAiZWJtEbbw/nNMYvnQMFv+1PBEJezt7VC1cHW2qt0dAdBbM23AYQWFR6vcl8/lhYNt66NTwdbg6OSS+k6DVYtvRy5i2eif2n72B6Nh49bu+LWvj9fz2+OXQWvx1ahO4qktfGr7WAJO7jUalIhWg0WhsXBLSfVtDQMjE1iRuxf2NiI7Ewj9/xLifpiEwLFD1lERSrWQVlPerjizepfHLgeu4ci8w8a6SrF5u+LrL2+j7fu3nkOH1vaOW/IWzN+9Dq31yt4mrkyMGtaqOgIdn8EB3HhsP/amWB7O4u7ih2zsfYlCrfsjvl1cIxYp1Tbr2PAJCJqIVVoPAzkt7MPbnSTh++jQiwiLA6KJQzoJoW7MNEqJyYu/5YJy8/hiRMU+Mv5ODPbq8UwVjur6NXFm9nsOB0Quv7537237cDwzlhYyKIMoWzI6aRd1RoogjVu3/H/69fByABm7urihetDD6NeuNVq+3hIfz86kzqwFbOiIIPIOAkImohFUgEBAdgMH7h+HEw5PwDc+Ga8dvIS4sAc2rvYdyuWph0z93sPfcA4RExiT2t3rpAvi2bwtUKZnvhRhcvP0IY5b9jfV7Tyemuhzt7VC1eA40rZYbDh6PMf+PhYi2i0a+MrmgyxmPAr758VWV4SjrW0atIpMiCNgCAkImtiBlK+9jVHwUvj/zA5acX/oktaWxh19CdpRDebxVtBH2HQvA/I2HERKVkIhE/hxZMP2TpvigXvlXosOrfYd+/wf+vXQH2v+u8nV20KBJ1ULo364Gdlz4C/+EH8RD1weI1cWq+poVaoL+Ffohu6vfK+uXBwQBa0BAyMQapGjjfdh44w+MPTwB0QnRiUgU9SqCz8r0RcSj7Ji//iD2n7iC8Kgnhj6Lpyv6vf8GhrWvD1cDDm+MjYvHsi1HMW7FNtx+GKzqcHSwR7miudGzZS28XtYBiy8uwr77+xO/72jniD7leuOjUp0VuUkRBKwdASETa5ewlffvdMBpfH14LC4HX0nsqZeTJ9oU/QBv5euERcdDsfHIZcTfvo6Am7cQGRWN1nXLY1zXRiiez/Co4UFgGCav2om56/dBBw1yF8gLu7wF8Vr5YhhQIwceRO3EwrOLcS/iXmI7srtmx5hqo1A7Vy0rl4J0TxAAhExECywWgcDoIIw9Mh677+1BvPbJEl1HOwfUyFkDn5Ufim233THp2GM8DIuBV1wEfB7eRJ7YYIzr/CbeKF8I9kk2KRoCwqXbj/DZt7/hcqwDwvMWQ7CTF1zdnPFRSW/0KmOHP24sw/prvyMiLiKxulJZSmFOnVnI4fZ0d70h35JnBAFLQ0DIxNIkJu1VCMQmxGLxuSVYfvF/CI8LVz/TQIO8nnkxvto4hMYWRZ89D3Au8OmEe16HeHxZ3B5dahSFu4tTqpD88/Al9DseiSvxTzcm5vVwwNdV/PBGrgDMOPkN/rl/CFqdNrH+5oWa4qvKw+Hi4JKqb8pLgoAlICBkYglSkjY+h0BITAiOPz6BuxH3sPDcYgREBcDZ3hlDXxuE1/2aYsC+R9h0Mxz/bQ9R739ewRcDy3kjr5dzqveARMTEYcnFMPTb+3T3u50GqJXLDROrZ0NswmF8c2IWboXdUt8cULE/crhmR7UcVZHNNZtIUhCwWgSETKxWtNbdsQRdAuK1CdDqEjDz5GysvrQWrYq2xCdlBmDB2WhM+vcxohOebDRkqZfHDdNqZsdrfq6g8U9LeRSVgKEHHmDphZDEapztNehUwhuDK3pgz701WH5hBUr7lsa0WpPhYu+iJuEd7J7usE/L9+VdQcAcERAyMUepSJuMQmDN5Z/h65IFZX3L4VSAO1r/dRfhcU/TTPk9HDG9Vna0LOwJh7QyCQBS1JmAGLT/+y7OJkmjuTpoMLF6drQqrMPN8Au4FnodHYq1ExIxSprysKUiIGRiqZKTdiciwCiF8yVxWg1mnwrEsAMPk0UMQyplBf94OZluA2G8VofNN8PRfutdRMY9jYA6l/TGuKp+yOfhAC20sixY9NRmEBAysRlRW39H47Q6/HkzHGFxOjXxPu9MIBrmdcfkGtlRxDt1E+4vQ+1xdAK+OR6AuaeD0KKwJxrl94Cbgwa1c7nBz1X2lli/xkkPkyIgZCL6YJUI3AyLw5oroSiVxQlNC3qmWx9PPI7G79fD0Di/B6rmeP6O+XT7sFQsCJgZAkImZiYQaY5pEODke1isVqW2ODmeXoXpLv/IeNhrNMjtLhPs6YWz1Gv+CAiZmL+MpIWCgCAgCJg9AkImZi8iaaAgIAgIAuaPgJCJ+cvIplvIa3jj4+Ph5GT6CfSMBDY2NhYODg7J7pnPyO/LtwSB9EZAyCS9EZb6jUYgPDwcd+7cwe3bt3H9+nVUrlwZr732mtH1mNMLp0+fxv79+1G4cGHky5cPefPmhadn+i0MMKe+S1tsAwEhE9uQs9n38tatW/j333/VnwsXLiAwMBAhISHK6K5ZswYuLpZ9rlVMTAzat2+PGzduwNvbG1myZEGJEiXw+uuvqz+FChUyexlJAwWBlyEgZCL68UIErl27hitXruDtt99OfObUqVMIDg5GzZo1VdomreWbb77Bpk2bVBSi++/iKX2ddnZ2GDNmjDLCxpTHjx8jW7aMPweL5EeieFH5448/MGjQICQkPL2ki8/yKuBcuXLh3XffxRdffPHKrkZERODw4cOoWrUq3N2fXA1MMj5z5oyK4HLmzPnKOuQBQcDUCAiZmBpRK6pv6dKl+OGHH3DgwAHVq/Pnz6N169bK4HXs2NEk+X9GIQMHDsSlS5eeQ46eO7+fJ08eg1E9e/Ysjhw5go8++sjgd0z14KpVq1CtWjWVykqpBAUFoVu3bmDK69lSsGBBTJ061aB0HomjV69e+P7771GgQAE8ePAAbdq0UX//7rvvEgnGVP2SegQBQxAQMjEEJRt9Rk8m+/btU+mn/v37o1mzZur/rq6m2aDHCfYdO3ZgxIgRCAgISESaUUn37t2VJ29oBBQWFoZhw4bh8uXL+PPPPw1+zxTiZT8aNWqkooWvvvoqxbQcnyE5zpw5M1l0wuhi/PjxaNy4sUFtTkombm5uKnpj31mvr6+vKbojdQgCRiMgZGI0ZLbzgp5Mli9fjiFDhqiJ8M8//9ykni8N7J49e1S0QzLRp7p8fHwwf/58ZZwNLT///DMmTpyoDOv//vc/FSVkVDl48CA+/PBDZM2aFRMmTMBbb72V4qeZJvzss89w796TGxmZ4iKZTJo0SaUT7e1ffQyLnkzmzJmjopOHDx8qMsqfP39GdVe+Iwg8h4CQiSjFCxEgmXz77bdgCoYe8IIFC54jEi55ZSRQpkwZo5GMiorCxo0bQaPIpb/Vq1fH77//jujoaNSuXVt9z9n56SVUL/vA3bt30apVK3C+hIVRzZdffml0m1L7wqhRo/DTTz+p17laa/Xq1ciRI8dz1RGvwYMHY/PmzapvjEZOnjwJrmD75JNP8MEHHyisX1ZIJkyXZc+eXWE/Y8YMvPHGG8leIUkTEz5jKIap7bu8Jwgox0in0/kDkBk70YfnECCZTJkyBcWLF1crq3r06KEmw5mCYuFEsr+/v0qzLFy40CgEafSZluGkNHP9X3/9NYoVK6b+z58tW7ZMTfIbUkg+nEPg0lt9qVixoopsaEzTu9y/fx9du3ZVhl1fmjRpAi4uSCnS4JwOcWzQoIGKpDjnMXr0aFy8eFFFNEzVpURE+rpJJoyCSMCc8Oec0rhx4+Dl5ZX4fc7PcBVc8+bN1eS+FEEgvREQMklvhC24fpIJDf6GDRuUoZ49e7Yyfm+++SYYVcyaNUt51DRuK1asMLinNJ6cV2B6iwTCeooWLarev3nzpiImpm0MKfT0Fy1apOqgN64vXM3FnzHaSe+yfft2RQBc5aYvXMrMeSBGGinN+TBt2LNnT9V/FmLIn504cUKlE5n2elHais+SvEi8JEtGYCShPn36IC4uDosXL1YRGp8j0QuZpLcGSP1EQMhE9OCFCCRdzUVDzfTMuXPn1Iqhq1evqo2F9erVU4afBt2QcuzYMbVqiV44veZPP/30ueiB9XJ/iSGF7aER5dLipIXRE+d3evfuneoreg35Po03SYsEmJTM+C5Xo3FOg2mvZwtJkxFZ0kIC4AT9r7/+qlKLQ4cOTXHeJ+kEPAmHqUGm2ZiSzJ07N9atW4d+/fqpNnGVl5CJIZKUZ9KKgJBJWhG04vefXRocGRmpUl1MwZQrV06lVbjhzhAyYUpsy5YtKr/PyITLgdu2bfvK+YFXwUsjyvkHGnWmu5Lu4ahSpYqKmAxdDfaqb6X0e6b/Pv74Yxw/fjzx1yQyprf4fxpzRhCGFvbht99+w7Rp09T8lH4FnaOjY2IVzy4NZnQ2efJk/P333yrdxzZxTkXIxFDU5TlTICBkYgoUrbQOGi0eZ1K3bt3EHjIC4GZG7tieO3cuaOT4M674elGhgeRKKxpIGtmxY8eiadOmJkGNHv6jR49UWodePf/dsGFDlXIi+THNk567y7n3hvMdTGvxzz///KNSdpzTIOlyA2Fqvk9i4Ao3kiRXf3Xp0iVxuTFTjCQvzgvpJ+u5gu3QoUMqMlm/fj24sTE0NFSl2iQyMYmqSSWvQEDIRFQk1QhwGS//6CfkU6qIk9NclcWluuXLl8eAAQNQq1atVH/zZS/SgNPQcvKeh0OSxGhs0/MMLC5npuHmd2j4GbnReBu7ICGlfnFvz/Tp0xVxtGzZUqXzDE3/sf/pGZGliwClUotGQMjEosVn3o2noaVnvHv3btSpU0dNFDPH/zLySUuPuDqKS5Q5h2HIfo20fCuld7kYgXMVnPNhZJHWQqLm8l6uCmMqj6vbuGrLUEJJ6/flfUHAGASETIxBS541CAHOWzD9w93rTIFxRRPTTelZeJBipUqV0KlTJ5UeSi/CelkfGAkx5cWlzYwmks5zpLXvXEXH6I5RD8mFpCmRR1pRlfdNiYCQiSnRlLpUqodLiRkdMP3DyWnm+/UHEqYXRNzjwQ2Aw4cPV8tmubM8owtJlMunub9l27ZtakWWqQon2VeuXKlShiyMgN5//32THWtjqnZKPbaLgJCJ7co+XXo+b948/Pjjj4o8uNKK8yMZcXw800BcIUav/b333kuXvhlSKVePMRXFJcFMu5myMPriJDtXh3GBAaMwRn9SBAFzQEDIxBykYOFtYG6fy1E5Wbx27VqULVtWLQE2pWf+Koi4uZJpIP7/2aNFXvWuKX/PFBfnibgCi5Px6VF4FheXDHOCnsQ5cuRIdT9KZkRj6dE/qdMyERAysUy5mVWrOT/CtBZ3tNevX19FCPod7RnVUG5+5AZGppkqVKiQUZ997js8rp/952ZO7v1Ir8Jl28Scd8HUqFFDbdDkUmEpgkBmISBkklnIW8l3eTw90y7ciMilufTGM+MYdB7xwnQa02wZGRE9K0YSK4mNx7lwb016Fqa6uAyapw/wtGKmFU2dWkvP9kvd1oWAkIl1yTPDesN9DJxkZoqFaS6mdTp06KAOH8zows2JPM+Ku/J51EtmkJm+zyRVXszFDYO8pyW9T+zlpD+PX2FakThwNRk3hJpyJVlGy1O+Z5kICJlYptwyrNU0js+eYMv5EZ5Iu2TJEpWr50ZE7jrPrJw9d+Rz7oD7MLjaKTOXzHLVVbt27dT+kF9++SXFc7lMLTySOVOMPGFAHyEySqRskhaeFODn52fqz0t9goBCQMhEFOGlCHBlUufOnRMPJeSlTjyLixsRS5UqpTxhTrhnZuGJxry/hPeZ8GKqzC7cqc5jVbgLnneyZ1Th8mgeVcOJeV4qxr09+sMkKTeuNOPpxlIEgfRAQMgkPVC1kjrPnDmDFi1agHdz0Ejpr8U9evSoMlY8Jt2Y+9nTCxZGAFxBxRVOnK/I7MI7YLiyjKcj8yrfjCz6u1F27dqF0qVLq/toKCOSLKNJrrbj5k4pgoCpERAyMTWiVlIf50S4k5wn2PK+d+5p4EolergdO3ZUp9ImvYwpM7vNmxr5h2keHmuf2WXVqlVqrwnxY1SX0YXHujAK4anPXAjA64B5xwnnVHjvCbGSOZWMlor1f0/IxPplnKoecpktr5HV31XOs664Woo7zHnoYGZMtKfUEc4X8KItet28KpcT8ZldmHbjLnweB59ZmwrpDHDZMCMSznHpj+b38fFR6TeJTjJbS6zv+0Im1ifTNPeIBpq72JmmoVHSF0YiXDXEI+kza7L92c7xlGDu69i6dSu4TJlHvmd20V8apj+TLDOIlzI8fPiwwoapL33hmWV0ErgvJTPOL8ts2cj30w8BIZP0w9Zia+b94TQ4nMh9tnDSnSTD/5tD4QolGsZTp06pK28z47TgZ3EgAXMDYe3atdWcBe9pz+hy48YNdTMmMXm28JBInh9mDvNdGY2LfC/9EBAyST9sLbZmevmczOYy16SF0QjvHOeqKXq85lB4eVffvn3VcmDO75hLeffdd+Hh4aGu0s2MaIkXl3Gy3d/fX+0DSlo4X8L0Fw+KlCIImAoBIRNTIWkl9TC3zj0K9Gi54Y6XPvEuc3rZPLSRfzencvr0aXVpVPXq1VXEZC6FBHfhwgV1+2Nqblo0VT+uXr2q0n+cx+E8GCfheWAkV3pxoUBm7skxVR+lHvNAQMjEPORgNq2gweFkdvHixdUfnrH17OY3s2ksoPZzMCVHQkmvgxVT01/9wZNcVWUuKUFOxF+5cgWXLl0C96Rw5VtmnmOWGlzlHfNFQMjEfGWTKS3jXhIuBbYUj/Wvv/5SR7lwNz5vczSXsnHjRnUyAL3/KlWqmEuzEtvBeR1GKeayvNvsAJIGGY2AkInRkMkL5oQA909w8+TevXvVLYTmUs6ePas8f54c3Lp1a3NplrRDEEg3BIRM0g1aqTgjEODOfE68Hzx4MN0PVTSmP1yOy82CvGXSXBYrGNN+eVYQMBYBIRNjEZPnzQqBnj17qkMVSSjmtKs7MDAQbdu2VRPdvGNFiiBg7QgImVi7hK28fzwtmOktXpNrTvM8PIK+d+/eal5i/fr1Vi4F6Z4gIKcGiw5YOALcHMj7O3h6sTlsWNTDyZ35PHqGR8OntPnTwmGX5gsCzyEgkYkohcUicP/+fbX/hXMSjALM5YgXAhoXF6cOnuQqMy5f5oGLUgQBa0ZAyMSapWvlfeMKLt5jwhVT5rabm7vOudJMfxw9j+yXIghYMwJCJtYsXSvvG+8+57EhPHzSHO8+X7dunbqXnXettG/f3sqlId2zdQSETMxcA7Q8V4l/NBrYaTQmay09Z/2ZTUwPmVOK6EWdZOooIiJCrdriH94/z6NCuFrKHI6ef7bdO3fuxNChQ9UFY7zbRKvVqj9se0af2Hvv3n1cuHAVXl4eKF68MLy8PE2iS+HhkTh5+jxCQ8KQP39ulCld3CT1SiWWh4CQiRnL7Pz5y1i6cj2u37yH/PlyoUmjOqj8egV4eLilqdUXL17FL79vxf7Dp2GvAT5o/ibaftAEzs5Oaao3vV/mCcH08nlmGO8y522CnOjmfAmvDvb19VWHKvLelcwq0dHRePz4sbpDhBPvvIiKbapXrx44x8PCq3Mzcg7l3PnLmDL9B1y8+QjQJaB4gRz4rHcnVK1SMU0wnT59HlNmLMKpS3cRp7NDfj83DOjzIRq9XTdN9crLlomAkImZyu3KlRsYNHwazj/SIgEaQKuFty4E477sifca1091qxmNdPxoIA5ceAS4eKqIJIt9NAZ2b4pOHVqmut6MepGG+Ndff038HD18d3d3dSBl4cKF1aquIkWKZFRznvvO+fPn1RzO7du31TXHJBVGI/rSoUMHdQVyRhUe6th/yCRsPf0QcHJXn40N9EcJP3ts/HUBXF1TR7xxcfH44qspWP33SbhkL/CkOzotyvjEYNbkoShcOH9GdVG+YyYICJmYiSCSNoMG/7sffsL05dug8Xi6CkgTH423yvhi+sSh8PB4YhiMLet++xPDJi6BNkvBxFe1cdHwi3+A7ZuWwNPTw9gqM/R53lvCS6f0Nwcm/ThvNWSUktmFx7vzcrFnC4mbRFi+fPkMa2JQcCjebjMQATovaOzsE7/rHHoLS2YOQ/Xqr6WqLVeu3kDvwVNxLTKpHurgFh+KuaM/Rt03ZMFBqoC14JeETMxQeCSTWfOWYf6Gk9BqHJIY/RjUKuaD+dOHwiuVRn/V6g0YMn01nLPmSdZz35i72LVpEdzd05ZCywg4eeYVz75KWrhaihc+8VrazC5Mc3Xr1k0d+Z60MBWX0XeuPA4IQtW3P4YmW+FkbdEG3sbMkd3RolnDVMF1/MRZ9Bo6AwEa32TvayIe47sx3dDwzTdSVa+8ZLkICJmYqezGTZiNJVsvwc75qXHXxscil2MEfl8xFX5+yQexod0YOGwS1u48C+csyQ9FjLx0ALcv74GDw1Pv1dA6M/o5TrhzLkJfChQogJUrV5rVQY9nzpxRR+Pr50nY1iFDhqh74TOyhISEoULdTrDPXkwt4tCX+OD7+LxjAwzo1zVVzdmydS8+H/MDYt2TX5McH3gHK775HHXqVEtVvfKS5SIgZGKmsps950fMXrsfGrcsiS3UaROge3wdezbOR768qTsht8E7HXEtyhP2rk9X85CkXIIu4fyxP80UjeTNOnLkiEpnBQcHg/erc6d5x44dzWpFGo9457JlRkucM+GdMLzbpGTJkhmKcVh4BBo0660iCI2DY+K3tTGRaFElF6ZMGAYnp6c/N6RxjJyXLPsFExZuTpaG5apD5+iHWDZjMKpUzrhUniFtlmfSHwEhk/THOFVf2LBxK76ctgLRrjmSva8NuY8Bnd9Cv0+7GF3vyVMX0LnXCIR7JU95aGLCUKuoF5YtMp+bCl/WOV5Fy2uFjx07hsaNG2PMmDFqJZe5FbaTS4N5ojFvqeR+mKxZs2ZoM6OjY9Bn0ATsvhAEnUOSyXatFrkdQ7Bo1nCUKJ5cH17VwMioaLTrOgyn78fBzvnpnImGE/BZtZg5YYBMwL8KRCv8vZCJmQr1xs3baP/RYDx0Sr4qRhsXA5eQ69j08zyjBiyNytiJc7Fq+1nYeSQ3aI6RjzC2X2u0+aCJmaKRvFmcfOeKKV48xUMUixUrZrbt5vXHvAaZO/V5lW9Gnx/GqGj+ghWYuXof4JJ8Piku+D56t6qFYYN7GrzvhVHJr+v/Qv+vF8AlV9FkqTMkxKFpBV+MHzM4zcvXzVag0rAXIiBkYsbK0bFLf+y7Eg4Hj+Red1zII5TNrsHPq+YZPGG+/8BRtOs1Fo45iyZb1aNLiIdn7ANsWTsLOXNmN2M0kjeNGwK5gbFJE/MnwF9++UXN5zA6yYxy4OC/GDzmOzzQPU2Zsh26+DjEP76OMQM7oUO75q/cZxQfn4BtO/ahx+eT4JCjKOycXJN1xzX6Ib7o2RydOr6fGd2Ub2YyAkImmSyAl33+6L+n0OPziQhzzQOdxi7ZownB99CoWjH0/aQjypR+sWfOpaHbtu3F6OlLEeHsB3uX5EuK7WLD0L5+SQwf2hsuLs5mjEbypnH/Bq+ctYSd+4ykwsPD4e3tnSn4MirtP2gsdp4PRIJj8qXfnC/TBN9Bs/oVMeKLPvDLlnK6MC4+HnPmLcOSNVsQ4ZwDdk7J96ckxEQgt+4htvyx1OyXl2eKEGzgo0ImZi7kYSOmYv2+S0hwecar1GoRH/oI+byAdxpURfsPmqBokQKJxjUmJhYbN+/A+o3bcfDUDeg8aQCSe5LsetY4f8yaMAA1a7xu5khI89KCwL/HTqN7768Q7lMUOiR3TDhxHvP4NrzsotCra2s0b9IAbm5PdCU2JhY79hzCrHkrcD80Hi7ZCyWbyFcP6bRwDL6FWeP6oNE79dLSTHnXghEQMjFz4d2+fQ/9hk7GmQD7ZHtOkjabhiA24A5c7IEcObMhLCwSvOlP45kdrtkLPheN6N+NfXgNXZrXwvjRA80cBWmeKRBYvWYDpixYhxC7LNDYP92/pK+bK7ziwgOhiYuGu+uT88PCIqKhtXeGg0cWOCRZAZjYHp7xFvoAHd+tjHGj+puimVKHhSIgZGIBgvtryy58MX4BQhyyphhdJBqDuFjoEuIAOzvYO7oknxxN0k+dTouE4PtoUCkffpg7zqyuu7UAcVhsE3kEytRvFmDRun2wy5L3xf0gQWgT1O81dnb8zwufjQ2+jzqlc2DmlC+QPbvc2WKxymGChguZmADE9K6Cp+Vu2rwDIyb+gCi3nNA4pW2XenzgXbxTrSjGjeqHHGIA0lt8ZlV/WFg4Ro2egU37zyHBKzegSeUmVTokIQ9Qys8eSxdPR44cfmbVT2lMxiMgZJLxmKf6i4ePnsTgL6fiTpw3NEnW9xtaoS4hAfbBN9GgaglMnzICnp6pO9/L0O/Jc+aJQFRUNJav/BU//bYLd8IAuBp3BI0uOgxemii837AK+n/WBd7epjnO3jzRklYZioCQiaFImclzZ89dwuxvl+DYlYcIinWAzskNGvsX72DWabXgAZH28VEonM0JHzRrgO5d25hJb6QZmYUA958cP34WC35ci793/wt7n1zQuXgnWzaevG066KJCgbCHKFM0Nz7v3RG1ala2qBWAmYW1rXxXyMQCJR0WFoFjx0/j7x0H8MfWg4iI0arjxWN19mq+hKtzHDRaOGhjoYuNxGtli+C9hrVQu1ZlFCyQ1+ANahYIjTQ5FQjwXpKFS1bh6LGziNO4ICAiDnFazpVo4OZsD08nwCE+EkUL51eOSP16NVPxFXnF2hEQMrECCZ88dQ4//7IJf2zajsjoWBQqmAd1a1dFxWbQOeQAACAASURBVIplUL3aa/D1NS6NYQWQSBdSgUBISCguXb6OOXOX4srVm+rcsz69O6FgwXzqz4v2oKTiU/KKFSIgZGIlQj12/AxmzFyEyMgotHq/Mdq1bQZ7+xevwrGSbks3TIxAbGwcpn2zAP/+e1rtNflu3gSZWzMxxtZanZCJlUj25MlzmD5jISIiIi2KTLi5kveT04jlyZMz1Zd+JRUjV7/dv/8IwSGhKirjijUHh+f3VViJ6E3aDcph+owfcPToKSETkyJr/ZUJmViJjC2RTO7eu49f1m3B/iOnQVKpULoI2rd5D6VKFk21VGgMN/25A5v+3ofrdx6icL6ceKtuFbzTsA58fLxSXe+LXuTBhzyyhmef7dxzCL4+XmjetKE6idfYo92TfoMrro6dPIuNG7cjKjoGDepVV6cUpHeqScjE5CpiMxUKmViJqC2RTAYMnYCNe85B5/7fKcZRIWjxRkmM/LJPqg3/6dMX8enQafCPdoRW4wg7jQ45HCMxYXgP1KtT3eTSZvQz+ZtF2LznFEJjtHCy16BYLi8MH9AFNaq/lqrFDjxQkYQ4e+GvuBMUg9h4LbycdGhWvxLGjOyXricPC5mYXEVspkIhEysRtaWRyT+HjqPvkEkIdC2QTAI5dI8wekg3vN2wTqok88WIKVi3+xwS3J+egOyUEInm1Qvhi8E94ONj2sMWt2zdgxFTlyFQ5/lkiTZX0sWGoFnNYhg1vA88PYzfy+Pv/wBfT5iPnWceQOv8ZA8HD2TMaR+G6aN7o1bNKqnCxpCXhEwMQUmeSQkBIRMr0QtLI5O9+w6jR98xiMteOpkEXMLuYNzQLni/RaNUSaZbry/x97FbcPbNnfg+T0Z+r3I+fD38M2TJYloymTV3Ceb9bzu03E3+X4mPCEa5nA5YtmAismZNfkCnIZ26cPEqPh04EdcjnJNdPsUNp4O6N0Ovnp0MqSZVzwiZpAo2eYlH7+h0On8AyS9yFmgsDgFLI5Pr12+jebu+iPBJfny+U3QAhvdqhg87tEiVDJq17YuTd6Ph4P50ObRjfAS6vlcJfT/plHgabqoqT+GljZt2YNjUFYhxeXouVUJMJEr62WPld2OQLZvxZHLuwlX0HjYDt8LsYef49FoA95iHmDu2N+qkQ7pO3zUhE1Nphu3VI2RiJTK3NDLhBHPZ1xoB+SvTp3kqhahg9Gj2OoYM6Gn00matVofiFRpBm71UsmPSNVHBGNSxLnp0bw8Hh1SeRfUCPfnn0Al07j8FCd5PD07kYZtu0Q+wedU3yJ/vacRiqKr9c/gEug6YjhjX7NDYP22vU8gNbFw5DUWLFjS0KqOfEzIxGjJ54T8EhEysRBUsjUwI+7vNu+FcsEuyI/LtEmJRpYAbJoz8FIUK5jNKOqvXbsSYWasQ65nn6Xs6HVzigjGuf+tUp85e1oir127h/a4jEObkl+woEvuw+/i63wfo2K6ZUX0gIS5YvBrfLN0CncfTwxN5I6ZXjD8ObPnR5NFV0gYKmRglLnk4CQJCJlaiDpZIJsuW/4LJi/5ArGsSo6nl8fj3MKT7e+jdo73BK5du3r6HDl2H4G68D+ydn56qrNFpUdZPg/Ff9kDZsiVMLu3HjwMxeNQs7L8UBK3909sHdbFRcA27iUO7Vhu1dyY8IgJvvNMNIY7ZoUlym6F9fCQalM2BuTNGwCFJtGLqDgmZmBpR26lPyMRKZG2JZPLgwSM07zQYD7Q+sHNwSpSElpczxQVh7KAP8X6Ld14podt3/DFh+iL8ffQGNO7PXDsbE473axTE6K/6wt09bUf3p9QQ7o9ZuGQN5qzdi3in5JP7MYH3UKdsLiycO9agb4eGhaPbJyNw6EoQnHxyJPmcDi4xQfjq05Zo98F76XpVsZDJK9VNHngBAkImVqIalkgm3PA3efoC/LjxCBJck5OANi4GHnEBaP5mZXzaqwNy50pqXJ8Kbc++I5g6Zzku+kdB6+Lz3IVgvrH+mPp1H9SvVyPdJH34yAkMG/8DbkW6AHbJ52R0If54/82K6NqpBUoUL5RiVBETG4vTZy/j+8Vr8dc/l+GcNUmajq2Oj0XJbBrMHN8fxYsVSrd+sGIhk3SF16orFzKxEvFaIpkQ+ouXrqPXwEm4GeGU4i2ScQF34G0Xifp1q+Gj9k1RoEBedf7Y7v3/YsWq33Hm4i04ZCuQbPWWXqTRAXfQ8o0SmDtzdLpKme35ZvYSLP3jKODxzG2DOi10EYEokdsDtSqXRtXKFVCxXHEVqYSHR+DYyQs4ePgEdh48jVtB8XDw/G8DZ5IWO0UHom+HBuj2UWu4OD9d3ZUenRIySQ9UbaNOIRMrkbOlkklCQgJWr/0Dk777GZFO2VK8m4VRSry6mzwSLg6AVqtBjM4eGlcvOHqksPRWp0NCRBDKZLfHyiXTTL63JCWVuef/AO26DMLNSNfniY3X4CbEQRMTBhdEI6u7A1ycHBAVk4CAyHhEa1zVFQJq06Mmyco2BiXhQWpBwtyZI5EzA24zFDKxEoOQCd0QMskE0NPjk5ZKJsQiNDQcCxb9D9//tBVar1yw4/31qS3/EUnZ3C4Y++UneO21cqmtyej3Tp+5gPYfDUa4W17Yu3g8RwxGVch+RIXCJ/oOVi2fjVKlku/HMaouIx4WMjECLHk0GQJCJlaiEJZMJnpCWb3md8xe/BviPHIiIcnKKGNEFBf8AGVyu2LUsF6oWqWCwavBjPnGy57dvecfjP9mCW4EA1oXHiyZPNIw5Ds6bQK0EUEo7ueAKaP7o1Klsoa8ZpJnhExMAqNNViJkYiVit3QyoRh4leyOnQcwdfaPuBGsQUIKE+ovEhdXgHnGB6B0geyYNmko8ubJla6rnl7UDh7SeOTICSxc/huOX7mP4ATXZLvYX6VuurhoeCACVUrmQZ8ebfFaBhIJ2yZk8ioJye9fhICQiZXohjWQiV4U12/cxqLFq3H60m1ceRiFODtntSFQp7EDN/VpNBpooAN0WiAhHr4uCSiYzRWtmjdEm9bvZbpESYqPA4KwYeM2zF/8C6IdPBBl7/lSUtHGRikScYgJwcDPOqPxO3Xhm8U7VacOpwUAIZO0oGfb7wqZWIn8jxw9hdnfLlErnVq2eAcd2jfP8BSPqaE8c/Yijv57Clev38GjoAgEh0chIjIW9vYaeLm7IIunK3Jl90G5MiVQvVqlVB2qaOo2P1sf5fHjsrXY8Md2hETGIcHBDTEJGnWsvJODHZztEqCLiUCurJ5o0awhunT+wORHvhjTR+6bGT12Ji5evAY3Nxd8O2uMXPtsDIA2/KyQiZUIn3d2jx//LaJjYvBRlw/wztt1MiXNY2o4uRclMjIaoaGhiIyKRnx8POw0duriKS6v5YVXlnCLIj3+mzdv49atewgKDkFsXBycHZ3g6+uNAgXyIV++XHB0dDQ1fEbXx6jql183q6iqatUK6PdZV6PrkBdsEwEhEyuS+6XL13D9+h289WYti49KrEgsFtcVRlNMNZYoXiRToySLA87GGyxkYuMKIN0XBAQBQcAUCAiZmAJFqUMQEAQEARtHQMjExhVAui8ICAKCgCkQEDIxBYpShyAgCAgCNo6AkImNK4B0XxAQBAQBUyAgZGIKFKUOQUAQEARsHAEhExtXAOm+ICAICAKmQEDIxBQoSh2CgCAgCNg4AkImNq4A0n1BQBAQBEyBgJCJKVCUOgQBQUAQsHEEhExsXAGk+4KAICAImAIBIRNToCh1CAKCgCBg4wgImdi4Akj3BQFBQBAwBQJCJqZAUeoQBAQBQcDGERAysXEFkO4LAoKAIGAKBIRMTIGi1CEICAKCgI0jIGRi4wog3RcEBAFBwBQICJmYAkWpQxAQBAQBG0dAyMTGFUC6LwgIAoKAKRAQMjEFilKHICAICAI2joCQiY0rgHRfEBAEBAFTICBkYgoUpQ5BQBAQBGwcASETG1cA6b4gIAgIAqZAQMjEFChKHSZFQJsQB11CAnRarUnrtcTKNPb20GjsYOfgaInNlzbbEAJCJjYkbEvpatDNCzjw7QCE3r1qKU1Ot3bmLF8LtQfMgaOrR7p9QyoWBEyBgJCJKVCUOkyKgJDJUziFTEyqWlJZOiIgZJKO4ErVqUMg+OYF7JfIRIEnZJI6HZK3Mh4BIZOMx1y++AoEhEwkMpFBYnkICJlYnsysvsVCJkImVq/kVthBIRMrFKqld0nIRMjE0nXYFtsvZGKLUjfzPhtPJho4uXtCp01AXFSEWffOp0BJ+OQrjhv7NhjUTpkzMQgmecgMEBAyMQMhSBOSI2Asmdg7OqNmvxkIf3gHx1dMMls4NXZ2KNPyU5Ru3hNrO5c3qJ1CJgbBJA+ZAQJCJmYgBGlC2sjEwdkVjaf9gTD/69g16WOzhVPIxGxFIw0zAQJCJiYAUaowLQLGRiaGkImDizvc/fLAt1BpBF0/h4gAf8RFhqmGM7Jxy5oTOcrVRMjty4gOfgRnL1+E3LmMuMhwtQPd1TcHshWriPjoSAReP4OYsCBAB3jnK4aE2GiVYstW4nVEBT5A0I1ziI0IVXXbOTjBK3ch+BYuh6Cb51CgZhMUf6eTRCamVRmpzQwQEDIxAyFIE9I3MiExVPl4LHJXrIO4qHBFFHcO/41/fxyH6NBAlGzSDWVa9kZ8TJQiDntHJ0Uwe2d+hnvHdqHoW+1Qod0g8JgX7kSPDPDHwXlDFPG8O30TAA1cvLMq4nH2yoIHZw5iz/RPoY2LQaUPv0SxtzsgJjQIdk7OsLN3UH8kzSVab20ICJlYm0StoD+mjkxe6zICxd7uiDO/zsWdw1vhV/J1vP7RSOyb2RcPzv6D5nN3IfD6WRxbNgH2Ti54veso+BYsrcgkNjwE9UcsxYMzB3Bq9Uw4uHrgjcHzEXD5hDry5d3pm+Hk4Y0d47sgISYalbuNQtZiFbFzfBc4efioZ+8e3Y5Ta2cpgiKpeectKmRiBXoqXUiOgJCJaITZIWBKMuEBiXW/WAi/YpWeGPy4GNg7ueLNkctx9rfvcefI32g0ZQN2T+4J/5N7FBaVu32NIvU/UGSSrWhFlG7RCxc2L8XNfRugsXdA+Tafw7dQGWzoW1+RycPzh/HP/GHq3UqdhqF4o8449P2XyFqsAoq+2U5FMbcObobMmZidqkmDTIiAkIkJwZSqTIOAKcmE8yRvDJoPnwIlEB30KFkDr+1Zj6BrZ1Cz30zsntID908feI5MCtRsioK1m6g5EEYe+sJ02Zbh7z9HJhXaDUTJJt1xaMFw5KrwBvJVa4Tdkz9WEZCQiWn0Q2oxTwSshky4v+D6nvVqglSKZSPgmasQTq2ZYfCpwS+bgHdy90adoQvUxDsjE/3EOBGKDQ+Gs2cWNe9xcO5g3Ni38TkyyV2xnpozufTXclzZviYRWE64c7L92cgkKZlkLVoexRp2wPGVU3Bx89JUk0nZVn3w6MIxyxaqDbTeO28R5CxfW6UzbbFYDZlwhc3Wr9pAmxBvi3K0qj5XaD9YOQaGHkGvJ5PIx/dwYM6gZFjQyajSfTQK1GqC0z/PwdUda8Hny7bui8t//0+t2Go+dzeCb19ScyCObp6o9smkxDkTjZ093hg4D/eO78S/S8dDGx+HArWaqtVbV7eveSmZkKxIZHeObMXx5ZOgcXBEnUHz4JEjv1FzJrkr1sWx5ROtSsbW2JkshcqgzpDv4eabwxq798o+WQ2ZPL58ArsmdkPVHuORv0bjV3ZcHjBfBIJuXsSBOYbfZ2Lv7Ip3p26EW7bciPtvSS57p9NpcXHTUtw+vEVNqvuVrKyW/XJiPOLRHRxZOBKB18+hxLsfoez7nyqigEYDBxc3aKBJXM1VseNQNYeilgDrtOqiqgubluLylhVPyOTcIfzz3RcK0PJtB6BU04/VnAl3uVfuNhqF67VSy5DtnZzVnA1XhBm9msvF3XwFJi3D/m8HIvjWBdQfvgRuWXPZJCLWRyY9SSbv2qQwraXTxt5nwuW83vmKqyW9z5ao4EdqKS+XA3vmLAh3v9wIf3gb0cGPEfnYX5ED96B45sgPr7xFEB0SgLKtPkPWIuWxfWxHBFw5pZbyeuUtqp4h4YQ/uovwBzehjYuDd/7iiI8KV7vvWdx8c8Ilix8iHtxGTHiwSnlkKVha7WOJeHxPpWFJKoHXzhgkLtkBbxBMmf7Q/tkDhEx0Op0/r03IdGmksQGJkYmQSRqRzPzXjSWTtLSYmwprfz4bIXeu4Mq2VWrZcKVOX0Cr1WJjvzehjY9NS/VpflfIJM0QZkgFQiaARCYZomryEWMQyEgy4ZxI8UYfouibbVWaTKPRIPDaWZxZNxf3T+03ptnp8qyQSbrAavJKhUyETEyuVFJh2hHISDJhazkHwjy3k7uXSnsxBRYV9DDtHTFBDUImJgAxA6oQMrFxMrkWEgcvJw2yuTqYTN0eRyfA2V4DT0c7k9VpaxVlNJmYM75CJuYsnadtEzKxUTJ5EBmPiDgdtt+NwE+XQrD2nbzwc7VPs9b6R8Sjy/Z76FUmCyplc4G3sx2yuqS93jQ3zMIqEDJ5KjAhE8tQXiETGyWTX6+GYfThR3gUlYAHUfHoVz4LvqmVAw52mlRrbnicFp233cNv18KQx8MRPk52+K5eLtTO5ZrqOm31RSETIZOX6X5CQoL6tb196h01LrBgPY6OjiYZZkImNkYmyy+sRIVs5eFsXxSVf76NiDitUiQfZzssfys3mhb0TJViaXXA92eCMHD/A8Qk6FQdTHMda5sHgdHncS30OtoVa5Oqum3xJSETIRMiEBwcjHPnzimjnydPHhQoUEARyJ49e9Tv3nvvvVQTyoEDB3Do0CEMGDDAJENMyMRGyCQ0NhTRCdHos7sfAqODMLHGWFwPLYVPd99HUMwTL+c1Pxf82TQfsqdi/uR0QAxabL6Na6Fxqq4szvb4tXFeRMbtwqR/p+D17K/jq8pfwsXeBZ5OqSMsk2i8hVTCfSHX9/ymNhjaevHKUwSF6raEg7ObTUFx584dfPzxx4iPj1cr7BhJdO/eHW3atMG8efPA30+YMAFOTs/vLTIEqAULFmDRokU4cuSIIY+/8hkhExshk113d2P2yTm4EnJVKUV+z/xY2XAVvjwYgh/OBUP3JJhA/Txu+OVNP/h6Gj5w7weGofmOABx+EPUk9NYAo6v6YUAFV7T8szX8I+7Dwc4BRbyLYEzVUSjjW/qVimnzD+h00Cmh/CcYmwZEo3bl06DaSiFxDB8+HHv37sXmzZvh6emJ9evX48cff8ScOXOwYcMG3Lp1C1988YXSE/7excUlEaOoqCiEh4erqMXLywsODk8W2MTExCA0NBR2dnZYvXo1li5dKmRiQqWyiX0mEXERGP7PV9hxZ1cidA3zvYXupUeh6aYHuBESC6eEWBR/dAm9Xs+Dns2qw9GAfGxMbDzGr9yG9XdiccWnIGLsHfFGbjcsaZAFXx/+DKcen1bfoyFoV6wtBlccACf71HlSJpS5yariQA4KDsHlyzdUH4sWKYAsWbxTbfhiYmJx5eot+D94iBx+WVG8WCE4O1sPXiYD3sorYlqrR48eePz4MZYtW4YsWbKABLFu3To0bNgQq1atwp9//onixYsjKCgIhQsXRu/evZEzZ05FMiSd69evK5QaNWqEdu3aqecWL16Mo0ePImvWrHj48CFu3LghZGJCXbIJMiFe10KuoffuvrgXcU/B5+rgiqGvDYaL/VsY/OsxRFw4iztXrqNEPj8sGNQadSsUeSnMNKS/7jmNz2avR1BENHIVLQKPkmUwv1UZnAtcjflnvv/PuwaK+xTHt3VmII97HhOKLvOrOnP2EsZMXYRLd4KgsdOgRN4sGDm4O8qWKW5048LCwjFvwUqs2HAQ0Ql2cHHQonPTWujdsz28vCQ1aDSgFv7C/v378fnnn6NQoUJo3LgxWrZsCR8fH9Wr2bNn46+//sJXX30FX19fjBkzRpFPnTp1MG3aNAQEBKBPnz44duwY5s+fjxUrVuDw4cOYPn06mN5ydnZWKbKzZ88KmZhQT2yGTIjZ8UfH8fHOTxCb8OSIjPJZymF0pa8xbfkhLNt6ErFxCbDTaPBu9ZJYPbIT3F1ffJT0o+AIvD9qKfafuaFIw83ZAZ+3qolmb+fGxNMTcS3siWfEeZLV76xUaS5rK8O/nonV205D4+GruqaLCEKb+qUwedxgo7u678BR9B85F8H2WQGNHaDTwichCLPG9MYbtasYXZ+8YPkIhISEYO7cudi5c6eKLJjWatGihSII/ZwJI+Lx48cjV65c+PDDD9G5c2fUrVsXFSpUUKTy7bffYtCgQTh//jzu3r2riIhF5kxMrx82RSYJugTMO/0dfjy/DM6xzoi7AhRzKYoeDfuhz4yNuOgflojwsPb1MbJzQ7i7PJ9mCYmIxsB5G7Dkz8PqeXs7Dcrn88Kyke0wYuVXeODkD7sCOsQ5xGFQxQFoX7yt6SVnBjW+XqsVAp1ywc7pyfJnbWwUPMJv4/SR341u3YKFP2HK4r+g8X56fLcu/DG+6NoQPT/uYHR98oLlIhAdHa1SULlz51ZzHiSFjRs3YuXKlYpImOJKSiaTJk2Cn58fOnbsiKZNm6JYsWIq5aUvjGy2b9+u5lBGjBghZJJOqmFTZEIMbwTdwLB1X2HfP4fx4O4jld/v2+RT6KIK4rcjD3HjfqCC2s/HHXP6tUSrOuXhYP90N3tMXDx++OMQhi34A1ExT1ZvlcqfDe9Xzwn/qKNYum0l7O3skTtfDjSp/w5GvzcC2dyzpZP4Mrfa9zv0x3F/LeycXJ5EJtoEOAddwbkjvxs9bzLv+5WYsWov4OKV2CmnuFCM69McrVvJKdCZK+mM/XpgYCCGDBmCsmXLJi7d9ff3V+kursBiCiwlMmFU0rVrVzVPQmJh4XtcVrxw4ULs3r0ba9Y8ueBs6tSp+PnnnyXNZULR2hyZELttx3eh7cQuCAwLUlDmyZobTUp/gCKF6mD4km2I/29TVNWS+bFhYjfkyOKRCPnpa/4qvXXlboD6mauTI77uWAuX7+zBmsMrEB4doX6eO2su/D56NSoXq2RCcZlXVQO/mIxf91+Hg9tTArALvIYNyyejVKliBjc2OiYG4yZ/j9W7rwCOT4iJxS0uCN+O6ob69WoaXJc8+HIEIiOjEBgYDDc31zQtluBXgoJCwLkub29PNa9lyhVnjEA4+f7WW28hb968KtWVLVs2jBs3TkUoKZFJr1691PwIlw43a9YMHh4eKoohkZCghg4diqpVq6p6OJnPSX1ZGmy6EWOTZEL4Zv82H6OWT0RoZKhCs2y+cviwRnfcDPXB4s2H4eGsQes3ymBKn9bwdn9q4G49CMLns1bh7+M3AI0DBrerB23kBaw4sBg3Hj2ZJ8nmnRXz+sxAmzotTScpM6xp5arfMXHhZsQ4PiWTuLAANK9RCLOmjoB9kojuZc2/fuMOOvUZB/8YN2jsn56TVsQ9AvOmDkGxooXMsPeW16TTZy/ixxW/4fiZK/9v71zAdCrXPv43BzNDmimFklMpSsmxIrYdIjuy5VB8Kh87yZdDk5KUYxtRqHaJ2tqXHDo49pGdZCN72yU5dcCELR1mmpEYZsaMed/v+j3zvWZMDTOaGeuduZ/rmqu873rXutf/ftbzf+7j0mVVKuq/enTQbe1andWNrF23UW+8uVy7/xOvupdX1d1d26tN65vP6ly/9iPSgzds2KBt27a5dF4C7VgcBOQpOCSe0q5dO0dgWBzlypXTjTfeqJSUFOfS+vzzz126cMuWLdWkSRNXp7Jx40ZX8MixuNASExM1cODAQpHZ6kxKSZ3Jr82WpMMH9fDMx7Vg7UJl+jIVHhauays30vh+k7R6y3dqWDNGC5Ys1pzJY3TxhVlZJIx9336vP42coJ53dldc/FG1bVhFQ14aot1JX7hK3ciykRp0xwN6us9TKhtWstNav/wqTr0HTdLhkJisoPn/j/KpP+jZUQPUtvXNCjlDi5r09HQ9Ne4FLVz3FW+WOnkOX8Zx/a5WWc16+c8u+8bGb0OAxbTz3YO0/fsMhZWPli89TZeG/qwFsyepevWCZRnGxyeqU4+BSgqppJCIci5WVrtCuv6+ZMZZV6TndXcktyB7QVun8BsGNSU5R16f/zZ0JSOTUkwmTJ7NcVvUaXQP/fBTgtvhlI8sp7/FzlTXlncoPSNDj0yYpt/d0EjdO7Q9Oddee3updu3brynDh7jPXnr3NT3215FKda909Tu31oIRr6v2pZf/1vn5i4cAGXO6EthZYapXr169UK+V35MdPpysJ8a9oFXbE+ULye5x5DueoqpRaXpxYqwaNqiX5+mOHUvRhMmvaP7KT1Umuop4t0hgVEhP1NjYXurcqV2+xAH7rELHrJEbq3ydpAQftG79v/U/j09TaoXsueI7uF/D7++kAQ/cU6A7X7joPT06fqZCKmengEemxGvs0LvVrevtBTpXSTnYyKSUkwkTef4/3tGI2aNVp9pVGtZ1sFpe20xREVnZSZNfnaPPvtipoX2ys4nmLl2hNjffoC633uKOOZKSrJWbVun5pTP0w0/xmjFoum5rkk0+hfGwYLqThdKiRQuXbx/YbU2aNMn5fBctWlQYlzmrc7y7fLVGT39TR0Kx3rKrtDPTjupEQpyeHPYn3dXtD4qMKOsqkX1+n9LTMxSfkKTHRj6rTXE/KuKiU8kw9ESqGl4arrfemJZvmcCBimasGEiFwjRcHNQeFKYv/3QCYWXt2bPHFdF5zZra8flO9XxgrFLPu+zkLaQfilfsPbfo4UF9840zB85d8K6GT5mnyIuz9VbueKJmPD1QLVrcUKBzlZSDjUyMTHQ8I13vrF+sFtc2U83KNU6Z245MPt+pIX3uPvn53GUr1TYHmfAFpvNXB3bp07gt6vX77s5lVpjjgw8+cBW+kMlzzz3nFkqGF8jkyJFkjRn/vJZv+kaZEdGn3Lb/IfDdcQAAEOxJREFURLrKpB7SheVCVf+ay1WzaiUdTUnVl3EHtHPvdzpR9nyFkL2Vo1VIiHyqUf64Joy4Xzc0vT7fMK5YscJVOPfv39/1a8KPzh91BvXr18/3eX7LgfHx8Ro+fLjTC3UPXhqJiT+pZYe+yqiYnRgB4Xe4/mK9/PzYAhHu+Ekv67XlW527LDAikr/VygVTVKNGNll56f6LWhYjEyOTPOcYu9unZ/xN8UlJmvZErMqGhYr2KRDMlTWr6+7bz876SE5Odjtoiqqo4iWnvnfv3u5hnjdvnsuXp/0DHVIDRNW3b1+Xb//999+7qt8GDRqcJBOClHfeeafrgHrTTTe5wq1AL6KifoAC509K+knDRj6rdV8lKSTqVELhGH/mCfkzM0T4BE+Uv0yIyoSFq0yOOEvgXOdlHNSTA7uqyx/bF+g+li9f7vo3UQFNsJZ2GaSKUndANTS1CqSF0oWWDKHOnTufbCC4bNkyRzy07eBYsn3QPxXUCxcudKKRKVSzZk33WaCVByRfr149oZ9du3a5LCPOgzU0YsQIVa5cWZs3b3a9pOgVhZ4bNmwo5sDs2bN1xRVXaPXq1XrooYdcbURRDu7npta9lBhaJTvJwe9X3fNTNeuFUap6aXZ9z+nkOHLkqAY9OlEb9qWdjJP5fT6df/wHfbrmDYWFnX1b+KK8/6I+t5GJkUmec2zx+h2aPHeFDh89pjH3d1X7pnX01pqtmrnkQ1WuGKNHerZT28YFbxtCnIPFJyMjw+XN09KBBYhFpnnz5tq6datb5Gj9wOJG5e7gwYM1depULV26VFFRURo2LKvCnB3wnDlzXBokufQsprjBsGLOBaE8OvJZ/WtPsk6ERJxibeTrQfZlKirtRw2+t4P6359VI1CQAZmQ7glupITi9qJimoaBEDetxiEZCIFjIWy60k6bNs2lnbZu3doVysXFxTlMIY3Ro0c70qH6mtoGPt+5c6c7J5lF9IaimA7dcT4yhUhNhTR69erl+kBhSbZv394lZyAfMkH6EB3xLogHfZFdVNRj/MSX9MbqL5UZlt3I9MSRHzX6wU7qe2+3fF1+7Ucfq++wF1QmJlveEF+6/tDwEj0/+fF8naMkHmRkYmSS57y+aeCL+mTnN26H2uyaGq7e5Jo+U5T481HXcqVj82u07On/LvBzESATLAjaaZMvT4ojFkfPnj2d9TFgwAC3yLFzxVp5//33Xc49O2EWJ3a6pD1CJhARMRPSHWfNmuXSJnO6wgos4G/4wb59BzTzr29p2bodyoyMUaYLyp++2y2FjmUzU3RZdKgevLejunbpcFYSQBC01cBSIKZ04MABXXfddRozZoxWrVql6dOnu4K38uXLu/8GXGAQNT2gOnbs6NJNqVHgPRn0biKxITY21hH/fffd5zYB0dHRruANYqDKmnPTyXbGjBknLRhadWDdQEYQG7qFTCASNgd8D5ExByCd4orpfLJpm/oNf1Ep4RecxBirMep4kqaN6q92t7Y8LfYf/XOTHh71Fx30RyskPDvDLjz9sJ6J7aHOnU5vrYMj7khSfblnNkuk7easVj8r5XvgR0YmRiZ5TsPG/afrs7hv3feNrrpMq6b01+U9qUtJc591uPFqvTepX4GncYBMhgwZ4twtuLkopMLy4N/sgvv06aNnnnnGubroK8Ti2KZNG+e6gVRYlLBGcsdMWKhwr9DPiEKvczHI8Pp401bNfH2Rdh84qCO+KIVGnXdKphZykfobkXnMxVR6d7tVXe+4VVdeWavAKaCBe4RMWNCpfGbHT6Ea7kSsBwiC2EnONFHciRAFxABJ08Y8MOg8y7sz9u/ff8pCz2ecD+uH1ui4HomTYGVwDaxG3GGQBedjU0AM55ZbspI1cKehV76nwpsiOiyi4hoUGMYOn6Q1e46fckm/3ycd3Ke+3dvqsUfuV9lfefvg8y/N0QuvL5X/gloqkyvd9vqK6Xpp6khdUqXSaW8F9x6WM7hBsuALsbD5KS4cIHUsfMgM93BhDSMTIxNPkwmB5MAChiXCYKEj5x6LBesF9wsPB5+tXbvWWSd8jr/+XA4e2o0bN+udJSu1dfsuHTp8TIePpqhseJgqxpyniy6M1u23tVKPbh1VsWL2TvlsZc4ZM2FRp5MsiRH0bYKAcT/xx2takY1dMm/rGzRokFvMmjZt6j4j9oRVgVusWbNmjhwYEBQ7aVxikAnXo4stsRIIHzJBBxz/yiuvuGMhjEaNGrmOtgyqt7GIiJdAMsVNJsjwj3X/Vr+HJ0kX1jqlQJRgVuaRH3VBpE+tmjVQ4+tqu/vZsXOfVq/frITkDIXlSt/GqvQfOqBnn+ynrn+87Yyqg0xwB44bN06NGzd2Vem4DHEtEj9EN2y2iGuhO7DDEmSw6dqxY4eLfVWrVk1XX3212xxwHK5HLNFKlSo5axQX7/bt291/2ZxBWLRmYYNFDItNBmSCVYiOOTd6ZGOAlYRblMHmjc+RAauV7MC8hpGJkYmnyYTdL6mmLIjs5BhUBNN/CFcNwVte8sMOm3RULBUeQNKIvZSaSirwG3MXa9Hi91SrZnU9PvxBVatWuDGC3AF43H1YcLircG3hziLOgfXHgsKihHXI5ywmLPhff/2169eEhUOwHnw5hswsXIndunVzC86oUaOca4wFkbYfLILo6NixY043EBSxEHTz9ttvu+NJG0aW7t27ux0x1sy5IJPMTJ/mLViqp6bOV2jFGr+wMkiU8J8gWcLvHJSZ/jJSaLhCfiVD0ffzdxrUs40GP3RfvmJ0ucmE+Qyx4LZFX7y/BHcieELexLiwMFnMIZ0tW7a4/4dwIHCSK9hIQeSQNy5iyJyYFZXtVMHzXLBpwA2Mjpgn/DEgBwgfrwBkBkHxvNGZmN/jXsZFyW8hGKxbI5O89wyltp3KmbZRRenmYuFikcL9wdvfCMgGTH12UvjT2Vmzi2Oy84DlHDxE/JZXmhL0xWph18aE58HCheO18fY7K/TmW++q9hU1NeLxga4vVGEOiJcEBNxWLCzsWFnUCarzORYHWIIvripIgB0uCxi6IFiONZfTSpkwYYLmz5/vxGQXiwuR60AOxLPYQbPbhXw4JwsgiyPuLMiIDC1iNbysiUWQGAkyseOFdEikCLjAChOLM52LOODU6a9q5jvr5TuvkvxlCpaBhUXiO5KoHm3qaexTQxUVld1u6HTXhkzuuusul3DAwk2SAy4/CJ6UarLaiCHy8iusCRIX2BjhMgR7EiACizrHEcOCmHlWSJSA8CEmMAdbLBXiaIGYFySBGxTywOqCkHh+uDaZeOgU8kfvbATYXEBiWJokx5xumGVilkme8+Oqe55R3LdZ7yBv1+QqLZ/YT7V7T9Q3CT+7z1o3rK0Ppw4403NbLN+zcLKQsQP36ihqMsnPfbOIYoXkfMUrvwt8jlsxd9sOyB53CrtlBjth3FwEkjkWzHMG0NEFRaY5P2cx43MvWYt0H1i8ZKVefXOVfkgJlS88n3MnI0XRStG9XVqqz73dFBOd3ZftTDqATFj8qZOCICBjFmnIgPmLSxfXVCD1nUw5Yixgx6KPRcH3nCchIcH9HiIgYQKXI59jdbL441Ikyw4Lkk0Xmwz0QkJGgEyw6HEXk0zBHwOLFasSK5JrkUSxZs2ak+42s0zMMjnTPP/F93M/+Ewz/3ejfH6/Ojevp0d6tNKwV5br46/2KywkRE/e01btmtYp8HlL6w+8QCaFgX2ATAIB+MI457k8R0JComIf+7O+/E+iDpWJUWhEdtpwTrl8GWk6P/OQLqkQqhenj9WVtWsWWOyAZYL7kdgG1gBNGVnIsdaw2MnGyxmMx3rEWqCeisy5nMRNDRBEhPUQKORlowCJYOUEyAQywmKnHT2WY04yIZ5G3VCgNT2WK8XBuIy5lpFJ/tVsbq48sGr7yEx9+Fmc+/aO5vX0lyFd1OmJ2dq2J+u1v73aNtS8kQWvh8i/akrWkSWFTFhsWJTq1Klz1plnXtTsJ5u26qMNm7T/ux+VdDhVh4+muY1UdPkIXVAhUtUvvUg3N2usFjffcMbmnXndX+6YCfEJFn1S5HHpEqfAQsEFiZW4e/dul55NYgnuKhIoqBOCyKnPwg1GkSlxDeJhWJ3EtOrWretcYByLaxPrEsKhqzCZkrjBiG8Rs4Kk+C+bBBIvICysElxqyGdkkv/ZamSSB1ZFFTPJv2pK1pElhUxKllZOvRvcfampaUpLO66MEyckv1xFe2RkhIuL5O7AW1AscpMJFgMuKbKrsAxwMWER4D4k7se/sWKIZRA72bt3r4tR8fpd0q4hEGp8CJQTaIeIIBJiMvwRkCfGwnWJwQTS7SEjfkcmF24wyIuYGtchxkbNEfEtgvKQCRl8pDOfbljMxGImec4PI5OCLhWnP97IpHDxDMazQR4s1qTfkiHFwEIgrReSIM6EuwuygLhIiOBY3E20o6EuBcIgsE7HB0iHLDnS5SEeEi/oJEDmI9lytWvXdjEafst7UCAozss5CK4TS8EVRiwFGSAcrBNca8RL+DeWDiRzphb4RiZGJkYmxbQqGZkUE9B2GYcAGZCBmElxQGJkYmRiZFIcT5okI5NiAtou4xCgPoUOErQqKo5hZGJkkuc8azX0Za3fttd936bRlVo8/j7V7/uc9idkvTf+rtYN9OZTvYtjnpaIayxdtkqLl/xdl9eqpqFD+ikmJv8ppSUCALuJYkUgd0p3UV/cyMTIJM85tuyfX2jDjn0qFxGuerWqqMfvr9eMZf9S/E/JSk49ri4trlXL+oX7NsWinvDn8vwHDx4SreoJ5latekmpbVV+LnVg1y46BIxMjEyKbnbZmQ0BQ6DUIGBkYmRSaia73aghYAgUHQJGJkYmRTe77MyGgCFQahAwMjEyKTWT3W7UEDAEig4BI5MSRCYH9+7QB0/2EB1NbRgChoAhUNwIxNS4Wq2Gz1K5C8/tu4SK+74D1ysx7VQyUpIVt2qeMlKPnSss7bqGgCFQihGIqVFXlzVpo9Cy+WvJX9KgKjFkUtIUY/djCBgChkAwIWBkEkzaMlkNAUPAEPAoAkYmHlWMiWUIGAKGQDAhYGQSTNoyWQ0BQ8AQ8CgCRiYeVYyJZQgYAoZAMCFgZBJM2jJZDQFDwBDwKAJGJh5VjIllCBgChkAwIWBkEkzaMlkNAUPAEPAoAkYmHlWMiWUIGAKGQDAhYGQSTNoyWQ0BQ8AQ8CgCRiYeVYyJZQgYAoZAMCFgZBJM2jJZDQFDwBDwKAJGJh5VjIllCBgChkAwIWBkEkzaMlkNAUPAEPAoAkYmHlWMiWUIGAKGQDAhYGQSTNoyWQ0BQ8AQ8CgCRiYeVYyJZQgYAoZAMCFgZBJM2jJZDQFDwBDwKAJGJh5VjIllCBgChkAwIWBkEkzaMlkNAUPAEPAoAkYmHlWMiWUIGAKGQDAhYGQSTNoyWQ0BQ8AQ8CgCRiYeVYyJZQgYAoZAMCFgZBJM2jJZDQFDwBDwKAJGJh5VjIllCBgChkAwIWBkEkzaMlkNAUPAEPAoAkYmHlWMiWUIGAKGQDAhYGQSTNoyWQ0BQ8AQ8CgCRiYeVYyJZQgYAoZAMCFgZBJM2jJZDQFDwBDwKAJGJh5VjIllCBgChkAwIWBkEkzaMlkNAUPAEPAoAkYmHlWMiWUIGAKGQDAhYGQSTNoyWQ0BQ8AQ8CgCRiYeVYyJZQgYAoZAMCFgZBJM2jJZDQFDwBDwKAJGJh5VjIllCBgChkAwIWBkEkzaMlkNAUPAEPAoAkYmHlWMiWUIGAKGQDAhYGQSTNoyWQ0BQ8AQ8CgC/wfwtw2GLZyrBgAAAABJRU5ErkJggg==",
      "documentation": "# Monospecific Anti-Receptor (4-Compartment)\n\n## Four-compartment model of bivalent antibody binding to membrane receptor\n\nA biologic that binds to a cell surface receptor target and either (1) acts as a competitive inhibitor by blocking the cognate-ligand from binding to its receptor or (2) acts as a receptor agonist. The molecule can be mono- or bivalent. This is a four-compartment model with a central, peripheral, disease and tox compartments. There is an option for +/- soluble receptor.\n\n<--ABM_DRUG_DIAGRAM-->\n\n\n\n### Parameters\n\n<--ABM_PARAMETERS_TABLE-->\n\n### Criteria\n\n<--ABM_CRITERIA_TABLE-->\n\n### Plots\n\nOutput Plot | Description\n----------- | -----------\nCriterion vs Scan Parameter | A 1D scan plot showing the values of the selected criterion for each value of the 1D scan parameter simulated. The desired target value is plotted as a horizontal dashed line.\nCriterion Contour | A 2D scan plot interpolating with appropriate contours the values of the selected criterion.\nFeasible Region | A 2D scan plot showing in gray the feasible region of the selected criterion. The desired target value determines the feasible region.\nCriterion Heatmap | A 2D scan plot showing in a color scale the values of the selected criterion. The range of the heatmap color bar is fixed for each criterion.\nCriterion Time Course | A time course plot of the selected criterion's time value.\nFree Drug | A time course plot of the concentration of drug not bound to anything.\nPlasma Total Drug | A time course plot of the concentration of soluble drug within a compartment. This is any form of the drug not bound to any membrane proteins. This may include drug bound to one or more soluble proteins such as ligands or soluble receptors.",
      "parameters": [
        {
          "id": "interval",
          "name": "Interval",
          "description": "The interval between doses of the drug.",
          "symbol": "$\\tau$",
          "default_value": "14",
          "is_global": false,
          "units": [],
          "dropdown_items": [
            {
              "label": "QD",
              "value": "1"
            },
            {
              "label": "TIW",
              "value": "2"
            },
            {
              "label": "BIW",
              "value": "3.5"
            },
            {
              "label": "Q1W",
              "value": "7"
            },
            {
              "label": "Q2W",
              "value": "14"
            },
            {
              "label": "Q3W",
              "value": "21"
            },
            {
              "label": "Q1M",
              "value": "30"
            },
            {
              "label": "Q2M",
              "value": "60"
            },
            {
              "label": "Q3M",
              "value": "90"
            }
          ]
        },
        {
          "id": "dose",
          "name": "Dose",
          "description": "The amount of each dose.",
          "symbol": "$D$",
          "default_value": "100",
          "is_global": false,
          "default_unit": "mg",
          "units": [
            {
              "unit": "mg",
              "transform": "1",
              "default_lower_limit": 1,
              "default_upper_limit": 300
            },
            {
              "unit": "mg/kg",
              "transform": "BW",
              "default_lower_limit": 0.001,
              "default_upper_limit": 4.285
            }
          ],
          "dropdown_items": []
        },
        {
          "id": "mab_kd_1",
          "name": "Drug:Target KD",
          "description": "The affinity of the drug for receptor as characterized by the equilibrium dissociation constant. This is the monovalent affinity (i.e. the affinity of single binding).",
          "symbol": "$K_{D,\\text{R}}$",
          "default_value": "0.1",
          "is_global": false,
          "default_unit": "nM",
          "units": [
            {
              "unit": "nM",
              "transform": "1",
              "default_lower_limit": 0.001,
              "default_upper_limit": 1
            }
          ],
          "dropdown_items": []
        },
        {
          "id": "dose_count",
          "name": "Number of doses",
          "description": "The number of doses to be given.",
          "symbol": "$N_{\\text{doses}}$",
          "default_value": "8",
          "is_global": true,
          "units": [],
          "dropdown_items": []
        },
        {
          "id": "mw_1",
          "name": "Molecular Weight",
          "description": "The molecular weight of the drug. This is used to convert the dose which is expressed in mass units to a molar dose.",
          "symbol": "$MW$",
          "default_value": "150000",
          "is_global": true,
          "default_unit": "Da",
          "units": [
            {
              "unit": "Da",
              "transform": "1",
              "default_lower_limit": 50000,
              "default_upper_limit": 150000
            }
          ],
          "dropdown_items": []
        },
        {
          "id": "el_half_1",
          "name": "Biologic first order T 1/2",
          "description": "The first-order elimination rate of the drug.",
          "symbol": "$t_{1/2}$",
          "default_value": "16",
          "is_global": true,
          "default_unit": "days",
          "units": [
            {
              "unit": "days",
              "transform": "1",
              "default_lower_limit": 7,
              "default_upper_limit": 28
            }
          ],
          "dropdown_items": []
        },
        {
          "id": "abs_half",
          "name": "SC absorption T 1/2",
          "description": "The first-order absorption rate of the drug from the subcutaneous compartment into the central compartment.",
          "symbol": "$t_{1/2,\\text{a}}$",
          "default_value": "2.5",
          "is_global": true,
          "default_unit": "days",
          "units": [
            {
              "unit": "days",
              "transform": "1",
              "default_lower_limit": 1,
              "default_upper_limit": 5
            }
          ],
          "dropdown_items": []
        },
        {
          "id": "BW",
          "name": "Body Weight",
          "description": "The body weight of the subject. This is used to convert the dose when expressed in units of mg/kg.",
          "symbol": "$BW$",
          "default_value": "70",
          "is_global": true,
          "default_unit": "kg",
          "units": [
            {
              "unit": "kg",
              "transform": "1",
              "default_lower_limit": 50,
              "default_upper_limit": 110
            }
          ],
          "dropdown_items": []
        },
        {
          "id": "volume_central",
          "name": "Volume central",
          "description": "The volume of the central compartment which is typically the plasma of the peripheral blood.",
          "symbol": "$V$",
          "default_value": "3",
          "is_global": true,
          "default_unit": "L",
          "units": [
            {
              "unit": "L",
              "transform": "1",
              "default_lower_limit": 3,
              "default_upper_limit": 7
            }
          ],
          "dropdown_items": []
        },
        {
          "id": "volume_peripheral",
          "name": "Volume peripheral",
          "description": "The volume of the non-blood fluids that the antibody can distribute to.",
          "symbol": "$V_{\\text{peripheral}}$",
          "default_value": "13",
          "is_global": true,
          "default_unit": "L",
          "units": [
            {
              "unit": "L",
              "transform": "1",
              "default_lower_limit": 10,
              "default_upper_limit": 15
            }
          ],
          "dropdown_items": []
        },
        {
          "id": "volume_disease",
          "name": "Volume disease",
          "description": "The volume of the disease compartment interstitial fluid.",
          "symbol": "$V_{\\text{disease}}$",
          "default_value": "0.1",
          "is_global": true,
          "default_unit": "L",
          "units": [
            {
              "unit": "L",
              "transform": "1",
              "default_lower_limit": 0.01,
              "default_upper_limit": 1
            }
          ],
          "dropdown_items": []
        },
        {
          "id": "volume_tox",
          "name": "Volume tox",
          "description": "The volume of the tox compartment interstitial fluid.",
          "symbol": "$V_{\\text{tox}}$",
          "default_value": "0.1",
          "is_global": true,
          "default_unit": "L",
          "units": [
            {
              "unit": "L",
              "transform": "1",
              "default_lower_limit": 0.01,
              "default_upper_limit": 1
            }
          ],
          "dropdown_items": []
        },
        {
          "id": "Tdist_Ab_hr_peripheral",
          "name": "Drug Tdist peripheral",
          "description": "The distribution rate of drug from the central compartment to the peripheral compartment.",
          "symbol": "$T_{\\text{dist,peripheral}}$",
          "default_value": "35",
          "is_global": true,
          "default_unit": "hr",
          "units": [
            {
              "unit": "hr",
              "transform": "1",
              "default_lower_limit": 5,
              "default_upper_limit": 50
            }
          ],
          "dropdown_items": []
        },
        {
          "id": "Tdist_Ab_hr_disease",
          "name": "Drug Tdist disease",
          "description": "The distribution rate of drug from the central compartment to the disease compartment.",
          "symbol": "$T_{\\text{dist,disease}}$",
          "default_value": "30",
          "is_global": true,
          "default_unit": "hr",
          "units": [
            {
              "unit": "hr",
              "transform": "1",
              "default_lower_limit": 5,
              "default_upper_limit": 50
            }
          ],
          "dropdown_items": []
        },
        {
          "id": "Tdist_Ab_hr_tox",
          "name": "Drug Tdist tox",
          "description": "The distribution rate of drug from the central compartment to the tox compartment.",
          "symbol": "$T_{\\text{dist,tox}}$",
          "default_value": "30",
          "is_global": true,
          "default_unit": "hr",
          "units": [
            {
              "unit": "hr",
              "transform": "1",
              "default_lower_limit": 5,
              "default_upper_limit": 50
            }
          ],
          "dropdown_items": []
        },
        {
          "id": "Pdist_Ab_peripheral",
          "name": "Drug partition coefficient peripheral",
          "description": "The steady-state ratio of soluble drug in the peripheral compartment to soluble drug in the central compartment.",
          "symbol": "$P_{\\text{dist,peripheral}}$",
          "default_value": "0.190625",
          "is_global": true,
          "default_unit": "",
          "units": [
            {
              "unit": "",
              "transform": "1",
              "default_lower_limit": 0.02,
              "default_upper_limit": 2
            }
          ],
          "dropdown_items": []
        },
        {
          "id": "Pdist_Ab_disease",
          "name": "Drug partition coefficient disease",
          "description": "The steady-state ratio of soluble drug in the disease compartment to soluble drug in the central compartment.",
          "symbol": "$P_{\\text{dist,disease}}$",
          "default_value": "0",
          "is_global": true,
          "default_unit": "",
          "units": [
            {
              "unit": "",
              "transform": "1",
              "default_lower_limit": 0.03,
              "default_upper_limit": 3
            }
          ],
          "dropdown_items": []
        },
        {
          "id": "Pdist_Ab_tox",
          "name": "Drug partition coefficient tox",
          "description": "The steady-state ratio of soluble drug in the tox compartment to soluble drug in the central compartment.",
          "symbol": "$P_{\\text{dist,tox}}$",
          "default_value": "0",
          "is_global": true,
          "default_unit": "",
          "units": [
            {
              "unit": "",
              "transform": "1",
              "default_lower_limit": 0.03,
              "default_upper_limit": 3
            }
          ],
          "dropdown_items": []
        },
        {
          "id": "drug_valency_1",
          "name": "Effective Valency",
          "description": "The number of receptor molecules that a molecule of drug can bind. This may be 1 or 2.",
          "symbol": "$\\text{Valency}$",
          "default_value": "2",
          "is_global": true,
          "units": [],
          "dropdown_items": [
            {
              "label": "1",
              "value": "1"
            },
            {
              "label": "2",
              "value": "2"
            }
          ]
        },
        {
          "id": "lig_half_1",
          "name": "Ligand T 1/2",
          "description": "The first-order elimination rate of ligand from the central compartment.",
          "symbol": "$t_{1/2,\\text{L}}$",
          "default_value": "10000",
          "is_global": true,
          "default_unit": "hr",
          "units": [
            {
              "unit": "hr",
              "transform": "60",
              "default_lower_limit": 0.25,
              "default_upper_limit": 5
            },
            {
              "unit": "min",
              "transform": "1",
              "default_lower_limit": 15,
              "default_upper_limit": 300
            }
          ],
          "dropdown_items": []
        },
        {
          "id": "rec_half_1",
          "name": "Receptor T 1/2",
          "description": "The first-order turnover rate of receptor in all compartments.",
          "symbol": "$t_{1/2,\\text{R}}$",
          "default_value": "4",
          "is_global": true,
          "default_unit": "hr",
          "units": [
            {
              "unit": "hr",
              "transform": "60",
              "default_lower_limit": 0.25,
              "default_upper_limit": 5
            },
            {
              "unit": "min",
              "transform": "1",
              "default_lower_limit": 15,
              "default_upper_limit": 300
            }
          ],
          "dropdown_items": []
        },
        {
          "id": "shed_half_1",
          "name": "Soluble receptor T 1/2",
          "description": "The first-order elimination rate of soluble receptor from the central compartment.",
          "symbol": "$t_{1/2,\\text{sR}}$",
          "default_value": "48",
          "is_global": true,
          "default_unit": "hr",
          "units": [
            {
              "unit": "hr",
              "transform": "60",
              "default_lower_limit": 0.25,
              "default_upper_limit": 5
            },
            {
              "unit": "min",
              "transform": "1",
              "default_lower_limit": 15,
              "default_upper_limit": 300
            }
          ],
          "dropdown_items": []
        },
        {
          "id": "lig_rec_kd_1",
          "name": "L:R Affinity",
          "description": "The binding affinity of ligand for receptor as characterized by the equilibrium dissociation constant.",
          "symbol": "$K_{D,\\text{L}:\\text{R}}$",
          "default_value": "1",
          "is_global": false,
          "default_unit": "nM",
          "units": [
            {
              "unit": "nM",
              "transform": "1",
              "default_lower_limit": 0.001,
              "default_upper_limit": 1
            }
          ],
          "dropdown_items": []
        },
        {
          "id": "lig_css_1_central",
          "name": "Ligand CSS central",
          "description": "The steady-state concentration of free ligand in the central compartment in the absence of drug. Ligand bound to receptor is not included in this quantity.",
          "symbol": "$C_{SS,\\text{L},\\text{central}}$",
          "default_value": "0.0001",
          "is_global": true,
          "default_unit": "nM",
          "units": [
            {
              "unit": "nM",
              "transform": "1",
              "default_lower_limit": 0.005,
              "default_upper_limit": 0.2
            }
          ],
          "dropdown_items": []
        },
        {
          "id": "lig_css_1_peripheral",
          "name": "Ligand CSS peripheral",
          "description": "The steady-state concentration of free ligand in the peripheral compartment in the absence of drug. Ligand bound to receptor is not included in this quantity.",
          "symbol": "$C_{SS,\\text{L},\\text{peripheral}}$",
          "default_value": "0",
          "is_global": true,
          "default_unit": "nM",
          "units": [
            {
              "unit": "nM",
              "transform": "1",
              "default_lower_limit": 0.005,
              "default_upper_limit": 0.2
            }
          ],
          "dropdown_items": []
        },
        {
          "id": "lig_css_1_disease",
          "name": "Ligand CSS disease",
          "description": "The steady-state concentration of free ligand in the disease compartment in the absence of drug. Ligand bound to receptor is not included in this quantity.",
          "symbol": "$C_{SS,\\text{L},\\text{disease}}$",
          "default_value": "0.05",
          "is_global": false,
          "default_unit": "nM",
          "units": [
            {
              "unit": "nM",
              "transform": "1",
              "default_lower_limit": 0.005,
              "default_upper_limit": 0.2
            }
          ],
          "dropdown_items": []
        },
        {
          "id": "lig_css_1_tox",
          "name": "Ligand CSS tox",
          "description": "The steady-state concentration of free ligand in the tox compartment in the absence of drug. Ligand bound to receptor is not included in this quantity.",
          "symbol": "$C_{SS,\\text{L},\\text{tox}}$",
          "default_value": "0.05",
          "is_global": false,
          "default_unit": "nM",
          "units": [
            {
              "unit": "nM",
              "transform": "1",
              "default_lower_limit": 0.005,
              "default_upper_limit": 0.2
            }
          ],
          "dropdown_items": []
        },
        {
          "id": "rec_css_1_central",
          "name": "Receptor CSS central",
          "description": "The steady-state concentration of receptor in the central compartment in the absence of drug. Receptor bound to ligand is included in this quantity, but soluble receptor is not.",
          "symbol": "$C_{SS,\\text{R},\\text{central}}$",
          "default_value": "0.011",
          "is_global": true,
          "default_unit": "#/cell",
          "units": [
            {
              "unit": "#/cell",
              "transform": "cell_density_mL_central / 6.02214076e+23 * 1000 * 1e9",
              "default_lower_limit": 100,
              "default_upper_limit": 100000
            },
            {
              "unit": "nM",
              "transform": "1",
              "default_lower_limit": 0.0001,
              "default_upper_limit": 0.166
            }
          ],
          "dropdown_items": []
        },
        {
          "id": "rec_css_1_peripheral",
          "name": "Receptor CSS peripheral",
          "description": "The steady-state concentration of receptor in the peripheral compartment in the absence of drug. Receptor bound to ligand is included in this quantity, but soluble receptor is not.",
          "symbol": "$C_{SS,\\text{R},\\text{peripheral}}$",
          "default_value": "0.45",
          "is_global": true,
          "default_unit": "#/cell",
          "units": [
            {
              "unit": "#/cell",
              "transform": "cell_density_mL_peripheral / 6.02214076e+23 * 1000 * 1e9",
              "default_lower_limit": 100,
              "default_upper_limit": 100000
            },
            {
              "unit": "nM",
              "transform": "1",
              "default_lower_limit": 0.0001,
              "default_upper_limit": 0.166
            }
          ],
          "dropdown_items": []
        },
        {
          "id": "rec_css_1_disease",
          "name": "Receptor CSS disease",
          "description": "The steady-state concentration of receptor in the disease compartment in the absence of drug. Receptor bound to ligand is included in this quantity, but soluble receptor is not.",
          "symbol": "$C_{SS,\\text{R},\\text{disease}}$",
          "default_value": "10000",
          "is_global": false,
          "default_unit": "#/cell",
          "units": [
            {
              "unit": "#/cell",
              "transform": "cell_density_mL_disease / 6.02214076e+23 * 1000 * 1e9",
              "default_lower_limit": 100,
              "default_upper_limit": 100000
            },
            {
              "unit": "nM",
              "transform": "1",
              "default_lower_limit": 0.0001,
              "default_upper_limit": 0.166
            }
          ],
          "dropdown_items": []
        },
        {
          "id": "rec_css_1_tox",
          "name": "Receptor CSS tox",
          "description": "The steady-state concentration of receptor in the tox compartment in the absence of drug. Receptor bound to ligand is included in this quantity, but soluble receptor is not.",
          "symbol": "$C_{SS,\\text{R},\\text{tox}}$",
          "default_value": "10000",
          "is_global": false,
          "default_unit": "#/cell",
          "units": [
            {
              "unit": "#/cell",
              "transform": "cell_density_mL_tox / 6.02214076e+23 * 1000 * 1e9",
              "default_lower_limit": 100,
              "default_upper_limit": 100000
            },
            {
              "unit": "nM",
              "transform": "1",
              "default_lower_limit": 0.0001,
              "default_upper_limit": 0.166
            }
          ],
          "dropdown_items": []
        },
        {
          "id": "shed_css_1_central",
          "name": "Soluble receptor CSS central",
          "description": "The steady-state concentration of soluble receptor in the central compartment in the absence of drug.",
          "symbol": "$C_{SS,\\text{sR},\\text{central}}$",
          "default_value": "5.9",
          "is_global": true,
          "default_unit": "nM",
          "units": [
            {
              "unit": "nM",
              "transform": "1",
              "default_lower_limit": 0.001,
              "default_upper_limit": 0.1
            }
          ],
          "dropdown_items": []
        },
        {
          "id": "shed_css_1_peripheral",
          "name": "Soluble receptor CSS peripheral",
          "description": "The steady-state concentration of soluble receptor in the peripheral compartment in the absence of drug.",
          "symbol": "$C_{SS,\\text{sR},\\text{peripheral}}$",
          "default_value": "5.9",
          "is_global": true,
          "default_unit": "nM",
          "units": [
            {
              "unit": "nM",
              "transform": "1",
              "default_lower_limit": 0.001,
              "default_upper_limit": 0.1
            }
          ],
          "dropdown_items": []
        },
        {
          "id": "shed_css_1_disease",
          "name": "Soluble receptor CSS disease",
          "description": "The steady-state concentration of soluble receptor in the disease compartment in the absence of drug.",
          "symbol": "$C_{SS,\\text{sR},\\text{disease}}$",
          "default_value": "0",
          "is_global": true,
          "default_unit": "nM",
          "units": [
            {
              "unit": "nM",
              "transform": "1",
              "default_lower_limit": 0.001,
              "default_upper_limit": 0.1
            }
          ],
          "dropdown_items": []
        },
        {
          "id": "shed_css_1_tox",
          "name": "Soluble receptor CSS tox",
          "description": "The steady-state concentration of soluble receptor in the tox compartment in the absence of drug.",
          "symbol": "$C_{SS,\\text{sR},\\text{tox}}$",
          "default_value": "0",
          "is_global": true,
          "default_unit": "nM",
          "units": [
            {
              "unit": "nM",
              "transform": "1",
              "default_lower_limit": 0.001,
              "default_upper_limit": 0.1
            }
          ],
          "dropdown_items": []
        },
        {
          "id": "Tdist_L1_hr_peripheral",
          "name": "Ligand Tdist peripheral",
          "description": "The distribution rate of ligand from the central compartment to the peripheral compartment.",
          "symbol": "$T_{\\text{dist,L},\\text{peripheral}}$",
          "default_value": "30",
          "is_global": true,
          "default_unit": "hr",
          "units": [
            {
              "unit": "hr",
              "transform": "1",
              "default_lower_limit": 5,
              "default_upper_limit": 50
            }
          ],
          "dropdown_items": []
        },
        {
          "id": "Tdist_L1_hr_disease",
          "name": "Ligand Tdist disease",
          "description": "The distribution rate of ligand from the central compartment to the disease compartment.",
          "symbol": "$T_{\\text{dist,L},\\text{disease}}$",
          "default_value": "30",
          "is_global": true,
          "default_unit": "hr",
          "units": [
            {
              "unit": "hr",
              "transform": "1",
              "default_lower_limit": 5,
              "default_upper_limit": 50
            }
          ],
          "dropdown_items": []
        },
        {
          "id": "Tdist_L1_hr_tox",
          "name": "Ligand Tdist tox",
          "description": "The distribution rate of ligand from the central compartment to the tox compartment.",
          "symbol": "$T_{\\text{dist,L},\\text{tox}}$",
          "default_value": "30",
          "is_global": true,
          "default_unit": "hr",
          "units": [
            {
              "unit": "hr",
              "transform": "1",
              "default_lower_limit": 5,
              "default_upper_limit": 50
            }
          ],
          "dropdown_items": []
        },
        {
          "id": "Tdist_S1_hr_peripheral",
          "name": "Soluble receptor Tdist peripheral",
          "description": "The distribution rate of soluble receptor from the central compartment to the peripheral compartment.",
          "symbol": "$T_{\\text{dist,sR},\\text{peripheral}}$",
          "default_value": "30",
          "is_global": true,
          "default_unit": "hr",
          "units": [
            {
              "unit": "hr",
              "transform": "1",
              "default_lower_limit": 5,
              "default_upper_limit": 50
            }
          ],
          "dropdown_items": []
        },
        {
          "id": "Tdist_S1_hr_disease",
          "name": "Soluble receptor Tdist disease",
          "description": "The distribution rate of soluble receptor from the central compartment to the disease compartment.",
          "symbol": "$T_{\\text{dist,sR},\\text{disease}}$",
          "default_value": "30",
          "is_global": true,
          "default_unit": "hr",
          "units": [
            {
              "unit": "hr",
              "transform": "1",
              "default_lower_limit": 5,
              "default_upper_limit": 50
            }
          ],
          "dropdown_items": []
        },
        {
          "id": "Tdist_S1_hr_tox",
          "name": "Soluble receptor Tdist tox",
          "description": "The distribution rate of soluble receptor from the central compartment to the tox compartment.",
          "symbol": "$T_{\\text{dist,sR},\\text{tox}}$",
          "default_value": "30",
          "is_global": true,
          "default_unit": "hr",
          "units": [
            {
              "unit": "hr",
              "transform": "1",
              "default_lower_limit": 5,
              "default_upper_limit": 50
            }
          ],
          "dropdown_items": []
        },
        {
          "id": "cell_density_mL_central",
          "name": "Cell density central",
          "description": "Density of receptor-bearing cells in the central compartment.",
          "symbol": "$\\text{Density}_{\\text{cells},\\text{central}}$",
          "default_value": "1000000",
          "is_global": true,
          "default_unit": "#/mL",
          "units": [
            {
              "unit": "#/mL",
              "transform": "1",
              "default_lower_limit": 100000,
              "default_upper_limit": 10000000
            }
          ],
          "dropdown_items": []
        },
        {
          "id": "cell_density_mL_peripheral",
          "name": "Cell density peripheral",
          "description": "Density of receptor-bearing cells in the peripheral compartment.",
          "symbol": "$\\text{Density}_{\\text{cells},\\text{peripheral}}$",
          "default_value": "1000000",
          "is_global": true,
          "default_unit": "#/mL",
          "units": [
            {
              "unit": "#/mL",
              "transform": "1",
              "default_lower_limit": 100000,
              "default_upper_limit": 10000000
            }
          ],
          "dropdown_items": []
        },
        {
          "id": "cell_density_mL_disease",
          "name": "Cell density disease",
          "description": "Density of receptor-bearing cells in the disease compartment.",
          "symbol": "$\\text{Density}_{\\text{cells},\\text{disease}}$",
          "default_value": "1000000",
          "is_global": true,
          "default_unit": "#/mL",
          "units": [
            {
              "unit": "#/mL",
              "transform": "1",
              "default_lower_limit": 100000,
              "default_upper_limit": 10000000
            }
          ],
          "dropdown_items": []
        },
        {
          "id": "cell_density_mL_tox",
          "name": "Cell density tox",
          "description": "Density of receptor-bearing cells in the tox compartment.",
          "symbol": "$\\text{Density}_{\\text{cells},\\text{tox}}$",
          "default_value": "1000000",
          "is_global": true,
          "default_unit": "#/mL",
          "units": [
            {
              "unit": "#/mL",
              "transform": "1",
              "default_lower_limit": 100000,
              "default_upper_limit": 10000000
            }
          ],
          "dropdown_items": []
        },
        {
          "id": "scale_half_Ab_R1_central",
          "name": "Drug:Receptor T 1/2 scale central",
          "description": "A multiplicative factor for receptor internalization half-life when drug is bound to it in the central compartment. Can be used to model drug induced depletion of the target.",
          "symbol": "$\\text{Scale}_{t_{1/2,\\text{R}},\\text{D:R},\\text{central}}$",
          "default_value": "1",
          "is_global": true,
          "default_unit": "",
          "units": [
            {
              "unit": "",
              "transform": "1",
              "default_lower_limit": 0.1,
              "default_upper_limit": 10
            }
          ],
          "dropdown_items": []
        },
        {
          "id": "scale_half_Ab_R1_peripheral",
          "name": "Drug:Receptor T 1/2 scale peripheral",
          "description": "A multiplicative factor for receptor internalization half-life when drug is bound to it in the peripheral compartment. Can be used to model drug induced depletion of the target.",
          "symbol": "$\\text{Scale}_{t_{1/2,\\text{R}},\\text{D:R},\\text{peripheral}}$",
          "default_value": "1",
          "is_global": true,
          "default_unit": "",
          "units": [
            {
              "unit": "",
              "transform": "1",
              "default_lower_limit": 0.1,
              "default_upper_limit": 10
            }
          ],
          "dropdown_items": []
        },
        {
          "id": "scale_half_Ab_R1_disease",
          "name": "Drug:Receptor T 1/2 scale disease",
          "description": "A multiplicative factor for receptor internalization half-life when drug is bound to it in the disease compartment. Can be used to model drug induced depletion of the target.",
          "symbol": "$\\text{Scale}_{t_{1/2,\\text{R}},\\text{D:R},\\text{disease}}$",
          "default_value": "1",
          "is_global": true,
          "default_unit": "",
          "units": [
            {
              "unit": "",
              "transform": "1",
              "default_lower_limit": 0.1,
              "default_upper_limit": 10
            }
          ],
          "dropdown_items": []
        },
        {
          "id": "scale_half_Ab_R1_tox",
          "name": "Drug:Receptor T 1/2 scale tox",
          "description": "A multiplicative factor for receptor internalization half-life when drug is bound to it in the tox compartment. Can be used to model drug induced depletion of the target.",
          "symbol": "$\\text{Scale}_{t_{1/2,\\text{R}},\\text{D:R},\\text{tox}}$",
          "default_value": "1",
          "is_global": true,
          "default_unit": "",
          "units": [
            {
              "unit": "",
              "transform": "1",
              "default_lower_limit": 0.1,
              "default_upper_limit": 10
            }
          ],
          "dropdown_items": []
        },
        {
          "id": "scale_kd_Ab_T1_central",
          "name": "Drug:Target Kd scale central",
          "description": "A multiplicative factor for the equilibrium dissociation constant between drug and receptor in the central compartment. Can be used to model drugs with different target affinity in specific compartments.",
          "symbol": "$\\text{Scale}_{K_{D,\\text{R}},\\text{central}}$",
          "default_value": "1",
          "is_global": true,
          "default_unit": "",
          "units": [
            {
              "unit": "",
              "transform": "1",
              "default_lower_limit": 0.1,
              "default_upper_limit": 10
            }
          ],
          "dropdown_items": []
        },
        {
          "id": "scale_kd_Ab_T1_peripheral",
          "name": "Drug:Target Kd scale peripheral",
          "description": "A multiplicative factor for the equilibrium dissociation constant between drug and receptor in the peripheral compartment. Can be used to model drugs with different target affinity in specific compartments.",
          "symbol": "$\\text{Scale}_{K_{D,\\text{R}},\\text{peripheral}}$",
          "default_value": "1",
          "is_global": true,
          "default_unit": "",
          "units": [
            {
              "unit": "",
              "transform": "1",
              "default_lower_limit": 0.1,
              "default_upper_limit": 10
            }
          ],
          "dropdown_items": []
        },
        {
          "id": "scale_kd_Ab_T1_disease",
          "name": "Drug:Target Kd scale disease",
          "description": "A multiplicative factor for the equilibrium dissociation constant between drug and receptor in the disease compartment. Can be used to model drugs with different target affinity in specific compartments.",
          "symbol": "$\\text{Scale}_{K_{D,\\text{R}},\\text{disease}}$",
          "default_value": "1",
          "is_global": true,
          "default_unit": "",
          "units": [
            {
              "unit": "",
              "transform": "1",
              "default_lower_limit": 0.1,
              "default_upper_limit": 10
            }
          ],
          "dropdown_items": []
        },
        {
          "id": "scale_kd_Ab_T1_tox",
          "name": "Drug:Target Kd scale tox",
          "description": "A multiplicative factor for the equilibrium dissociation constant between drug and receptor in the tox compartment. Can be used to model drugs with different target affinity in specific compartments.",
          "symbol": "$\\text{Scale}_{K_{D,\\text{R}},\\text{tox}}$",
          "default_value": "1",
          "is_global": true,
          "default_unit": "",
          "units": [
            {
              "unit": "",
              "transform": "1",
              "default_lower_limit": 0.1,
              "default_upper_limit": 10
            }
          ],
          "dropdown_items": []
        },
        {
          "id": "scale_half_Ab_central",
          "name": "Soluble Drug T 1/2 scale central",
          "description": "A multiplicative factor for the drug elimination half-life in the central compartment. Can be used to model drugs which have different half-lives in specific compartments.",
          "symbol": "$\\text{Scale}_{t_{1/2},\\text{central}}$",
          "default_value": "1",
          "is_global": true,
          "default_unit": "",
          "units": [
            {
              "unit": "",
              "transform": "1",
              "default_lower_limit": 0.1,
              "default_upper_limit": 10
            }
          ],
          "dropdown_items": []
        },
        {
          "id": "scale_half_Ab_peripheral",
          "name": "Soluble Drug T 1/2 scale peripheral",
          "description": "A multiplicative factor for the drug elimination half-life in the peripheral compartment. Can be used to model drugs which have different half-lives in specific compartments.",
          "symbol": "$\\text{Scale}_{t_{1/2},\\text{peripheral}}$",
          "default_value": "1",
          "is_global": true,
          "default_unit": "",
          "units": [
            {
              "unit": "",
              "transform": "1",
              "default_lower_limit": 0.1,
              "default_upper_limit": 10
            }
          ],
          "dropdown_items": []
        },
        {
          "id": "scale_half_Ab_disease",
          "name": "Soluble Drug T 1/2 scale disease",
          "description": "A multiplicative factor for the drug elimination half-life in the disease compartment. Can be used to model drugs which have different half-lives in specific compartments.",
          "symbol": "$\\text{Scale}_{t_{1/2},\\text{disease}}$",
          "default_value": "1",
          "is_global": true,
          "default_unit": "",
          "units": [
            {
              "unit": "",
              "transform": "1",
              "default_lower_limit": 0.1,
              "default_upper_limit": 10
            }
          ],
          "dropdown_items": []
        },
        {
          "id": "scale_half_Ab_tox",
          "name": "Soluble Drug T 1/2 scale tox",
          "description": "A multiplicative factor for the drug elimination half-life in the tox compartment. Can be used to model drugs which have different half-lives in specific compartments.",
          "symbol": "$\\text{Scale}_{t_{1/2},\\text{tox}}$",
          "default_value": "1",
          "is_global": true,
          "default_unit": "",
          "units": [
            {
              "unit": "",
              "transform": "1",
              "default_lower_limit": 0.1,
              "default_upper_limit": 10
            }
          ],
          "dropdown_items": []
        }
      ],
      "routes": {
        "IV": {
          "class_name": "RepeatedSchedule",
          "start": "0.0",
          "stop": "(dose_count-1)*interval*SECONDS_PER_DAY",
          "interval": "interval*SECONDS_PER_DAY",
          "amount": "dose / mg_per_g * nmol_per_mol / mw_1"
        },
        "SC": {
          "class_name": "RepeatedSchedule",
          "start": "0.0",
          "stop": "(dose_count-1)*interval*SECONDS_PER_DAY",
          "interval": "interval*SECONDS_PER_DAY",
          "amount": "dose / mg_per_g * nmol_per_mol / mw_1"
        }
      },
      "criteria": [
        {
          "id": "idxx",
          "time_value_template": "(1 - activity_1_{{{compartment}}} / activity_1_{{{compartment}}}_0) * 100",
          "modifiers": [
            {
              "id": "compartment",
              "name": "Compartment",
              "options": [
                {
                  "value": "disease",
                  "name": "Disease"
                },
                {
                  "value": "tox",
                  "name": "Tox"
                },
                {
                  "value": "central",
                  "name": "Central"
                },
                {
                  "value": "peripheral",
                  "name": "Peripheral"
                }
              ]
            }
          ],
          "reducers": [
            {
              "id": "last",
              "name": "Last",
              "expression_template": "({{{time_value}}})[dose_count * interval * SECONDS_PER_DAY]"
            },
            {
              "id": "mean",
              "name": "Mean",
              "expression_template": "mean_t({{{time_value}}}, (dose_count - 1) * interval * SECONDS_PER_DAY, dose_count * interval * SECONDS_PER_DAY)"
            },
            {
              "id": "peak",
              "name": "Peak",
              "expression_template": "max_t({{{time_value}}}, (dose_count - 1) * interval * SECONDS_PER_DAY, dose_count * interval * SECONDS_PER_DAY)"
            },
            {
              "id": "trough",
              "name": "Trough",
              "expression_template": "min_t({{{time_value}}}, (dose_count - 1) * interval * SECONDS_PER_DAY, dose_count * interval * SECONDS_PER_DAY)"
            }
          ],
          "default_threshold": 90,
          "name": "Inhibition",
          "value_unit": "%",
          "value_min": 0,
          "value_max": 100,
          "value_scale": "linear",
          "description": "Inhibition of ligand receptor complex. Measured as a percent of untreated."
        },
        {
          "id": "texx",
          "time_value_template": "engaged_1_{{{compartment}}} / (engaged_1_{{{compartment}}} + free_1_{{{compartment}}}) * 100",
          "modifiers": [
            {
              "id": "compartment",
              "name": "Compartment",
              "options": [
                {
                  "value": "disease",
                  "name": "Disease"
                },
                {
                  "value": "tox",
                  "name": "Tox"
                },
                {
                  "value": "central",
                  "name": "Central"
                },
                {
                  "value": "peripheral",
                  "name": "Peripheral"
                }
              ]
            }
          ],
          "reducers": [
            {
              "id": "last",
              "name": "Last",
              "expression_template": "({{{time_value}}})[dose_count * interval * SECONDS_PER_DAY]"
            },
            {
              "id": "mean",
              "name": "Mean",
              "expression_template": "mean_t({{{time_value}}}, (dose_count - 1) * interval * SECONDS_PER_DAY, dose_count * interval * SECONDS_PER_DAY)"
            },
            {
              "id": "peak",
              "name": "Peak",
              "expression_template": "max_t({{{time_value}}}, (dose_count - 1) * interval * SECONDS_PER_DAY, dose_count * interval * SECONDS_PER_DAY)"
            },
            {
              "id": "trough",
              "name": "Trough",
              "expression_template": "min_t({{{time_value}}}, (dose_count - 1) * interval * SECONDS_PER_DAY, dose_count * interval * SECONDS_PER_DAY)"
            }
          ],
          "default_threshold": 90,
          "name": "Target Engagement",
          "value_unit": "%",
          "value_min": 0,
          "value_max": 100,
          "value_scale": "linear",
          "description": "Percent reduction of free target due to drug binding. Measured as a percent of untreated."
        },
        {
          "id": "edxx",
          "time_value_template": "active_1_{{{compartment}}} / total_1_{{{compartment}}} * 100",
          "modifiers": [
            {
              "id": "compartment",
              "name": "Compartment",
              "options": [
                {
                  "value": "disease",
                  "name": "Disease"
                },
                {
                  "value": "tox",
                  "name": "Tox"
                },
                {
                  "value": "central",
                  "name": "Central"
                },
                {
                  "value": "peripheral",
                  "name": "Peripheral"
                }
              ]
            }
          ],
          "reducers": [
            {
              "id": "last",
              "name": "Last",
              "expression_template": "({{{time_value}}})[dose_count * interval * SECONDS_PER_DAY]"
            },
            {
              "id": "mean",
              "name": "Mean",
              "expression_template": "mean_t({{{time_value}}}, (dose_count - 1) * interval * SECONDS_PER_DAY, dose_count * interval * SECONDS_PER_DAY)"
            },
            {
              "id": "peak",
              "name": "Peak",
              "expression_template": "max_t({{{time_value}}}, (dose_count - 1) * interval * SECONDS_PER_DAY, dose_count * interval * SECONDS_PER_DAY)"
            },
            {
              "id": "trough",
              "name": "Trough",
              "expression_template": "min_t({{{time_value}}}, (dose_count - 1) * interval * SECONDS_PER_DAY, dose_count * interval * SECONDS_PER_DAY)"
            }
          ],
          "default_threshold": 90,
          "name": "Activation",
          "value_unit": "%",
          "value_min": 0,
          "value_max": 100,
          "value_scale": "linear",
          "description": "Percent of receptor occupied by ligand or drug. Measured as a percent of total. This is typically used for agonists."
        }
      ],
      "default_criterion": "idxx",
      "default_scan_parameter_1": "dose",
      "default_scan_parameter_2": "mab_kd_1",
      "default_n_1": 11,
      "default_n_2": 5,
      "default_scale_1": "log",
      "default_scale_2": "log",
      "default_route": "SC",
      "default_linear_solver": "KLU",
      "default_optima_method": "brentq",
      "default_abstol": 1e-9,
      "default_reltol": 0.000001,
      "default_maxord": 5,
      "output_interval": "interval*SECONDS_PER_DAY",
      "output_starts": {
        "last": {
          "name": "Last Dose",
          "expression": "(dose_count-1)*interval*SECONDS_PER_DAY"
        },
        "first": {
          "name": "First Dose",
          "expression": "0"
        }
      },
      "output_stops": {
        "end": {
          "name": "End of last dose",
          "expression": "(dose_count)*interval*SECONDS_PER_DAY"
        }
      },
      "output_n": 30,
      "default_output_start": "first",
      "default_output_stop": "end",
      "output_plot_options": {
        "free_drug_tox": {
          "title": "Free Drug in Tox Compartment",
          "unit": "nM",
          "units": {
            "nM": {
              "transform": "1"
            },
            "ug/mL": {
              "transform": "ugml_per_nM"
            }
          },
          "scale": "log"
        },
        "soluble_drug_tox": {
          "title": "Plasma Drug in Tox Compartment",
          "unit": "nM",
          "units": {
            "nM": {
              "transform": "1"
            },
            "ug/mL": {
              "transform": "ugml_per_nM"
            }
          },
          "scale": "log"
        },
        "free_drug_central": {
          "title": "Free Drug in Central Compartment",
          "unit": "nM",
          "units": {
            "nM": {
              "transform": "1"
            },
            "ug/mL": {
              "transform": "ugml_per_nM"
            }
          },
          "scale": "log"
        },
        "free_drug_disease": {
          "title": "Free Drug in Disease Compartment",
          "unit": "nM",
          "units": {
            "nM": {
              "transform": "1"
            },
            "ug/mL": {
              "transform": "ugml_per_nM"
            }
          },
          "scale": "log"
        },
        "free_drug_peripheral": {
          "title": "Free Drug in Peripheral Compartment",
          "unit": "nM",
          "units": {
            "nM": {
              "transform": "1"
            },
            "ug/mL": {
              "transform": "ugml_per_nM"
            }
          },
          "scale": "log"
        },
        "soluble_drug_central": {
          "title": "Plasma Drug in Central Compartment",
          "unit": "nM",
          "units": {
            "nM": {
              "transform": "1"
            },
            "ug/mL": {
              "transform": "ugml_per_nM"
            }
          },
          "scale": "log"
        },
        "soluble_drug_disease": {
          "title": "Plasma Drug in Disease Compartment",
          "unit": "nM",
          "units": {
            "nM": {
              "transform": "1"
            },
            "ug/mL": {
              "transform": "ugml_per_nM"
            }
          },
          "scale": "log"
        },
        "soluble_drug_peripheral": {
          "title": "Plasma Drug in Peripheral Compartment",
          "unit": "nM",
          "units": {
            "nM": {
              "transform": "1"
            },
            "ug/mL": {
              "transform": "ugml_per_nM"
            }
          },
          "scale": "log"
        }
      },
      "selected_output_plots": [
        "soluble_drug_central"
      ],
      "plot_time_unit": "days",
      "plot_time_transform": 0.000011574074074074073
    }
  },
  "uuid": "9690a01f-65d6-4898-bd1d-45f8029c35a9",
  "selected_base_plots": [
    "scan1d_response",
    "scan2d_contour",
    "criterion_plot"
  ],
  "selected_output_plots": [
    "soluble_drug_central"
  ]
}
