# Supplementary material for: Early Feasibility Assessment: A Method for Accurately Predicting Biotherapeutic Dosing to Inform Early Drug Discovery Decisions
Source: Front Pharmacol. 2022 Jun 8;13:864768. doi: 10.3389/fphar.2022.864768 (PMC9214263; doi:10.3389/fphar.2022.864768)
Supplement: Supplementary file 3 [file DataSheet2.ZIP › Model run files_json and reports/Adalimumab_Sensitivity_Analysis.json]

{
  "name": "Frontiers_Adalimumab_Sensitivity_Analysis_20220216.json",
  "platform_version": "2022.2.2",
  "metadata_id": "Ab_L_1cpt",
  "metric": "scan_1d",
  "scenarios_table": [
    {
      "description": "Nominal",
      "model_parameters": {
        "interval": 14,
        "dose": 100,
        "mab_kd_1": 0.008,
        "dose_count": 7,
        "mw_1": 148000,
        "el_half_1": 20,
        "abs_half": 2.5,
        "BW": 70,
        "volume_central": 5,
        "drug_valency_1": 1,
        "lig_half_1": 30,
        "rec_half_1": 540,
        "shed_half_1": 0.5,
        "lig_rec_kd_1": 0.019,
        "lig_css_1_central": 0.0000575,
        "rec_css_1_central": 0.23,
        "shed_css_1_central": 0,
        "cell_density_mL_central": 1000000
      },
      "route": "SC",
      "criteria_parameters": {
        "id": "idxx",
        "modifiers": {},
        "reducer": "({{{time_value}}})[dose_count * interval * SECONDS_PER_DAY]",
        "target": 90
      },
      "scan_parameter_1": {
        "param_id": "dose",
        "lower_limit": 1,
        "upper_limit": 300,
        "scale": "log",
        "n": 11
      },
      "scan_parameter_2": {
        "param_id": "mab_kd_1",
        "lower_limit": 0.001,
        "upper_limit": 1,
        "scale": "log",
        "n": 5
      },
      "user_plot_layout": {
        "selected": [],
        "selectedPlotRanges": [],
        "axisLimits": {
          "autoZ": false,
          "zmin": null,
          "zmax": null
        }
      }
    },
    {
      "description": "abs_half_high",
      "model_parameters": {
        "interval": 14,
        "dose": 100,
        "mab_kd_1": 0.008,
        "dose_count": 7,
        "mw_1": 148000,
        "el_half_1": 20,
        "abs_half": 0.83,
        "BW": 70,
        "volume_central": 5,
        "drug_valency_1": 1,
        "lig_half_1": 30,
        "rec_half_1": 540,
        "shed_half_1": 0.5,
        "lig_rec_kd_1": 0.019,
        "lig_css_1_central": 0.0000575,
        "rec_css_1_central": 0.23,
        "shed_css_1_central": 0,
        "cell_density_mL_central": 1000000
      },
      "route": "SC",
      "criteria_parameters": {
        "id": "idxx",
        "modifiers": {},
        "reducer": "({{{time_value}}})[dose_count * interval * SECONDS_PER_DAY]",
        "target": 90
      },
      "scan_parameter_1": {
        "param_id": "dose",
        "lower_limit": 1,
        "upper_limit": 300,
        "scale": "log",
        "n": 11
      },
      "scan_parameter_2": {
        "param_id": "mab_kd_1",
        "lower_limit": 0.001,
        "upper_limit": 1,
        "scale": "log",
        "n": 5
      },
      "user_plot_layout": {
        "selected": [],
        "selectedPlotRanges": [],
        "axisLimits": {
          "autoZ": false,
          "zmin": null,
          "zmax": null
        }
      }
    },
    {
      "description": "abs_half_low",
      "model_parameters": {
        "interval": 14,
        "dose": 100,
        "mab_kd_1": 0.008,
        "dose_count": 7,
        "mw_1": 148000,
        "el_half_1": 20,
        "abs_half": 7.5,
        "BW": 70,
        "volume_central": 5,
        "drug_valency_1": 1,
        "lig_half_1": 30,
        "rec_half_1": 540,
        "shed_half_1": 0.5,
        "lig_rec_kd_1": 0.019,
        "lig_css_1_central": 0.0000575,
        "rec_css_1_central": 0.23,
        "shed_css_1_central": 0,
        "cell_density_mL_central": 1000000
      },
      "route": "SC",
      "criteria_parameters": {
        "id": "idxx",
        "modifiers": {},
        "reducer": "({{{time_value}}})[dose_count * interval * SECONDS_PER_DAY]",
        "target": 90
      },
      "scan_parameter_1": {
        "param_id": "dose",
        "lower_limit": 1,
        "upper_limit": 300,
        "scale": "log",
        "n": 11
      },
      "scan_parameter_2": {
        "param_id": "mab_kd_1",
        "lower_limit": 0.001,
        "upper_limit": 1,
        "scale": "log",
        "n": 5
      },
      "user_plot_layout": {
        "selected": [],
        "selectedPlotRanges": [],
        "axisLimits": {
          "autoZ": false,
          "zmin": null,
          "zmax": null
        }
      }
    },
    {
      "description": "valency_high",
      "model_parameters": {
        "interval": 14,
        "dose": 100,
        "mab_kd_1": 0.008,
        "dose_count": 7,
        "mw_1": 148000,
        "el_half_1": 20,
        "abs_half": 2.5,
        "BW": 70,
        "volume_central": 5,
        "drug_valency_1": 2,
        "lig_half_1": 30,
        "rec_half_1": 540,
        "shed_half_1": 0.5,
        "lig_rec_kd_1": 0.019,
        "lig_css_1_central": 0.0000575,
        "rec_css_1_central": 0.23,
        "shed_css_1_central": 0,
        "cell_density_mL_central": 1000000
      },
      "route": "SC",
      "criteria_parameters": {
        "id": "idxx",
        "modifiers": {},
        "reducer": "({{{time_value}}})[dose_count * interval * SECONDS_PER_DAY]",
        "target": 90
      },
      "scan_parameter_1": {
        "param_id": "dose",
        "lower_limit": 1,
        "upper_limit": 300,
        "scale": "log",
        "n": 11
      },
      "scan_parameter_2": {
        "param_id": "mab_kd_1",
        "lower_limit": 0.001,
        "upper_limit": 1,
        "scale": "log",
        "n": 5
      },
      "user_plot_layout": {
        "selected": [],
        "selectedPlotRanges": [],
        "axisLimits": {
          "autoZ": false,
          "zmin": null,
          "zmax": null
        }
      }
    },
    {
      "description": "drug halflife_high",
      "model_parameters": {
        "interval": 14,
        "dose": 100,
        "mab_kd_1": 0.008,
        "dose_count": 7,
        "mw_1": 148000,
        "el_half_1": 60,
        "abs_half": 2.5,
        "BW": 70,
        "volume_central": 5,
        "drug_valency_1": 1,
        "lig_half_1": 30,
        "rec_half_1": 540,
        "shed_half_1": 0.5,
        "lig_rec_kd_1": 0.019,
        "lig_css_1_central": 0.0000575,
        "rec_css_1_central": 0.23,
        "shed_css_1_central": 0,
        "cell_density_mL_central": 1000000
      },
      "route": "SC",
      "criteria_parameters": {
        "id": "idxx",
        "modifiers": {},
        "reducer": "({{{time_value}}})[dose_count * interval * SECONDS_PER_DAY]",
        "target": 90
      },
      "scan_parameter_1": {
        "param_id": "dose",
        "lower_limit": 1,
        "upper_limit": 300,
        "scale": "log",
        "n": 11
      },
      "scan_parameter_2": {
        "param_id": "mab_kd_1",
        "lower_limit": 0.001,
        "upper_limit": 1,
        "scale": "log",
        "n": 5
      },
      "user_plot_layout": {
        "selected": [],
        "selectedPlotRanges": [],
        "axisLimits": {
          "autoZ": false,
          "zmin": null,
          "zmax": null
        }
      }
    },
    {
      "description": "drug halflife_low",
      "model_parameters": {
        "interval": 14,
        "dose": 100,
        "mab_kd_1": 0.008,
        "dose_count": 7,
        "mw_1": 148000,
        "el_half_1": 6.67,
        "abs_half": 2.5,
        "BW": 70,
        "volume_central": 5,
        "drug_valency_1": 1,
        "lig_half_1": 30,
        "rec_half_1": 540,
        "shed_half_1": 0.5,
        "lig_rec_kd_1": 0.019,
        "lig_css_1_central": 0.0000575,
        "rec_css_1_central": 0.23,
        "shed_css_1_central": 0,
        "cell_density_mL_central": 1000000
      },
      "route": "SC",
      "criteria_parameters": {
        "id": "idxx",
        "modifiers": {},
        "reducer": "({{{time_value}}})[dose_count * interval * SECONDS_PER_DAY]",
        "target": 90
      },
      "scan_parameter_1": {
        "param_id": "dose",
        "lower_limit": 1,
        "upper_limit": 300,
        "scale": "log",
        "n": 11
      },
      "scan_parameter_2": {
        "param_id": "mab_kd_1",
        "lower_limit": 0.001,
        "upper_limit": 1,
        "scale": "log",
        "n": 5
      },
      "user_plot_layout": {
        "selected": [],
        "selectedPlotRanges": [],
        "axisLimits": {
          "autoZ": false,
          "zmin": null,
          "zmax": null
        }
      }
    },
    {
      "description": "TNF_conc_high",
      "model_parameters": {
        "interval": 14,
        "dose": 100,
        "mab_kd_1": 0.008,
        "dose_count": 7,
        "mw_1": 148000,
        "el_half_1": 20,
        "abs_half": 2.5,
        "BW": 70,
        "volume_central": 5,
        "drug_valency_1": 1,
        "lig_half_1": 30,
        "rec_half_1": 540,
        "shed_half_1": 0.5,
        "lig_rec_kd_1": 0.019,
        "lig_css_1_central": 0.000173,
        "rec_css_1_central": 0.23,
        "shed_css_1_central": 0,
        "cell_density_mL_central": 1000000
      },
      "route": "SC",
      "criteria_parameters": {
        "id": "idxx",
        "modifiers": {},
        "reducer": "({{{time_value}}})[dose_count * interval * SECONDS_PER_DAY]",
        "target": 90
      },
      "scan_parameter_1": {
        "param_id": "dose",
        "lower_limit": 1,
        "upper_limit": 300,
        "scale": "log",
        "n": 11
      },
      "scan_parameter_2": {
        "param_id": "mab_kd_1",
        "lower_limit": 0.001,
        "upper_limit": 1,
        "scale": "log",
        "n": 5
      },
      "user_plot_layout": {
        "selected": [],
        "selectedPlotRanges": [],
        "axisLimits": {
          "autoZ": false,
          "zmin": null,
          "zmax": null
        }
      }
    },
    {
      "description": "TNF_conc_low",
      "model_parameters": {
        "interval": 14,
        "dose": 100,
        "mab_kd_1": 0.008,
        "dose_count": 7,
        "mw_1": 148000,
        "el_half_1": 20,
        "abs_half": 2.5,
        "BW": 70,
        "volume_central": 5,
        "drug_valency_1": 1,
        "lig_half_1": 30,
        "rec_half_1": 540,
        "shed_half_1": 0.5,
        "lig_rec_kd_1": 0.019,
        "lig_css_1_central": 0.0000192,
        "rec_css_1_central": 0.23,
        "shed_css_1_central": 0,
        "cell_density_mL_central": 1000000
      },
      "route": "SC",
      "criteria_parameters": {
        "id": "idxx",
        "modifiers": {},
        "reducer": "({{{time_value}}})[dose_count * interval * SECONDS_PER_DAY]",
        "target": 90
      },
      "scan_parameter_1": {
        "param_id": "dose",
        "lower_limit": 1,
        "upper_limit": 300,
        "scale": "log",
        "n": 11
      },
      "scan_parameter_2": {
        "param_id": "mab_kd_1",
        "lower_limit": 0.001,
        "upper_limit": 1,
        "scale": "log",
        "n": 5
      },
      "user_plot_layout": {
        "selected": [],
        "selectedPlotRanges": [],
        "axisLimits": {
          "autoZ": false,
          "zmin": null,
          "zmax": null
        }
      }
    },
    {
      "description": "ligand_halflife_high",
      "model_parameters": {
        "interval": 14,
        "dose": 100,
        "mab_kd_1": 0.008,
        "dose_count": 7,
        "mw_1": 148000,
        "el_half_1": 20,
        "abs_half": 2.5,
        "BW": 70,
        "volume_central": 5,
        "drug_valency_1": 1,
        "lig_half_1": 90,
        "rec_half_1": 540,
        "shed_half_1": 0.5,
        "lig_rec_kd_1": 0.019,
        "lig_css_1_central": 0.0000575,
        "rec_css_1_central": 0.23,
        "shed_css_1_central": 0,
        "cell_density_mL_central": 1000000
      },
      "route": "SC",
      "criteria_parameters": {
        "id": "idxx",
        "modifiers": {},
        "reducer": "({{{time_value}}})[dose_count * interval * SECONDS_PER_DAY]",
        "target": 90
      },
      "scan_parameter_1": {
        "param_id": "dose",
        "lower_limit": 1,
        "upper_limit": 300,
        "scale": "log",
        "n": 11
      },
      "scan_parameter_2": {
        "param_id": "mab_kd_1",
        "lower_limit": 0.001,
        "upper_limit": 1,
        "scale": "log",
        "n": 5
      },
      "user_plot_layout": {
        "selected": [],
        "selectedPlotRanges": [],
        "axisLimits": {
          "autoZ": false,
          "zmin": null,
          "zmax": null
        }
      }
    },
    {
      "description": "ligand_halflife_low",
      "model_parameters": {
        "interval": 14,
        "dose": 100,
        "mab_kd_1": 0.008,
        "dose_count": 7,
        "mw_1": 148000,
        "el_half_1": 20,
        "abs_half": 2.5,
        "BW": 70,
        "volume_central": 5,
        "drug_valency_1": 1,
        "lig_half_1": 10,
        "rec_half_1": 540,
        "shed_half_1": 0.5,
        "lig_rec_kd_1": 0.019,
        "lig_css_1_central": 0.0000575,
        "rec_css_1_central": 0.23,
        "shed_css_1_central": 0,
        "cell_density_mL_central": 1000000
      },
      "route": "SC",
      "criteria_parameters": {
        "id": "idxx",
        "modifiers": {},
        "reducer": "({{{time_value}}})[dose_count * interval * SECONDS_PER_DAY]",
        "target": 90
      },
      "scan_parameter_1": {
        "param_id": "dose",
        "lower_limit": 1,
        "upper_limit": 300,
        "scale": "log",
        "n": 11
      },
      "scan_parameter_2": {
        "param_id": "mab_kd_1",
        "lower_limit": 0.001,
        "upper_limit": 1,
        "scale": "log",
        "n": 5
      },
      "user_plot_layout": {
        "selected": [],
        "selectedPlotRanges": [],
        "axisLimits": {
          "autoZ": false,
          "zmin": null,
          "zmax": null
        }
      }
    },
    {
      "description": "ligand:rec affinity high",
      "model_parameters": {
        "interval": 14,
        "dose": 100,
        "mab_kd_1": 0.008,
        "dose_count": 7,
        "mw_1": 148000,
        "el_half_1": 20,
        "abs_half": 2.5,
        "BW": 70,
        "volume_central": 5,
        "drug_valency_1": 1,
        "lig_half_1": 30,
        "rec_half_1": 540,
        "shed_half_1": 0.5,
        "lig_rec_kd_1": 0.006,
        "lig_css_1_central": 0.0000575,
        "rec_css_1_central": 0.23,
        "shed_css_1_central": 0,
        "cell_density_mL_central": 1000000
      },
      "route": "SC",
      "criteria_parameters": {
        "id": "idxx",
        "modifiers": {},
        "reducer": "({{{time_value}}})[dose_count * interval * SECONDS_PER_DAY]",
        "target": 90
      },
      "scan_parameter_1": {
        "param_id": "dose",
        "lower_limit": 1,
        "upper_limit": 300,
        "scale": "log",
        "n": 11
      },
      "scan_parameter_2": {
        "param_id": "mab_kd_1",
        "lower_limit": 0.001,
        "upper_limit": 1,
        "scale": "log",
        "n": 5
      },
      "user_plot_layout": {
        "selected": [],
        "selectedPlotRanges": [],
        "axisLimits": {
          "autoZ": false,
          "zmin": null,
          "zmax": null
        }
      }
    },
    {
      "description": "ligand:rec affinity low",
      "model_parameters": {
        "interval": 14,
        "dose": 100,
        "mab_kd_1": 0.008,
        "dose_count": 7,
        "mw_1": 148000,
        "el_half_1": 20,
        "abs_half": 2.5,
        "BW": 70,
        "volume_central": 5,
        "drug_valency_1": 1,
        "lig_half_1": 30,
        "rec_half_1": 540,
        "shed_half_1": 0.5,
        "lig_rec_kd_1": 0.057,
        "lig_css_1_central": 0.0000575,
        "rec_css_1_central": 0.23,
        "shed_css_1_central": 0,
        "cell_density_mL_central": 1000000
      },
      "route": "SC",
      "criteria_parameters": {
        "id": "idxx",
        "modifiers": {},
        "reducer": "({{{time_value}}})[dose_count * interval * SECONDS_PER_DAY]",
        "target": 90
      },
      "scan_parameter_1": {
        "param_id": "dose",
        "lower_limit": 1,
        "upper_limit": 300,
        "scale": "log",
        "n": 11
      },
      "scan_parameter_2": {
        "param_id": "mab_kd_1",
        "lower_limit": 0.001,
        "upper_limit": 1,
        "scale": "log",
        "n": 5
      },
      "user_plot_layout": {
        "selected": [],
        "selectedPlotRanges": [],
        "axisLimits": {
          "autoZ": false,
          "zmin": null,
          "zmax": null
        }
      }
    },
    {
      "description": "drug_affinity_high",
      "model_parameters": {
        "interval": 14,
        "dose": 100,
        "mab_kd_1": 0.0027,
        "dose_count": 7,
        "mw_1": 148000,
        "el_half_1": 20,
        "abs_half": 2.5,
        "BW": 70,
        "volume_central": 5,
        "drug_valency_1": 1,
        "lig_half_1": 30,
        "rec_half_1": 540,
        "shed_half_1": 0.5,
        "lig_rec_kd_1": 0.019,
        "lig_css_1_central": 0.0000575,
        "rec_css_1_central": 0.23,
        "shed_css_1_central": 0,
        "cell_density_mL_central": 1000000
      },
      "route": "SC",
      "criteria_parameters": {
        "id": "idxx",
        "modifiers": {},
        "reducer": "({{{time_value}}})[dose_count * interval * SECONDS_PER_DAY]",
        "target": 90
      },
      "scan_parameter_1": {
        "param_id": "dose",
        "lower_limit": 1,
        "upper_limit": 300,
        "scale": "log",
        "n": 11
      },
      "scan_parameter_2": {
        "param_id": "mab_kd_1",
        "lower_limit": 0.001,
        "upper_limit": 1,
        "scale": "log",
        "n": 5
      },
      "user_plot_layout": {
        "selected": [],
        "selectedPlotRanges": [],
        "axisLimits": {
          "autoZ": false,
          "zmin": null,
          "zmax": null
        }
      }
    },
    {
      "description": "drug_affinity_low",
      "model_parameters": {
        "interval": 14,
        "dose": 100,
        "mab_kd_1": 0.024,
        "dose_count": 7,
        "mw_1": 148000,
        "el_half_1": 20,
        "abs_half": 2.5,
        "BW": 70,
        "volume_central": 5,
        "drug_valency_1": 1,
        "lig_half_1": 30,
        "rec_half_1": 540,
        "shed_half_1": 0.5,
        "lig_rec_kd_1": 0.019,
        "lig_css_1_central": 0.0000575,
        "rec_css_1_central": 0.23,
        "shed_css_1_central": 0,
        "cell_density_mL_central": 1000000
      },
      "route": "SC",
      "criteria_parameters": {
        "id": "idxx",
        "modifiers": {},
        "reducer": "({{{time_value}}})[dose_count * interval * SECONDS_PER_DAY]",
        "target": 90
      },
      "scan_parameter_1": {
        "param_id": "dose",
        "lower_limit": 1,
        "upper_limit": 300,
        "scale": "log",
        "n": 11
      },
      "scan_parameter_2": {
        "param_id": "mab_kd_1",
        "lower_limit": 0.001,
        "upper_limit": 1,
        "scale": "log",
        "n": 5
      },
      "user_plot_layout": {
        "selected": [],
        "selectedPlotRanges": [],
        "axisLimits": {
          "autoZ": false,
          "zmin": null,
          "zmax": null
        }
      }
    },
    {
      "description": "receptor_conc_high",
      "model_parameters": {
        "interval": 14,
        "dose": 100,
        "mab_kd_1": 0.008,
        "dose_count": 7,
        "mw_1": 148000,
        "el_half_1": 20,
        "abs_half": 2.5,
        "BW": 70,
        "volume_central": 5,
        "drug_valency_1": 1,
        "lig_half_1": 30,
        "rec_half_1": 540,
        "shed_half_1": 0.5,
        "lig_rec_kd_1": 0.019,
        "lig_css_1_central": 0.0000575,
        "rec_css_1_central": 0.69,
        "shed_css_1_central": 0,
        "cell_density_mL_central": 1000000
      },
      "route": "SC",
      "criteria_parameters": {
        "id": "idxx",
        "modifiers": {},
        "reducer": "({{{time_value}}})[dose_count * interval * SECONDS_PER_DAY]",
        "target": 90
      },
      "scan_parameter_1": {
        "param_id": "dose",
        "lower_limit": 1,
        "upper_limit": 300,
        "scale": "log",
        "n": 11
      },
      "scan_parameter_2": {
        "param_id": "mab_kd_1",
        "lower_limit": 0.001,
        "upper_limit": 1,
        "scale": "log",
        "n": 5
      },
      "user_plot_layout": {
        "selected": [],
        "selectedPlotRanges": [],
        "axisLimits": {
          "autoZ": false,
          "zmin": null,
          "zmax": null
        }
      }
    },
    {
      "description": "receptor_conc_low",
      "model_parameters": {
        "interval": 14,
        "dose": 100,
        "mab_kd_1": 0.008,
        "dose_count": 7,
        "mw_1": 148000,
        "el_half_1": 20,
        "abs_half": 2.5,
        "BW": 70,
        "volume_central": 5,
        "drug_valency_1": 1,
        "lig_half_1": 30,
        "rec_half_1": 540,
        "shed_half_1": 0.5,
        "lig_rec_kd_1": 0.019,
        "lig_css_1_central": 0.0000575,
        "rec_css_1_central": 0.23,
        "shed_css_1_central": 0,
        "cell_density_mL_central": 1000000
      },
      "route": "SC",
      "criteria_parameters": {
        "id": "idxx",
        "modifiers": {},
        "reducer": "({{{time_value}}})[dose_count * interval * SECONDS_PER_DAY]",
        "target": 90
      },
      "scan_parameter_1": {
        "param_id": "dose",
        "lower_limit": 1,
        "upper_limit": 300,
        "scale": "log",
        "n": 11
      },
      "scan_parameter_2": {
        "param_id": "mab_kd_1",
        "lower_limit": 0.001,
        "upper_limit": 1,
        "scale": "log",
        "n": 5
      },
      "user_plot_layout": {
        "selected": [],
        "selectedPlotRanges": [],
        "axisLimits": {
          "autoZ": false,
          "zmin": null,
          "zmax": null
        }
      }
    },
    {
      "description": "rec_halflife_high",
      "model_parameters": {
        "interval": 14,
        "dose": 100,
        "mab_kd_1": 0.008,
        "dose_count": 7,
        "mw_1": 148000,
        "el_half_1": 20,
        "abs_half": 2.5,
        "BW": 70,
        "volume_central": 5,
        "drug_valency_1": 1,
        "lig_half_1": 30,
        "rec_half_1": 1620,
        "shed_half_1": 0.5,
        "lig_rec_kd_1": 0.019,
        "lig_css_1_central": 0.0000575,
        "rec_css_1_central": 0.23,
        "shed_css_1_central": 0,
        "cell_density_mL_central": 1000000
      },
      "route": "SC",
      "criteria_parameters": {
        "id": "idxx",
        "modifiers": {},
        "reducer": "({{{time_value}}})[dose_count * interval * SECONDS_PER_DAY]",
        "target": 90
      },
      "scan_parameter_1": {
        "param_id": "dose",
        "lower_limit": 1,
        "upper_limit": 300,
        "scale": "log",
        "n": 11
      },
      "scan_parameter_2": {
        "param_id": "mab_kd_1",
        "lower_limit": 0.001,
        "upper_limit": 1,
        "scale": "log",
        "n": 5
      },
      "user_plot_layout": {
        "selected": [],
        "selectedPlotRanges": [],
        "axisLimits": {
          "autoZ": false,
          "zmin": null,
          "zmax": null
        }
      }
    },
    {
      "description": "rec_halflife_low",
      "model_parameters": {
        "interval": 14,
        "dose": 100,
        "mab_kd_1": 0.008,
        "dose_count": 7,
        "mw_1": 148000,
        "el_half_1": 20,
        "abs_half": 2.5,
        "BW": 70,
        "volume_central": 5,
        "drug_valency_1": 1,
        "lig_half_1": 30,
        "rec_half_1": 180,
        "shed_half_1": 0.5,
        "lig_rec_kd_1": 0.019,
        "lig_css_1_central": 0.0000575,
        "rec_css_1_central": 0.23,
        "shed_css_1_central": 0,
        "cell_density_mL_central": 1000000
      },
      "route": "SC",
      "criteria_parameters": {
        "id": "idxx",
        "modifiers": {},
        "reducer": "({{{time_value}}})[dose_count * interval * SECONDS_PER_DAY]",
        "target": 90
      },
      "scan_parameter_1": {
        "param_id": "dose",
        "lower_limit": 1,
        "upper_limit": 300,
        "scale": "log",
        "n": 11
      },
      "scan_parameter_2": {
        "param_id": "mab_kd_1",
        "lower_limit": 0.001,
        "upper_limit": 1,
        "scale": "log",
        "n": 5
      },
      "user_plot_layout": {
        "selected": [],
        "selectedPlotRanges": [],
        "axisLimits": {
          "autoZ": false,
          "zmin": null,
          "zmax": null
        }
      }
    },
    {
      "description": "Volume_high",
      "model_parameters": {
        "interval": 14,
        "dose": 100,
        "mab_kd_1": 0.008,
        "dose_count": 7,
        "mw_1": 148000,
        "el_half_1": 20,
        "abs_half": 2.5,
        "BW": 70,
        "volume_central": 15,
        "drug_valency_1": 1,
        "lig_half_1": 30,
        "rec_half_1": 540,
        "shed_half_1": 0.5,
        "lig_rec_kd_1": 0.019,
        "lig_css_1_central": 0.0000575,
        "rec_css_1_central": 0.23,
        "shed_css_1_central": 0,
        "cell_density_mL_central": 1000000
      },
      "route": "SC",
      "criteria_parameters": {
        "id": "idxx",
        "modifiers": {},
        "reducer": "({{{time_value}}})[dose_count * interval * SECONDS_PER_DAY]",
        "target": 90
      },
      "scan_parameter_1": {
        "param_id": "dose",
        "lower_limit": 1,
        "upper_limit": 300,
        "scale": "log",
        "n": 11
      },
      "scan_parameter_2": {
        "param_id": "mab_kd_1",
        "lower_limit": 0.001,
        "upper_limit": 1,
        "scale": "log",
        "n": 5
      },
      "user_plot_layout": {
        "selected": [],
        "selectedPlotRanges": [],
        "axisLimits": {
          "autoZ": false,
          "zmin": null,
          "zmax": null
        }
      }
    },
    {
      "description": "Volume_low",
      "model_parameters": {
        "interval": 14,
        "dose": 100,
        "mab_kd_1": 0.008,
        "dose_count": 7,
        "mw_1": 148000,
        "el_half_1": 20,
        "abs_half": 2.5,
        "BW": 70,
        "volume_central": 1.67,
        "drug_valency_1": 1,
        "lig_half_1": 30,
        "rec_half_1": 540,
        "shed_half_1": 0.5,
        "lig_rec_kd_1": 0.019,
        "lig_css_1_central": 0.0000575,
        "rec_css_1_central": 0.23,
        "shed_css_1_central": 0,
        "cell_density_mL_central": 1000000
      },
      "route": "SC",
      "criteria_parameters": {
        "id": "idxx",
        "modifiers": {},
        "reducer": "({{{time_value}}})[dose_count * interval * SECONDS_PER_DAY]",
        "target": 90
      },
      "scan_parameter_1": {
        "param_id": "dose",
        "lower_limit": 1,
        "upper_limit": 300,
        "scale": "log",
        "n": 11
      },
      "scan_parameter_2": {
        "param_id": "mab_kd_1",
        "lower_limit": 0.001,
        "upper_limit": 1,
        "scale": "log",
        "n": 5
      },
      "user_plot_layout": {
        "selected": [],
        "selectedPlotRanges": [],
        "axisLimits": {
          "autoZ": false,
          "zmin": null,
          "zmax": null
        }
      }
    }
  ],
  "global_criteria_parameters": {
    "id": "idxx",
    "modifiers": {},
    "reducer": "({{{time_value}}})[dose_count * interval * SECONDS_PER_DAY]",
    "target": 90
  },
  "global_model_parameters": {
    "interval": {
      "value": 14,
      "is_global": true
    },
    "dose": {
      "value": 100,
      "is_global": false,
      "unit": "mg"
    },
    "mab_kd_1": {
      "value": 0.008,
      "is_global": false,
      "unit": "nM"
    },
    "dose_count": {
      "value": 7,
      "is_global": true
    },
    "mw_1": {
      "value": 148000,
      "is_global": true,
      "unit": "Da"
    },
    "el_half_1": {
      "value": 20,
      "is_global": false,
      "unit": "days"
    },
    "abs_half": {
      "value": 2.5,
      "is_global": false,
      "unit": "days"
    },
    "BW": {
      "value": 70,
      "is_global": true,
      "unit": "kg"
    },
    "volume_central": {
      "value": 5,
      "is_global": false,
      "unit": "L"
    },
    "drug_valency_1": {
      "value": 1,
      "is_global": false
    },
    "lig_half_1": {
      "value": 30,
      "is_global": false,
      "unit": "min"
    },
    "rec_half_1": {
      "value": 540,
      "is_global": false,
      "unit": "min"
    },
    "shed_half_1": {
      "value": 0.5,
      "is_global": true,
      "unit": "hr"
    },
    "lig_rec_kd_1": {
      "value": 0.019,
      "is_global": false,
      "unit": "nM"
    },
    "lig_css_1_central": {
      "value": 0.0000575,
      "is_global": false,
      "unit": "nM"
    },
    "rec_css_1_central": {
      "value": 0.23,
      "is_global": false,
      "unit": "nM"
    },
    "shed_css_1_central": {
      "value": 0,
      "is_global": true,
      "unit": "nM"
    },
    "cell_density_mL_central": {
      "value": 1000000,
      "is_global": true,
      "unit": "#/mL"
    }
  },
  "scan_parameter_1": {
    "param_id": "dose",
    "lower_limit": 1,
    "upper_limit": 300,
    "scale": "log",
    "n": 11
  },
  "scan_parameter_2": {
    "param_id": "mab_kd_1",
    "lower_limit": 0.001,
    "upper_limit": 1,
    "scale": "log",
    "n": 5
  },
  "parameter_is_global": {
    "criterion": true,
    "parameterID1": true,
    "parameterID2": true
  },
  "significant_digits": 3,
  "scan_1d_root_method": "brentq",
  "linear_solver": "KLU",
  "abstol": 1e-9,
  "reltol": 0.000001,
  "maxord": 5,
  "scan_1d_interactive_mode": true,
  "scan_2d_interactive_mode": false,
  "output_n": 30,
  "output_start": "first",
  "output_stop": "end",
  "compatibility": {
    "metadata": {
      "id": "Ab_L_1cpt",
      "model_id": "ef6b90470703bbe8195bce4d2eaf493b96b28277d4a4e1706a4e10cd3c831e2e",
      "report_id": "4f869fa21cff663a997d25b9e290cf3b6524f0aa5c88c9c096345958ca1a050a",
      "name": "Monospecific Anti-Ligand",
      "headline": "One-compartment model of bivalent antibody binding to soluble ligand",
      "description": "A biologic that binds to a soluble ligand target and prevents the ligand from binding to its cognate-receptor. The molecule can be mono- or bivalent. This is a one-compartment model and there is an option for +/- soluble receptor.",
      "thumbnail": "iVBORw0KGgoAAAANSUhEUgAAAGwAAABsCAYAAACPZlfNAAAACXBIWXMAAAsSAAALEgHS3X78AAAJ+ElEQVR4Xu2ce2wUxx3Hv7P3wCbYiNgOoEAoFBffnZ81AaeNE4MSEyKUoLYQUZAqaFBCfEd5KQba1FZSkQjsIGMDaZHaKsQmwm0SEqmAK+AwpIWIUEy4O6AV4WGQeWMfGN9rp1oftu+M492z9+52otk/b3/zm+98P/ubm9ndOwJ+MOUAYUotFwsOjLGLgAPjwBhzgDG5vMI4MMYcYEwurzAOjDEHGJPLK4wDY8wBxuTyCuPAGHOAMbm8wjgwxhxgTC6vMA6MMQcYk8srjANjzAHG5PIK48AYc4AxubzCODDGHGBMLq8wDiwCB6od00HITyBSEQI5DKu5MYLW0Q3ddCQZJGkGBDIZImkGEffDanFEt1P57PGpsGrH6wCp6lOeQBehxFIrLz1KEeVUQKrrE1DM7LsHfw5s2aej1Lts2tgDq3a+BeB3/SqjxIqlpm2y6qMRUOP8Lyie6Dd1u5CK0gx3NLqXyxlbYFtOjkBA3yInqvM8NaRhaXqboli1gqodNoBUyKYj9A5umEejnIiysSoHxBZYjfMYKLKUjYHugc3ysrJYlaKqnXcAJCrKFhiSjmU/vKgoVsWgWAO7BYpHFOpvgc08TmGsOmHVTo/iRFT4EEszFiuOVykw1sDug0JQpp36YbMohasspVxURMBwG0vNo+RSqn0+1sC+PxUGUgubaZHaQOTyxRbYJucxEE1/h90GMFTOtM7zejIJS0znFcWqGBRbYDWuFFB6RZF+f+JILB8vLQJid1S5VkCg78p3SFpxM2PU93+VKDlR41gPSn7TrymEroHV8r68cVGIqHZeBpDab2a9byyW5FyLQu+yKWNbYV1yqk+/Doh93+kAWQibqU5WebQCpDsdKa7PATzfZxcBIRvLMs5Eq3u5vPEB1gPuJSBQCEICABphNf9DTnDMzndu8nWzAUwBSDMo/SeWWr6KWf/f0VF8gSkd/WZXMUpMDUrDI4r745lUvDbpRkRt4hjMBrAa52cQhFq8kVGvulc1zjswtKfhtck+1XNHIaG2gdU4rgJEWjpP6Zw23fdSsHpyq2o+bHbtBKVzQEgHKD0EQutQYvmravmjkEhzwKZ+NDX56IKjwZu+Na77AE0IGfdZWM2TVPFhi6MQIgl//kaEZSjJqJqzc47uuvM6sZfb/ar0pWISzQHLrMv9LYA/nJp3QoetTekQDeHPnih9DzbLmkF5UF4uIHWutNAJPQKwmvVZdTn7KMj0U788oTlvJLHaEFUOISs972kiBq6KOkG66h8D4Do174QFm53VAEq6nSWgIIFcvJF1csDQalxNAM0Oae+H1WzI/DinGCLZGzSGrBED5G864u84ueBk84D7UrmhNoABMH+cN1MQaa9lPVl16uzxjUh1SZvUlJ6x02uwWkYOyItqVxEIPRDelr4Cq2Vn5o5cHyj0IefOnZp3YiKki0Qjh2aASX5k1uXsAciMUG90Ap3U1FLbAb1wofNzr9eLfbt8uNd2GPbKFyLy8ZkVYyHgW0ydfgtjJ6R1tiU4iBJzUWZt7gWQ8CfNdz13Es8vPN8RUR9RDtYUMGmyy9yRK1VT6K2hNpM+/dH6q2Wzcf5sFY5/Obr7EQ3Bz3Gg8hPFHk1beRMUj3bGJ49oQ/HPWmE1P5G1I6eUUvJeaB5K6XTH/KZelai4p6gFagsYgKy6/AyKgDP0+5VS8ivH/P98SJ6xnaWCMT3MDSMZhoaKe7IOFa3YDpAFIdMq0H79yfxfO5s8SQFvOCzsdsw/8aJszjgEaA6Y5EFWbU4pJcEr3tPqa/7fFxdTqEh+obv046GBtPzem+dLsFf2/9JM0aoiIPx7S2i/0iJ+tWM0ZiS1DB/3SPvYolHju/w36dP19XPre68i44Dn4S41CSz4fZb75aVD11Jaz7m79l1eeBJS9LfzDvtHZOWEDYWQd3Cg4vd9OvrU8kQMEaQ3nHQh55uNLYe3ece5zAB9pevzjLk/aDYkIPub+d9Iz8U0eWgWGJ5CIpKTbgHo2ThTuIZcsjR7Rv5UWoC8GuaoSCagseLbh1wuWnkMQH7I5/cN14994Bvz9RcA2R8OHm9ij3uDJkk9EKVdYJLA4mHSm8H7wgz0G6v0zRN3+Uc/Ld0M7lqCUxDMxIHKzj1U9yFtkO1uaZVn6P6MkNmGq4dX+8Y6CnqB8WGv26hlWJI2bQOTFL4w7CNQMj/ESKq/NuFT/2PTF8Mj3ARwwXDj+DDfXToG5+0PLcEN5qkLxaSJfw4kjpJG+3nClUPLPI+fc1CDJ/R1NhF73aFTpma5aR9YOQT8O0l6+TS4b5IOSoCGNgHFq4aioaLdYCpoAEGCz3mkMMxpi8VoFJPuewWShrQ8L+yb7wnPPv4nMcEdPp0SvIw9bumhpeYP7QOTLHw+OR0CPRvi5jXsdUuvmAXvQOTnDzW2G1q9riM9U580D5oKthKKBO/pIwu72xYnbwGhS0Jy2bHXPU3zpB4IZAOYJLY42QZCNwG0DsLdRdiNsJc+jaaCNoHQsL2TSMlmEPqZ13m0LAzIjMQpgP4oKPWh4a7mv7dCtbMDTFI9B0bUI2yT2zUYCZjOa7SEDi5g8P4dAt39ELBgkIB86PA1mHhw2TUutoD1M29JwLyuI8mhIUNMBYcoofu/Axgrs2CYTvaBPVc6HD7/OqGj5VUxcdQ2COK72L/xMqatfFPouL6MEsNlahi+HQff38QkoV6i2QdWtKoMoOXd4xLIIgzx1OG+MXyJb69kf6xM7MPkyoIDk3NIY+c5MI0BkZPDgck5pLHzHJjGgMjJ4cDkHNLY+WdXvAVC3u5WRckiDB38KvGdDRvGiz7x3OBHS9vK1q4ePvg8wQzsL3ULl0+BTjjYY4hYCPvGY5i2sgkUpgefn4G9UuGP4YMt3l6/vtCcPqkxLzuiZmFcPF4v6j/dhbK1par5rFoita6giPNEaUqUgOVashoLngx99hmZug6PB3/ZXseBhdnGgUV2FcU9mgOLO4LIBMQJWHt7O6qqqnDxwkVs/WBrn5r5lNiXLXECJsGaNWsWKjZUcGARlVicgEkaW1tbsbp0NQc2KGDAYiR6tw/2br2SVSIHFhGpkODCVT0/HTpUEfwZUpFtDJAQfEffS6/gXxUR/U0DBzZQGHFqx4HFyfiBdsuBDdS5OLVTAkxOGl/Wyzmk4nkOTEUzY5GKA4uFyyr2IQHLNlkap+TnDTirNCVu37GT3/wdsIMRNCxft+5HBDo1/gTsXtna0mERdN1vKPuPV9RygpE8HBgjoLpkcmAcGGMOMCaXVxgHxpgDjMnlFcaBMeYAY3J5hXFgjDnAmFxeYRwYYw4wJpdXGAfGmAOMyeUVxoEx5gBjcnmFcWCMOcCYXF5hHBhjDjAml1cYB8aYA4zJ5RXGgTHmAGNyeYVxYIw5wJhcXmGMAfs/Hja9moodXAoAAAAASUVORK5CYILVWZc/c8A2zo5C1LCAx4D59nBG1vb5FFhnW4s+7n/SYRSYPlTtwjIosC4UtyuKpsC6QtUuLJMC60Jxu6LorgJWePs2Tpw63emQxY6OiHgx7LE1zs4USvwo8ctD57D7xCUoVWrweTwsenMkwgf7sec3ahtbjhkE9XLDlrnRsODrfj7jYmYWbt7Mx18C/NnVko4kiUSC3Os38NYbr8HWRj8fsBMPrKscxgArLr6HkMGDwOO1f8jnaUDLyiuQdj6dAntUHAqsI9434j0UmBHF70jVxgDG7ITXVNcgIyMDzc3NCI8IB/+RjdPW56Bd4lOIGgNYZWUljqUcg62dLUpKSjBt2jSYm/9+nZICMxFgrWEUFxcj5ecUTJ4ymQLTtXtcuuMo1ief1h5jWz8zEszhUq83V2mLGODjjrQtsbCy0P3Mhi6jRApMV0qP5CuvaUBhaRXUauYDCg683URwsrPGrzkPD5u6i23R18sF3D/xuS0F1gEYxryFAjOm+h2omwLrgGjGvEUXYO3FR0eJ7Smkx79TYHoU0xBFUWCGUFmPdTDA8vNvISgwoMOr9VWSalzNy6OLv3rk8odF5d8qwNGUXzpdlbOzE16JeumpE+uOFE789kpHHprkeygwwuhRYBQYYQoQFi51GAVGmAKEhUsdRoERpgBh4VKHUWCEKUBYuNRhFBhhChAWLnUYBUaYAoSFSx1GgRGmAGHhUodRYIQpQFi41GEUGGEKEBYudRgFRpgChIVLHUaBEaYAYeFSh1FghClAWLjUYYQB+x++dsAXysMsQwAAAABJRU5ErkJggg==",
      "diagram": "iVBORw0KGgoAAAANSUhEUgAAAYYAAAEMCAYAAADAqxFbAAAACXBIWXMAAAsSAAALEgHS3X78AAAAAXNSR0IArs4c6QAAIABJREFUeF7tXQd4VEUXPemdVELvHaQXqdK70gRRQBDLL01EQaVKERBEQEVBRKo0FaQX6Yj03nsLHRJKSK//dwZfCCFhN22zb/fO9+ULZN++uffcO/fcuTNvnk18fPw6AHkgTRAQBAQBQUAQAGATHx9/HMBLgoYgIAgIAoKAIEAEhBjEDwQBQUAQEASeQUCIQRxCEBAEBAFBQIhBfEAQEAQEAUEgZQRkxiDeIQgIAoKAICAzBvEBQUAQEAQEAZkxiA8IAoKAICAIGImAlJKMBEouEwQEAUHAWhAQYrAWS4uegoAgIAgYiYAQg5FAyWWCgCAgCFgLAkIM1mJp0VMQEAQEASMREGIwEii5TBAQBAQBa0FAiMFaLC16CgKCgCBgJAJCDEYCJZcJAoKAIGAtCAgxWIulRU9BQBAQBIxEQIjBSKDkMkFAEBAErAUBIQZrsbToKQgIAoKAkQgIMRgJlFwmCAgCgoC1ICDEYC2WFj0FAUFAEDASASEGI4GSywQBQUAQsBYEhBisxdKipyAgCAgCRiIgxGAkUHKZICAICALWgoAQg7VYWvQUBAQBQcBIBIQYjARKLhMEBAFBwFoQEGIwU0tHR0fj6tWriIuLQ758+eDi4mKmkpqvWEFBQYiKioKvry8cHR1NJqjWr4+PD5ycnEzWr3QkCGQUAmZHDNOmTVPBsEiRImjWrFmCnpGRkdi4caMKlh4eHnjzzTdNOtgzCvCk96Fe3377LY4dO4b58+fDwcEBV65cwfvvv69+s7m5uWHixIlo1KhRqsVgYFy3bh2uX7+Ot956CwxWaWmPHj1SMlGGDz/8MNlb/PXXX7h9+zbatGmD3LlzJ1xDkps8eTIOHDiABQsWKB1N0bp164aDBw9i9uzZqFq16jPy/PHHH3j48KH6m729PcqVK4fq1avDxsZG/e3HH3/Etm3blG0KFiyYKnGJ07///ouZM2eiVq1aqfquuV3MsUgstm/fjsWLF2eI7XhPYkPftLW1xcsvv4yXXnrJJOP56NGjyjZs/v7+qF27NnLlyvUM7PPmzUO1atVQsmRJczOHyeQxO2IoWrSoUt7LywtbtmxBtmzZ1P9JCAxsd+/eRZ48ebB8+XJ4e3ubDKjM6ig0NBSjRo0CHXbOnDlKJwbeXbt2oUSJEihQoIDqum/fvihevHiqxbh8+TLat28PBvaePXuif//+Rt1j1apVCuPGjRsrEr527Ro++OADFWC/+uqrZO/RpUsX7NmzBwsXLlQDS2sRERFKx0OHDqkgnXQgGiVQGi5KiRiIOTE5f/68Cg6U7/Hjx8iZMyeGDx+Ohg0bol+/furz8ePHo2zZsin2HhYWhu+//16ROL9TqlQpRaB6JoaPPvpIzXR69+6N/PnzK3vv3r1b2S4x4afBJOorsbGxyj+KFSsGPz8/cIZFkv78889Rt25dRRaZ1TjGpk6dqsiISRnjSt68eTFy5Ej1m23gwIF49dVXFWlYazNbYqBBvvnmG7Rr107Z5vfff8eQIUPUvxMTA52MxmVGTKctXLiwciwGQgZFXstBf+PGDRQqVCjB+LxPeHg4zpw5ozIXOmnibPrevXs4e/asyiD5GQNITEwMLl68qGY0dOhz586pv/NzrfGzgIAA9cO+KY+WhTIgMdg8ePBAfYefU34OOmbar732mspwqScHS58+fdCxY0f1HZZCSBTOzs5KXspx69YtNXCpl52dXbI+zEEwadIk9RlLUszqST7U5dSpU/D09FRlKvZB/RnYqPt3332nMG/RogUGDBiA7Nmzg2RBouKgSq6lRAyajjdv3lT2ZIbOWcTp06eVbUh4tA+TAOpDXYjHhQsXVIBi5sbPeJ+TJ0+qf3MWRfw1mTV5KLsW8BnQkpsxJCYGZsEkBpLZhg0blL7jxo3D4cOHlQwNGjRQeNGuxJt9kthoV858KA8DCe3xxRdfoG3btop8SQzEnrJSV5KLu7t7Amz0Afqeq6ur+ow+y6SHGLE/fs77lylTRtmDWFCG0qVLq88Z1EhGlD1HjhxKZ9qIPqL5W3x8PO7cuaNw1mSmH1Ev/nAmxASMevE6ltx4P/oh5f7ss8/UrJ060p8121EJ6ktZ+X1m++wzODhYzSzKly+v7JhSox1r1qypSPeVV15Rvk6/nDVrFn766SdUqVJF9Ukbcxzz3vQ79kf/1MYuxycTSQ1X/j8wMFD9jWObf+c4TdxIDKw8cHbOcUQMOd44hoYNG6b0pu0pP/Eg5uyX+LKKQfJITFz0W8YZ4sv+6FvElYkU7U5d+f369esrmXgf/qZdNbkpM+MXv8cxSZ+gnhyj9BGOAdrVVDNt4mXWxFChQgVwyk9DsDxx4sSJZ4iBQe3jjz9WpRI2Ave///0PvXr1UgOTmTeNSSfW2urVq1WgoTFbt24NZnxsvNeUKVOUw/IzZsl0WDY6CEtcNNy7776r5KDxtO/Ssbp3766uHTx4sJKZjYOQmf57772nrmWgJwmw0eknTJiAGjVqqGt27NiB9evXq6DCQaE1BhcSJB2OTs0BMnr0aPz555/K6dj4Hc4GkjZ+XrFiRRVIGIDpaOyzadOmKghRVzo6nVJrHKy8ln1orUOHDmAWyUHMGQSxSK6lRAwcCNRx69atakZB3ZmZMxiwcTAyqDAIUz7OFIcOHaqCHxvLPD/88IP6HmcsJFQOSK19/fXXoIy0C/0kcSORJi0lJSYGBlw2EsOXX36psCHetCcDDUselSpVUjpTBg1z9jN27Fg1SyChaG3GjBmqXMYylBbg+VmdOnWUHGyJkxz+n0TL+9Om1IWBgEG9SZMmKkjTvxg82HjPFStWqKDDjJ4yEpeQkBA1TugLnLHw33PnzlX302SmfYg7gy+Jn7Z+/fXXVeLA/lu2bKlIgmSqtd9++00F0b///lv5LomA32d5SWvUbfr06ao/3pNkwnumtK6TmBjq1aunbqP9jVUBYkpMSFL0AZYvmcGznMqgzkaya9WqlSIT9k/c2bfWmLARn86dOz/jDxxDmzZtUjppjRgyjtC+TFLoA/w/k4QlS5aoGRN9ho1+RruTrOinjDG0FRvJhckXsRkxYoSKS7yOY5/YcUbEcc5GUvj1118VCdJfeD3HIglF8xeSIkvMbJzFMhaklAA+o2QG/McsiYHsSIegsxM8OjmDOIMcGZ4ZLssc/IwOwUDPrIVkwKBGAGkMGo1BhA7EgHTkyBE1EDh4SCB0CE5daTwObk5vWRagI3AgMJCTbOgc/IyZs0YMdFTKRSejPDQuAx+DCuWnwTdv3qychs5LeX/55RcV2Pj5mjVrVABgFv7pp58qh/nnn39UxkUZKD8JhfK+8847CcRA0qJczChIKpSTQZJ9aWUnzS/4GQcHHZwYsc7/xhtvqABIpyMx0EHZB7Ma9s0BxSDBQcjgxro7+2MGpREDAwMzTGZcbCRJkmfXrl2TLSUlJQZmZMyyteDHvlk6IzFQNupLomZg3Lt3r8KFwZHBmPgxELIURBk4OBksOQhJPrwPbUUSX7lypcr4XkQMxJhY8D70HQ56Zv3ESSMGBi1ex6yQGHCQc+bAGQKDAYMvbcAgxOuoA7EjvkxuaHvqSFsz2DHokAibN2+u7kNCYzCkr3G2QqLkzIABj7Nhrs0wIDF7pN/wvgzwtC2/T7JmEOb9ORNlgkPi4GyT9mRg5djg94kFy5bJEQOvZ6CmvWlTBmnqNGbMmARiYMZLf6XtaC/a8tKlS2rM0Cc59mg3YqjNXJLGKSYoXHthINeIgddQH96XslF34s2xyvsSg5SIgb7H+MDkiD7IrJvfI6bGEAN9hJhyPYnlo8TEQF0Zd+gPxJ568jdtRX+jL7IMdf/+fYUbE1GNGBhzKEflypWVHRmvOCvhmGMCSdzodxoxEGfGIyaWtCHx5z15H8YVzm4Zz0zRzJIY6Ah0ZgaoTz75RGUxHFwEioOdpYhFixapwM8pLrNbZjt0eg5SOggHJD9nIKcRli5dqliZ03Zmv7wv77Ns2TK1mM1Az+k1wWcgp/EZYOj8nKIzk+C0VCMGZvUMeJ06dVIZN2vo/C7JhwOVAZUDlQ7NwcKBzAFBGXkvBm1mB3Q4TtlJDAyCvCf7YCmBWSwHOrHQZgzEhLMe/qZsO3fuVIGFmSWzFa0xMNCpGFSZqTCL42DTBi9JiYOBTku5Wf9nwOL3mJVxAY4DlHV6OjMDm0YMHEAMfgwSbNSV3yXeya0xJCYGBm5mxiQpliYYiPkdkgH14cAjnsSNxEOcSb7EhHYlMXCgcvAwwHFwEhtm9iQbykmMeQ0DHTPLFxEDAxSDNa+j7tSLNqGvacRAX2DmTD/jPWlXzmgYkOg/1Js2YJJCTJmx057Mook5dWQ2TUKlXekLJFrqTNw5A6B9aBviwsDKIKGVy3gvZorMHokF+6VvMJAyuFAeZpskGs4E2S+zfmbAxJTBd9++fcpvKD8DbnLEwKBKW7MURHKivCx5EGP6K23He1Af+gXJmvelDpxV0Q9oM0M7wFIiBgZh2pKyUWaOSeJMguFsOiViYLJIv6Gvc52I5EJdiKkxxEAf5gyFsYN4JSYGJmL0c/okxyv1//nnn5WOjCNM9rS1P+LBWKURA2d5xJCJI5Nckjjtxb8zcaCP8960JWMTbUbcWamgDPQF+g/7pg2YzCbekJOZBGGWxEDWJaAEQWNbBjICz0FFozAwEixmeRwIJAI6KAc1s0kGZw5YlpXocBzc/D6z9bffflv9m4OJf2djcOYgp5FYoyTTM+gym+AAJWMzKGnEoJUgmBnR4D169MDatWsTgmViozGjoNx0IMqaOIBTfq2UZAwxcKAwiJEYX7QoyqDGQEpnpp7MHLUSAR2b5RkGMf6QBI4fP66IhEGSQYBT7ZSIgWUCOj8HDRvvxYFIxzVEDMxcOZ1n9kQyJbHu379fBWIOSmaRxFKTVSsbMYgyENIGDECUj5khZebCJTMsBjUGXgYR1t2NWXzW7MiByoDOe3NAamUaEg711RbOOUvjv5mNMusniVKGpMSgLT5r9yPmvC8DA2VN2pgpMggzieAMjjjQ91haI+EwODJBYdDgDInlKMpIG3C2RKLh5gDOWulj9A/qlLSRCIlhWoiB44Hjg2OTctH309JSIgYSAQmdQZ6Bmvcn2bO9iBhImJxl04e1Mhz9hQRrDDFwxsgZB4mUvpyYGOijxJpJIkmHM3PaiI3EwEoDE0s2jnGON40YOIsgVpSJCQ6vJ3HSBtpMMDExcPbF2QQTKY4F6sR+STaMEfRnYmSKZpbEwJKIFjw4zWIjKMycOSBZN2aWy6DPgc0SD8tFdFoOPjoTp/gpEQODPjNcNs4OaFiWAMjkzAzpaGRuBiVmaxzIzKI4uDViYHZCA7IPfo8lAGaFNC7XJ/jDz1nuoJMzADKb1ZyPWR4zAQ5mrfZoDDEQD+pJsqHOnIrS6Xh/bVslMyYGBmad1I2kwMYBSRIj4TIzfhExsA8GRAZsBlzqaOwaA7MoZpBaY1CjjRi0mHVSdwY+Lsgx+6TedHwOBjo+iZylOPZPPGkr2p8BOCViILnR7swe6QP8PmvqHIAvmjEwayMutDOTA209gzJoMwYGfxIEfY8EyKyR8hNvEhRtqAUn1oJJkMkRA4MxM2Jiz+SDMxD6Mr9LeWlLre7P3/Qf+g4zTgZGkuWgQYMUrCxvajMGysBZALEjmdBPiSl9jQGP6yX0CZII8WMyRH/l9yk7kx76izZjYDLG5Ivy0o7UW5sxMDAyALI8yd/shzbSCIfredwE8qJt0UmJgaU64k/caDvO/pMSA23A/ljuZBmHWHCMcfzSNzmGqANx5P3ot9TdEDEwMSPWxIZ9c6xoxMAkgD5JH+VsjIkIfZH/Z3xgoGcMYomTuDOukGSSIwZiSWIlydAW7IsETh+j3JwxCDG8gPI4YJj9MMhyNwaze643MCvi/1kC4mBiaYl/o7OQyUkmzKTJuJxNkGVTIgZmYDQwa8WcQXCtgNkGMwwanQGI/2fgJNuzHzors3WNGDhDoYHZJ7NTGpyDhPKx5MQaMQc2s0o6CqfcnKVoO5xYcmLdX5PF2FISp6QkMQZ8YsX+GXgpIxcG2dgv69+cwbBPOjcbZaEzM+tkIGXdOqUZA+Wl03OQcwDS+Y0lBq73aNuM2S+DD/vTFp85CIkTs3viyIHNgEI5SXDM3IkhyZjXMsvmICf+KREDAyeJhCVDJgUc4Jy9GFp8pv4MVCQUykFsKRtJRSMGYs3/009Y7tF2hJEAiQlJhP3zM+LNvydHDMwAaX/agHoxAFM++hqJkaUsljO0GQNnb/RJzohYUmA2qu1SITEwEFFGzjRYFqVPMZCzH96LQZH+wpmlRgzEiOREomaApZ8ysWB2qxEDZ5q0Fb9HsuRY1Bafmehw7LBkRdtppRHqTP/i/UkaWqk2uaFOvBn46VccA+yf92fCQrLiGE5KDJylESP6AfVlSZkkRWIgpgzcnJ2xPEk8mVhyDCRHDEyuiB3HAX2ESR5JlBjTxhoxcBbHH96bxMcxxlIedeT/eX9m/JSLvsNxzsQiOWIgWZPAiQvJg4kXfY5kQF2EGAzMgxITA0s4DE4MfGRVGpFOqREDp9QcIBxMBJtZEzMhDnZOoxmQOAj5HQZJrjWQCBjEmSkw++KAZtOyV07XORB5LTM4DjgOVN6HTqMRA52IwZyBk86pPX/Bfplhk5iYNdERGIA5MJl1cmpJoqOMJCEGHcpH50xpxsABQ/3o7BwEzPg4Y6CcDILMPhiMtcZBy1IaAwAHifbUNPslkRIzDhgOEG23DEshJESSCgcpv0O5OBB4L2a5vJaDhjok17RdSUk/Y22YWbZGDKyRUwdmomzEjjM/ZtvMXpkdcrrO9SNiz2DPAMYARWLgoOS/SYqUmQTDIMEsl4GFQZnZPLHR9t8nfsAt8a4kTVaW91i6IDHQ7xi0GHRZ8mKwZabKoK9t66SNtWk9s1dmrJydMGhQV9qT9mbWyWyR+jBgM8EgsTAwEXP6MjGlPemXiYmBPkMf48yPAVjbSswATBtwrYczQOLH30wMKC8DNhuDDsmUejDYsrxCzOk3tCfHBG3B0i3LeRoxkHxoe8rJgMnrOE6IJccHryXOJBMmRdpuLupM/DhW+POixWdm9iQtXsPgyzFCHLSWlBhYgiF+zLI5JrlITJtou5IYoJlQcFZOQiNGnCklJQYmKCwPsV/qzlk3/Tbx9trEpSTqzpjC8Uy/4/1pd5IB1yQZY+iH/D7HOxMijRjol7QT/ZJjkn9nHGPSwqSHfs5xQDwTEwMTAsajpKUk6kPSNUUzu1JSWpRmBsJdPImzVGPvw+8x4HOAJm38jE6oLaZxIGjEQEfk5/xe0i1knFbS6Rn0kw4OZnIMvmmRNbF87IPOz907KQ1AYzFI6ToGJspK/YlDRjXixiDIWR5nZPw3szEGJhIy8WQgoI7J2eVFcmgy874ZvbWP92ZQpV2T4sHPSDjczWPsA1rEljIaWqzV/Cmxz5CEtDUGBi8GJQb/5HyBSRBxTLoPnskGE4Dk+ueYYiJBkkypUd+k/s8yTkbjnrh/bYs4cdYaxxSTOGbr/DvJm6UkkixnXOltyWFBm3CGRnIhIXMscjbDcjeJJCUfYFwgZhk5ntKrX3LftwhiyAxgkrtnYmLQFi1N1bcl9cOtncz0GdwYeFgiZHbPDJhlAmmGEUhMDNris+FvWeYV2lofCYJBmjNNliIZoDPrKXuSBWcDJCSuRdKHWR5kyYizIb03IYZUWJAOyHogs8aUzgtKxe2s+lJmsSwFsM7KEglLa3JQoPEuQR9keYe/WS7RdsYYfwfLupIZPIM0F4hZ1uG6QGYfYMhZItc+WApigsP1jRfNsPSEuBCDnqwlsgoCgoAgYAIEhBhMALJ0IQgIAoKAnhAQYtCTtURWQUAQEARMgIAQgwlAli4EAUFAENATAkIMerKWyCoICAKCgAkQEGIwAcjShSAgCAgCekJAiEFP1hJZBQFBQBAwAQJCDCYAWboQBAQBQUBPCAgx6MlaIqsgIAgIAiZAQIjBBCBLF4KAICAI6AkBIQY9WUtkFQQEAUHABAgIMZgAZOlCEBAEBAE9ISDEoCdriayCgCAgCJgAASEGE4AsXQgCgoAgoCcEhBj0ZC2RVRAQBAQBEyAgxGACkKULQUAQEAT0hIAQg56sJbIKAoKAIGACBIQYTACyqbqIjY/H5eBoXHgUDUc7oLS3M3K62pmqe+nHghCIB3ArNAZnHkQhKi4OxbycUNDDAXY2FqSkqJIiAkIMOneOuHjgbngMFp8PxuzTj3DmQeQzGr2cwxk9XvJGiwLu8HISktC5uTNd/IeRsVh9JQTTTz7Evjvhz/RXytsR3Ut54c1i2eDvYg8bIYlMt0dWdSDEkFXIZ1C/e26HY+T+QGy9EYp4pnnJNDcHW7Qq5I4x1f2Rx80+g3qW21gaAtdCojFkzz2suhyCsJi4ZNWztQHq53HDyJf9UNXfxdIgEH3+Q0CIQceu8CgqFnWWXsW5R1EpkoKmHgd05ezO2NC6AFztJdXTsdkzRfTQmDg0Xh6Aw4GRiEspw9CChg1QwssJO9oVQDZH20yRR26atQgIMWQt/mnuPSI2Hp023MCaKyGpusegyn4YWsUX9mQKaYIAgOi4eIzcF4gJh4NShUfrwh6Y1yg3nGXhIVW46eFiIQY9WCkZGdcHhOD1dTcQw0WGVLRS3k5Y1DQ3+FuaIEAETtyPxFt/38C5h1GpAsTRzgZ/Nc+LxvncUvU9udj8ERBiMH8bJSvhgJ138eOx+0gdLQAu9raY0zAX2hT20KnmInZGI7Dk4mO8v+UWwlNYV0ipP046+5X3xdc1sme0SHK/LEZAiCGLDZCW7rkw2G3TTay8nLoyktbX+Jr++Li8D6SYlBb0Les7nHBOOhKkFp3T0toV8cCsBrlUwiHNchAQYtChLR9FxaHrxhtYHxCaJumHV/PDwEp+kGWGNMFnUV+KjQfGHAhUP2lprxZ0x+yGuWUROi3gmfF3hBjM2DgpiRYeE4+uasbwOE3Sf1PTH31lxpAm7CztS5wxTD5yH4P33E2Taq8X8cBMmTGkCTtz/pIQgzlb5wWyfbHrLr4/mvo1BleuMTTKhdaFZI1Bp6bPcLGX/rfGkNKzCyl1yBnnpxV81PMx0iwLASEGndpz47VQtFl7PdW7kkr7OGFxk9woIbuSdGr5jBf71IMnu5J4/EVqmpOdDZa1yIuGeWVXUmpw08O1Qgx6sFIyMkbFxePtjbew/FJwqjQYWsUPg6v4wk7OM0gVbpZ8Mc/YGr0/CGMPpm6dgWWkOY1yw1EWqyzOPYQYdGxSLkI3Wn5V7UM39DgDiaBmTmesbJkPrg6yg0THZs8U0UOj49Bq7XXsvhUGLki/qJEHyvo4YVMbefI5U4xhBjcVYjADI6RHhIN3IzBq/z38fS3ls5LcHWzRvmg2jKzmh5yuclZSevC25O/eDI3GiH2B4HMNJIrkGkmhWX53fFnVDxWzO1syHFatmxCDzs3P5I4nYv5x/jF+PvkAp+4/e7pqzVwu+Licj3o6lYfpSRMEXoRASHQc/g4IxZRjD7D7dtgzl5bxcULPst5oX8RDndQrz8FYri8JMViQbVkCuBocjUvBUeBxBcW9HGWGYEH2NaUqTDhuh8aoYzJ4llIRT0fkl/cxmNIEWdqXEEOWwi+dCwKCgCBgfggIMZifTUQiQUAQEASyFAEhhiyFXzoXBAQBQcD8EBBiMD+biESCgCAgCGQpAkIMWQq/dC4ICAKCgPkhIMRgfjYxuUR9+vRBkSJFUK9ePRQtWhQeHnKOksmNYIIOo6KicO3aNRw4cAA7d+5Ejx49ULp0aRP0LF3oDQEhBr1ZLBPk/fnnn/Htt98iV65cKFu2LJo0aYKmTZvCxUVe9p4JcGfJLffu3Yv169eDv8+dO4dq1arhu+++g7+/HICXJQYx806FGMzcQKYQ79ixY2jXrl1CV3Z2dipgfPDBB2jbtq3MIExhhEzoIz4+Hnv27MH333+Po0ePIiYmBvwbW5s2bTB+/HjQ1tIEgaQICDGIT+DmzZvo1q0bLl++/BwaefPmVaTBzz09PQUtHSAQGRmJjRs3YsGCBdi/f/9zEpMMBg8erGwqTRBIDgEhBvELBAcH47PPPsPmzZufQyNbtmzo2rWr+vHx8RG0dIBAeHi4suU333yjSD9pc3Jywty5c1GlShUdaCMiZgUCQgxZgbqZ9RkbG4uJEyfil19+eUYyNzc3DB06VM0YpORgZkYzIA5LRvfu3cN7772H06dPP2dXlphkDUlfNjWltEIMpkTbjPtavnw5vvzyS4SFPT04rXDhwoosChYsaMaSi2gpIcA1hQkTJmDOnDkg+WutcePGmDZtmgAnCKSIgBCDOIdC4Pjx4/jwww9x9+5dlC9fHrlz51Z16ubNm2PkyJFgSUmavhD47bffMGnSJBQrVkz9/PHHH2rx+euvv0aHDh30pYxIa1IEhBhMCrf5dhYaGqp2IHl7eydsXeXzDVu2bEGXLl3UbEKafhBYuXKlWjfi5oEpU6ao51OmT5+ufrZv3w5fX1/9KCOSmhwBIQaTQ26+HbLk8PrrrydsTw0MDES/fv2wb98+9O3bV9WrpS5tvvajZJwR8OE17joi2Y8ZMwbNmjVTQvMBt7/++gtvvvmmeSsh0mU5AkIMWW4C8xWAQebgwYP45JNP8PjxYxVsuBBtby9vgTNXqwUEBIAzPT7Exo0DJAGxl7lay3zlEmIwX9uYhWQkB5Ye3n//feTMmROzZ89W9Wpj2oULF3Dq1Cm0atUq4XISDWciPH6D2yatpd24cQOHDh3Ca6+9lqDyyZMn1bMjderUyZBnRPj8AomA60U87uLTTz+Fra28tc9afCwj9RRiyEg0LfheixcvVjtceGzGTz/9hAIFChjUlg9YTZ06VZU24uLiVGB899138fmKroGQAAAgAElEQVTnn6NTp05WFbS4VjNq1Chs27ZNlXtICu3bt1dPl7NM5+DgYBDPF13w6NEjjBs3DkuXLkXLli3VbEHWEdIFqVV/WYjBqs1vvPIRERFq6yp/uGuJtWtD21g1YtixY4c6moGEwDUMZrPWtlahEcPWrVtx4sQJDBo0CBUrVsTAgQPB50XS07gtlWQ9c+ZMlClTRhE4F52lCQJpRUCIIa3IWeH3oqOjVXmCh7G1aNFCkYO7u3uKSGjEwKdsuU7B8lGvXr2sjhQIkEYMy5YtQ8+ePVU5juTg6uqabk/iPUkw+fPnB3cjWRvpphtAucFzCAgxiFOkCoH79++jd+/e6uhmBnn+29HRMdl7kBi4jz5fvnxqAZSzjaTHarAuzgy6cuXKqZJDbxeTGFjeYQnuwYMHagtp0rUaEu+ZM2fUCbfGND60xhkI7ZAjRw5VSqpVq5YxX5VrBIEXIiDEIA6SagTOnj2LL774AhcvXsSAAQNSPIyNxDB27FgV6BgMuQjNbFlbEGVg41k+fOCKaxGW3EgMxIrvvWDpp1KlSmqXl3bUCNcdbt++rXD46quvjIKChMpnFa5cuaKeM2GZLiWSNuqGcpEg8B8CQgziCqlGQDvO+eOPP1aLygzsPGYhaSMx8AymdevWqfcAsPQ0ZMgQRRA8eoMBkAe+cZfS/PnzUy2Hnr5AYqDufI6Au7VGjBiBd955B2+//Ta4fsP/c8bAJ8/5xLKhxu90795dzdxY3uNT67IDyRBq8rmxCAgxGIuUXPccAqxn87gMvruBZQwuSiduiXclkUxIBNyVwzLKrVu3cPXqVfVSIM4qLP3snqS7kqgvn0JmeY0zJ+7cIlGw9EaifVELCgrCsGHD1DZi7u4i4UgTBDISASGGjETTCu/F4M/jnbnwyRfC8OA9rS1cuFDtlmHQY2OWy1kGSYK1cK478DdJhW+Rs+RGYiAxck2AjWsrDOgsA7366qvqKWVuX508ebLCI6X28OFD9YKdJUuWqCeaOdOQbamW7DlZo5sQQ9bgbjG9MtgzkJEEuJYwY8aMhAVmHvvMmUG5cuUS9GXZiA97cZbB14myFMUMeN68eRaDSXKK8DkDPpWceGGZ78G4dOkS/Pz81Gs2WUriE+azZs1KFgtixS2pJA8eavjnn3+qhX1pgkBGIyDEkNGIWuH9uGjK7ZJcR+jcuTP69+9v1JZJzhz4I7XxJ07DktKL3nvB0hEXsLnF9ccffzR695IVuqSonE4EhBjSCaB8/QkC165dUw+w8aUwPKuHR2hIyzgEWI4jviTR4cOHo1GjRhl3c7mTIJAEASEGcYkMQ+D69evqiAee/zN69GhVM5eWfgS4PZhrM1ys57MQb731lsyy0g+r3OEFCAgxiHtkKAJcXOWiKo945tpD/fr15bWg6UCY21f5zAiPFOF7t1mys7GxSccd5auCgGEEhBgMYyRXpAIBLqByUZQPXJUoUUJtv+RvaalHgAvRJNm1a9eqh9dYQsqIIzRSL4l8w9oQEGKwNoubQF/unuE+fe604bMNJArJclMHPBfluQ34119/RZUqVRTB8mRbaYKAKRAQYjAFylbYR0hIiHpQi0/6Nm3aVGW7fG2oNMMIkFj5nAKfV+AzCnx63NjzkwzfXa4QBAwjIMRgGCO5Io0IcBsrF0t37dql6uN874CUQgyDyXUaPtnMdzTwocHEz4EY/rZcIQikHwEhhvRjKHd4AQI8PI+7k7hjibMGHuEgLWUEjh07pt7CxqOzOVPgUeXSBAFTIyDEYGrErbA/vrmN72PgU898apd78OWhtucdgafV8kA8bk/lKbQ8GM/Z2dkKPUZUzmoEhBiy2gJW0D+PmV61apU6K8jLy0vVzqtWrWoFmhuvIs9O4rZUvgSJMywep+3p6Wn8DeRKQSADERBiyEAw5VYpI8AFVZ4BRFLgTiUerseXy0h7ggDXYv744w912ix3c/GAQWmCQFYhIMSQVchbab98HzFf9clTVXnctrWfDMr3UfBgPC4yv/zyy4o48+TJY6XeIWqbCwJCDOZiCSuRg9tY+Q4HvsuB21j5b2vdxspZFJ/xIBm4ubmp91RUqFDBSjxB1DRnBIQYzNk6FiobD9zjS2n4Ws8ePXqodxZza6a1NS4yd+nSBTySm++14INs8iCgtXmBeeorxGCedrF4qY4fP46PPvpIvaCGr/xkbd2aGg8a5IGD9+/fV0dpyzZea7K++esqxGD+NrJYCfngm3bgHtcb6tata7G6JlaML+zhA2x8fwW3pPJHHvyzCtPrRkkhBt2YyvIE5XlAXGvgg2/u7u6YOnWqxT/ly1NnBw0apPRu3ry5OgNJdiBZnm/rXSMhBr1bUOfy8xkH7sjhK0ErVaqkjurm+6MtsXEHEt+8Rl25K4vvuXZycrJEVUUnnSMgxKBzA1qC+Fxn4IF73MfPF9xzlw6PhLCkxuPIuU2X23V5DDl1LFWqlCWpKLpYEAJCDBZkTD2rwjOV+OpKvteYZwWNGjVKqcP3IC9duhQ1atTQ1YvveWAg101YImPbsWOHWmQOCwvD9OnTlT6yA0nPHmvZsgsxWLZ9daXdmTNn1BvKtDODWrZsicWLF6sHwHignF7ec3zr1i21kP7KK68oMmDTzooaMWIEqJc0QcCcERBiMGfrWKFsJ06cUNtYIyIiULhwYezbtw9cpOZzDzw2Qg9t9erV6Nevn5oRlC5dWs16+MwGZ0ScDUkTBMwdASEGc7eQFcq3e/duvPfee+q90VorWbIkGHD10Pg092+//ZYgKgmCr+bkbEFOS9WDBUVGIQbxAbNBgAu0p0+fVnv8T548+ZxcO3fuNPuD93jkx7vvvgseNZ64+fn5qbISy0iWtrBuNg4kgmQYAkIMGQal3Cg9CJAUli9frp5l4JEZyTXu5GHmbc6N6yR9+vTBlStXnhPTw8MDrVq1Up9nz57dnNUQ2awcASEGK3cAc1Gf6wgMpjyae9GiRcmKxaDKB8LMuW3atEmtJQQHBz8nZrVq1dS5UDVr1pQXFZmzEUU2CDGIE5gdApwxcIvqtm3bwDOF+JwDW758+dQ6A08iNcfG01L58BqfVWBzdHRErly5ULFiRTXT4SF51nhYoDnaSmR6MQJCDOIhZovAjRs3cOTIEWzYsAFbtmxR5wnxGQBzPZpaewsbyYskwIMBq1evrnYmSRME9ISAEIOerGWlsnJ3Erd7zp8/H9ydxFdfmmPjwjO31L7xxhvqeA/OGOTd1uZoKZHJEAJCDIYQks8FAUFAELAyBIQYrMzglqhuPIBHkbFwd7CFva1NpqoYGx+PmDjAwdYGmdxVpuohNxcEXoSAEIP4h+4RiI0H1lwJQS5XO1TNkbmH751+EImgiFiU83VGNkdb3WMnCggCySEgxCB+oVsEroVEIyI2HtFx8Rh7IBBRcfH4oU5O5HS1zxSd7kfEYtyhIFwKjkKvl7yRz8NBzRzyuzvI7CFTEJebZhUCQgxZhbz0m24Efj8fjJVXQhATF4+VVx7Dxc4WX1TyxacVfFTAzsgWGRuP3y8EY/SBQFx9HI16uV3h62yHxvnc0aVEtgzvLyNll3sJAqlFQIghtYjJ9VmKwMXgS3CwcUB2Fz9svRGLVmuug3V/NhsboLiXIybWyoGWBZ4cd51RbeetcAzdexc7boaBpSutzW2UG+0LO+Nh1H3cj7yPl3zKZFSXch9BIMsQEGLIMuil47Qg8OeFJTh47zCq+VdFjZxN8dGOICy9+DjhVo52NmiU1w0TavmjtHfGvB3tcnA0xh0KxMJzwQiJjkvoq0FeN/z0Sg5cC/kX6wP+RknvEvig9HtpUUu+IwiYFQJCDGZlDhEmOQTCY8IREh0C/p589Af8c3MHcrrmxKhqw+FsXxqdN97C0cCIhK96OtqieykvDKvqBx8nu3SBSiL49dRDtbZwJywm4V5cV5hWLycKZbuNkfuG4+T9U6jsXwkjqn0JFztnuDm4wd0hY2ct6VJEviwIpAIBIYZUgCWXZg0CYTFh+OviMvx7axeOBR3H46gnM4Qq/pUx5ZXvsP0G0OHv6wiPeVrjYeDuX84T3Utmg4dL2mYO4ZHRWHs5GKOPBuNIIuJxsrPB2OrZ0bWEKyYc/gp/B2xAbHwsnOycUN6vHEp5l8SHZT6Ah6NH1gAmvQoC6URAiCGdAMrXMx+BuPg4HL53BN8c/han7p9O6NDOxg4di72BfuUHYOT+QIw/FJTwmVdcBJo4B6PPy/lRp1yhNAl5JuAuvttyGqtD3HDD5un5TG+X8MTIatmx5foCzDo9G8FRTw/M83LiZyNQN08dUD5pgoAeERBi0KPVrFDm6Lho/HFhCWaemo174fcSEGDJZmS14SjuVQ/dN9/EjuuP4R16H563L+HRtWto9XIJDOxUH8Xzpu6Y6zsPHuPHZTsxY90BOGf3R2z+Yrjt6osqebJhfA1/2Nocx4RD43H58RX1hjk2B1sHdCnRCb3L9lSzB2mCgF4REGLQq+WsUO7Q6FBMODwRa6+uV+sNWsvlmhM/15uO6w89MfTPPQg4dRq3btxBVFQ0CuT0Rp+2tfFO0yrw8zTuVNbQ8Cgs33kCY+ZvAmcN9vb2yJHDDwVKl0DvFlXwckHg60Mjsf/OAVVC0lpV/yqYXGciPB2zWaF1RGVLQkCIwZKsaQW6XAu5hs92DsSpB6cTMnWWbLoU7ozmOdpg2rL9mLfhMB6HRys0bG1tULVEPox4pwkaVioGB/sXl3di4+Jx4vItDPxlLTYeOIfYuCe7kFyd7PFajZLo2aYKLtkcwm8X5+NeRKKZi70bfms8B8W8ilqBFURFS0dAiMHSLWxh+sUjHrtv78Hg3cMQFPFkTcHfzh9OZ9zRrHxj1CnVHG8MnY4L956+L5rk0KbWS/jq3WYoXTDHCxEJfBSK4bP/xvRVu0GS0FoeT3t826s14h1vYPmBlbjvH4hAx3uIiX+yU2lCrXFomr8JbJCxD9ZZmPlEHZ0gIMSgE0OJmM8iMPnI91hwdhHyRxXE9pW78SDkIYrkKoRBHQbi0qVYrNgXgBMBiRaj3V3Qq3VNVVbK5Zv8bqGwyGjMXrsPw+dsQFDwk5cDsRX0z4ZW1QqgdFFHzN8xF7tO7YGXmyeqN6iEW5430bRQI3xdY4yYSBCwGASEGCzGlNalyOXbVzFs/igs3vIXYuOe1PmdHZ3RqEIDNC7TCv8cvocj18Jw8eZTcihdIAeGdW2M12qWhpuz4zOAxcXF498Tl9F/6iocOPv0ndO5fDxQpYg3qhZ3x4X7+7Fq3xpFQmy2NrZoUb0xvuk+GqXyl7AuA4i2Fo2AEINFm9eyldt8eBt6/9QfZ6+fT1DU18MHzco3R27XsrgTng1L/z2F0IgnZSU7W1u0qf0SvvmwJQrn9n0GnPCoaPSbsgKz1u1DTOyTdQUXRwfUK18QVQo649K9g9h9eRsu3b6S8L1COQti3Lsj0K5WK9jbZc7BfZZtQdHOXBEQYjBXy4hcRiEwbfWvGDx7JB6GPkq43j9bDrSr2gGl8tXAlhOBWLfvLOLjYpHdwwnvtqyBnm3rIJdPNnW2ktaCQyMxe91eTFy8EbcfRiAeNqhaMh/eqF0UN+4dwfKDS3Dh9lMC8nBxx4D2H+PTdr3h7iJPOBtlLLlINwgIMejGVCJocgg8CgvG0DlfYebf8xAe+WQLq6O9Iwr5FkXH2p1ROF81zPn7EGzjY/Dw9gV0b1UX3Vo3g4eb6zO3i4uLw/b9R9B77DTkKFAajyNt8FbD8vB0DsIPy3/EhaDTCfdnyap9ndYY2WUICuUsAJvEDCNmEgQsAAEhBgsworWrcPjCUXw+80tsOrw1AQoXB1c0q9gUH7TsAXt7X/h7uWH1hg3YtHMPRn/aC9UrlFWlJa3dfxSM9waOgquLMz7v+T8E3HsMN+doLP1nIX7buhCPI5883UwSqF6yKr7sPBD1y9eBk4M8yGbt/meJ+gsxWKJVrUwnLj6v2L0GA2YMARelbW1twbWGhhXqoV/b3ni5ZGWFyK27gej+xUg0qFkVPd56Hdncnz7wtv/YKbTt1R8rp09GpTIl1fXnb1zEd8umYvnu1bjz4K5a5M7nlwefv/EJ3m74Jjzd5EE2K3M1q1FXiMFqTG3ZioZFhmHSXz/h59Uz4e3hhWZVGqNj3XZ4qUAptVtJa+37fA6WjXp26gAfr6eBfffh45g0awEubV2RcG1kdBQu3LyIZbtWYcWuNbj94C5er90K/V//CPmy57VsQEU7q0ZAiMGqzW85yjPYc3fSvM2LUDJfcTQoXxf5sud5TkESw6PHIejYsgk8PZ4uGh89cx4LV65/hhi0L999dA/bj/2LE1dOo3Gl+qhWogoc7R0sBzzRRBBIgoAQg7iExSAQFR2Fa4E3kMPLH+4uyZ+LRGJwcXbG4J7dkd3HO0H3Lbv3Y+CEH5MlBl7EGUngo/vwdveEh6scp20xTiOKJIuAEIM4htUgwBNTu30xCt7ZPDC4xzsoXTivWoC+HfQYG3ftw5BJU/Hv778iv/9TwrAacERRQSARAkIM4g5WgcCh8zeweMthLFq/Q70cunPTWujVtg5cnRwwc80+LNl2AKcvXkGXlg3QsUF51K8gh+FZhWOIkjJjEB+wXgSmr9qD8Yu2IODOA3U4Xg5vD2ya+CF8s7mieq8fEHD3odqKmt3LDe+3fBlj3mtuvWCJ5laPgMwYrN4FrAOASX9sx7hFW3Dv4dPD8Y7PGqCeb8jdflTCSao8Q6l782qY0reNdQAjWgoCySAgxCBuYRUICDFYhZlFyQxCQIghg4CU25g3AkIM5m0fkc68EBBiMC97iDSZhIAQQyYBK7e1SASEGCzSrKJUUgSEGMQnBAHjERBiMB4ruVLHCEzk4vPCLeCrO9m4A+nYzP7I4e2uFp+1dzA8WXyuiil92+pYWxFdEEgfAkIM6cNPvq0TBCYs3gaSw8OQJ0dz5/bLhn++74282T1RuNNY3Ah88j4HEsPbjSvj+49kV5JOTCtiZgICQgyZAKrc0vwQOHz+Bn5cthMnr9xGPIBS+f0x7n8t4ePhio9+WIbDF26A7+3J4eOBAR3r4ZVyhc1PCZFIEDARAkIMJgJauslaBGat3YdR8zbi6p0HSpCyhXNh9ucd4enujM6jF2DfmSfvefZ0c8YnHV7B8G5NslZg6V0QyEIEhBiyEHzp2nQIyOKz6bCWnvSPgBCD/m0oGhiBgBCDESDJJYLAfwgIMYgrWAUCQgxWYWZRMoMQEGLIICDlNuaNgBCDedtHpDMvBIQYzMseIk0mISDEkEnAym0tEgEhBos0qyiVFAEhBvEJQcB4BIQYjMdKrtQxAnPW78fIuRtx5fZ9pUXRPH7Y9O2H8PdxR9UPv8PJK3fU373dXfDZm/UxqHMDHWsrogsC6UNAiCF9+Mm3dYLAuWv3sHr3KQSHRcLR3k49r9C1aRV4uDph6opdePg4HHHx8YiJjUW7OmVRrkhunWgmYgoCGY+AEEPGYyp3NEMEeBZScFgE+Nizra0t4uLj4OXmAltbG9wPDlN/44fRMbHwcneBg72dGWohIgkCpkFAiME0OEsvgoAgIAjoBgEhBt2YSgQVBAQBQcA0CAgxmAZn6UUQEAQEAd0gIMSgG1OJoIKAICAImAYBIQbT4Cy9CAKCgCCgGwSEGHRjKhFUEBAEBAHTICDEYBqcpRdBQBAQBHSDgBCDbkwlggoCgoAgYBoEhBhMg7P0IggIAoKAbhAQYtCNqURQQUAQEARMg4AQg2lwll4EAUFAENANAkIMujGVCCoICAKCgGkQEGIwDc7SiyAgCAgCukFAiEE3prJuQePjYvHg6hmEBd60OCDc/PPCK18J2KgTXqUJAlmPgBBD1ttAJDACgdioCByYNRKXti014mp9XVKs8Vuo2HUw7Byc9CW4SGuxCAgxWKxpLUsxIQbLsqdoY94ICDGYt31Euv8Q0DsxsEzkV7wSQm5fRfjDe8/YVWYM4ubmhoAQg7lZRORJFoGUiKFgndbIXbEeTi6bhkfXzpkteh45C6Dl5A04tWI6ji2eJMRgtpYSwYiAEIP4gS4QSIkYqvf6BnmrNsKeaQNxfd8Gs9VFiMFsTSOCJYOAEIO4hS4QSC8xuOfIBxtbO4TcCUB8XNxTnW1s4J49L+ycXPDo+nk4unogLiYaMZHhCdfYO7nAI3dhBF8/j9joKPV3O0cn2Du7ISrkIdz88sDJ0wcPr5xBbHTkM3h65Cqo+kV8HFpMXC8zBl14mwgpxCA+oAsE0koMPoVfQo0+34IBGrBR5aZNIzohOuwxbO0d8MqAachVvg7i4+NU0CcpXN25Su2AsnVwRI2e45GvRgsgPl5ds/O7j3H9wCZU7/E18tdogZA715Atd2G11ZTbaXdM6o3Qu9fh4u2v7s3++b2w+3fg6ptLiEEX3iZCCjGID+gCgbQQg6O7J2r3+wGcLVzdtRb2zq4oVKc1As8fwfbx/0PFtweBC78M9PcvHoNfsYrIU7UxLmxciENzx6BU6/+hTNueuLx9GSIeBaJArdfg4OqOrWO6o+Sr76JQ7dYIunQCN/ZvhHuO/ChUr92TLbVbl6JCp89QrGlnXNz8O8KCbiFP5QbwLVZRiEEX3iZCCjGID+gCgbQQg0euQmg5cS0OzB6Fq/+uUjOAel/MUNn8ltFdUbPvd3B0z4YNg19HRPB9RSBNRi9BwO61OP7nD6j7xQxFBBuHvaHKT8WadEbZDn1xdNFEeBUsiXxVG2PPtEG4tne9umfTr5fh9vGdODJ/PBoOX4CIh4HYMrob+HBe9hKV0XDEQiEGXXibCCnEID6gCwTSQgxFG3ZE1Q+++m9NIT5Bz6iQRzi84Bs1G4gJD8H6QW3VZy4+OdB0zFJc378Rp1b8ghYTVsPBxV2VgrQWHx+PU8unw80/D/JUaoB/J/fFnRO74Ozpi0YjFuFhwBkcmjsWLSauxdm1cxTBsMnisy7cTIT8DwEhBnEFXSCQFmIo9EpbVO81Xj0t/fj2lQQ9YyMjcPfUPtTsOwk2dvZY+1lLxEVHJSGG6Wg2fiViI8NxfuPCp8QQF497p/ehaJNOKRLDwTmj0Wz8CgSePYQdE3sLMejCw0TIxAgIMVioP8THxiAmijtknmbKelaV+hye/yTIJ24v2q7qmbcomo9fhcs7lmPvz4PU11jr5yLwhU2L0WjEQrVw/O/kj3Dn5B74FiuPhsN+U30c/+N71PnsZ3jlL46VfeohKjQYDq4eKN3mQ5xdMwcVunyeIjHs+2Uo6gyYCq8CJbGiV13ERISieNMuqPTOsGRLSUUbvYXyb/XXxVlJtnb2T47usLHRszuJ7AYQEGKwUBfhzpq90wcjVpGD/luBWq+qXUXUKykx8CG3yEdBiI4ITfjo8c1L2PnDJ6j63kgUqP2a2qYaHRaiAn3wzcvYNPwt5K5YF9V7T0BMRJhaIPbMU0TNIM5vWKAWkYs07IjK3YaoNYKHAWfhmbeYKksR17zVGv9HDB/hzondz5SSWF7ionalbkMRFxOFsKDb4EF5tvaOyRJD4brtEB0RptYqzL1lL1kFtft9D2ev7OYuqsiXDgSEGNIBnjl/9ez6eTi9YgYqdRsCBxc3cxbVKNm4w+j83wtw+Z9lz1xfpH4H+JWo9Nw9uB310LyxalGYi8YeOfIDtrYIf3AXJ5b8iKjQR+o7heq2Q65ytWFjZ6fKSflrNMeZtXNwdOG36m8sR/mXqgYHZ1dEhQXj+oHNuHFgM4o0eAPeBUri3IYFCL5xUa1FlG79IUKDbuLCxkUqqy7WtIvarmpjY4P7l0+q2cnNw9twbe/fz8jLtZDCDTqAax/m3M6smQ0SboPh89WzH9IsFwEhBgu1LYnh/Pr5aDL6TzCo6r2l96wk7khigE48g+JRGvlrtlBlI5aKSr32Psq06YF/JvTAjUNbEyDjMwp2js7g2kTihWhjMFX9wua5B98Sf1cvZyWxHMfZkRCDMZbX9zVCDPq2X4rSCzEYNiwzddb9GfhtbJ68C+HemQPYNeVTNbMwVRNiMBXS0o+xCAgxGIuUzq4TYjDOYDzxNG+VhmphOfzBHbXwzDUBUzYhBlOiLX0Zg4AQgzEo6fAaY4lh750IVPBzgpNd2neZhEXHITQmHtld7DINqfSWkjJNsAy4sRBDBoAot8hQBIQYMhRO87mZIWK4FhKNGyEx+PZIEF7yccKIamnbZRIXD3TfchPZHGzRubgnino6wi8TCCIuNgb3Tu9XC72W1jzzFQN3+6jD9sy4yRqDGRsng0UTYshgQM3ldikRQ2RsJKLjYnD4HvDKsgAlrqOdDfa3L4hyfs6pFn/t1RC0XnsdMWQIAGc7F0ZO1yi4ObjCzsa8A12qlbXyLwgxWI8DCDFYqK1TIoYTQSfxyb8DMLnOZIw/mA3zz/23bTObA/Z1KAQ/Z+OD+YmgSFRbchnhMU9IoX8FX7QqdB7fH/0BM+pPg4+zj4Wia51qCTFYj92FGCzU1kmJIS4+Dn9dXIa1Aeux/84BVMpeEaNf/gnVllzH7bAYhcI7JT3xU+3scHVyMIhKcFgE3txyD+uuhqhrK2d3xra2udFlYydcCr6MxvkaoUWBZmiYt4HBe8kF+kBAiEEfdsoIKYUYMgJFM7xHcjOGW6G30GpNO0TERiiJOxRtj1dy90OTldcQGxOD4o8CMLhaDrzdpPILNYqLj8fY+Zsx+5YdLrv6w9nBDv+0zYefT3yKvXf2qe+62rti3WurZNZghr6RVpGEGNKKnP6+J8SgP5sZJXFKpaRVl1djyJ4vEY94ONk5YWaDX7D8mBvm/rkRAecvo0AOL6wd9x5K5PNPsZ/tRy+i3bC5CI2KQZEyJfDZ203h53VQ3ZczE2c7Z0yvP1XNSqRZDgJCDJZjS0OaCDEYQkinn6dEDFFxURjw7+fYemM7bGGLCqiITkXeR/exK3DrUbTStvG8wSYAAA1gSURBVEHFolgyshu8PVye0/7a3YdoNWQWjly4qT4r6u+KH/o3wtwrM3Aq9qQinE7F38LnlfrL4rNOfSclsYUYLMygL1BHiMFCbW1ou+qrq1sj4kIMtm7YiTfrvo4yvo0xftkxBIdFwdbGBiO7N8XQtxs9h877E/7EzLV71d/z+rpj4OvlsGDfVBy6cBQt2zeEcy5HLGgyz0JRtW61hBisx/5CDBZqa0PEsGL3anQe/z5CI8Lg6uSKvi37Iji4AKavO4LYuHj4eLhi8Zdd0LhK8QSE5m88iJ6T/0JIeCQc7O3wv8Yl4ex5CVNWTUNUTBS83LywbsxSVC9ZNdNRDQ4ORmxsLLy9vTO9r6QdBEfF4erjaBy8F46A4GgU9XJEBT9nFPBwgJvDk6M1kmthYWFKZnd3d3VuU+L24MED9XcHB8ML/+lR+ObNm7h79y5eeukl2Nvbp+pWQgypgkvXFwsx6Np8KQtviBj4zWFzv8LXv09CbFws3J3d8XnLoThzxwuLNh9CHm9H/D7qf6j5UkHVSVxcPFbvPokPxi9AUGgMPn2jLuIijmLiuvHqc2dHJ0zp9S3eb9YtwxH99ddf8fLLL6Ns2bIJ9x48eDDu3LmDmTNnZnh/L7rh9pth+PXUQ+y4EYZb/+3m4vUkhbq5XdGzrDcqZU/+eZA///wTV69eRZ8+feDs/PSamJgYfPbZZ/jwww9RsmTJTNWHMqxbtw7ff/89PDw8UtWXEEOq4NL1xUIMujZf+oghMDgIr37ZAXvPHFA3KuhTFFP7zsD+c0E4tHczmtaqip6d2id08t2cRTgfcAu+eUujdhkfdJvYDbeDb6jP36zXHvMGTIeDfcZmvPv378dbb72Fjh07YtiwYQkBNSuIYf/dCLRYFYDHUXHJvv6IcwBPJztsap0PZX2fJ4cffvgBp06dwqRJk+Dq6pqAK18XevHiReTOnfuZv2eGawoxZAaqlndPIQbLs6nSyJgZA687ceUUmg9th5tBt1G1RGX80vd7lCv8EgIfPESbHv2xfeEvsLOzQ2hYOMq27Ig9S+bA39cHW478g4+mDsCpgDMonb8k1nz1JwrmKPBCNENDQ7F582YUKVIER44cUdfWrVsX4eHh2LVrF/z9/VGjRg14eXmpzxgwe/XqpUoflOG7775TwZONxMDsu3v37rh06ZKaTXBWYWubciknPaYOiY7Da6uvYdftcIO36VA0G2bUzwUX+2fLRSkRA8tL3377Ld544w0ULFgQO3fuxB9//KF0LlGiBKKiotC3b18Qv9WrV+Pff/+Fp6cnmjdvjlq1auH27dtq5lS9enWsWbMGbm5u6l7EJDo6WmG+atUq9Xd+jyQkMwaDZrTqC4QYLNT8xhID1f9p1QycuXYWY975EtlcsyUgkv+Vlvi0e2cVbCOiojBhxjzc27cp4fOAe9cxcOaX6NygI1pWa2oQSda333zzTbCeXrp0aZw+fVoFf19fX+TLlw979uxRs4MhQ4bAyclJBfyuXbtixIgRWLp0KZo1a4bWrVsnEAODZ6FCheDj44Nz585h9OjRaNmypUE50nLBissh6L7pJkJj4gx+PbebPeY3zo1auZ7OCvillIiBwbtt27b46quvFDm+//77qF+/viIF6si1iWXLlilSWLBggcIwICBAlYT4/6CgIHz00Ufw8/NT+u/duxcHDx7Exo0bFYn06NED/fr1UzjPmTNHkasQg0EzWvUFQgwWav7UEEN4ZLjKTh3tHZ9Bo9yrb2Ln7zPVIuXjkFBUbdcVV7evfuaa8KgI2NvaGVVCIjGwJMTA161bNxw+fBhdunTBwIED1W+WjZg5T506VQUxBr3Fixdj+fLlmDVrFrZs2aL+Rlk5Yzh27BjmzZuniGHQoEEqOx41alSGl2N4DNSAnXcw9fgDo96gbWsDTKiZA73LeSPxnMEYYjhz5owiQQbuPHnyYOXKlZg/f74iiIcPH+Lx48dqBkHSnDhxolqbKFCggCIGfqd48eKKFDp16qRmCdOmTcPRo0exYcMGZce5c+di+/btQgwWOu4zSi0hhoxC0szukxpiSCp6bGwcpq7chdE/z8c3n7yHdnXLYdaavfjyxzn4cUhvvN34xU9GpwSFRgxjx45FnTp1VGmEmfHkyZNVSYTB7tNPP1XBjDt0GPxdXFxUWYSzC17HhehKlSqpzxIvPjM7Jkkw+Gb0TiXuQvrf1ltYdumx0VbuU9YbX9f0hyNZ4r9mDDGw7HP+/Hm1DsHSz/r16zF79mz8/vvvOHHihNKbMwiuUXDWQCxJBiQGXpczZ06QXFq1aqXIhCRLPMaPf7JJQNYYjDahVV8oxGCh5k8PMYSERyF/x9F48DhMoRO4YiT8Wg9X/y6UyweXFg5OE2pJiYFrC/Xq1VNrB1xbIDH0799fBbOIiAhFCMyStcayE0tJzJSTEsOOHTswY8YMlQlnNDFExsaj9/bb+O2s8e9kHlrFD4Or+MIu0bZUY4iBJbG//vpL6cEgr80YOHMaN24cAgMDVWmN5MDdTe+++26KxMD7cIbAGQPLTpxpsZT0zz//yIwhTR5sPV8SYrBQW+udGLiIylLTmDFj1OyBjX/jrIEzg59//lmVnkgSJAL+5vZLrk8k3gqaUeZlGemL3XcRFfvkJNkXNe5M+qVeTrQp/Ox2UBLDtm3b1IK5JiPXFLjeoq0x5M+fH6+99hpef/11VK5cWZEkt7OyvPTNN9+odZiePXuqtQP+jSU0LjonN2PgugQXpnn9J598okpTxLNMmTJCDIaMaOWfCzFYqAOYMzF8/fXXqF27ttqNlHTGMGDAABW0GDy57sDFZ22nUUhIiCqRMNBxV9Pu3buRN29eVXfn+gKDXvny5TPFouceRqH5ygBcD31yEu2LWhV/Zyxumgf53J/dusu1Av4kbiypffHFF2rXEX+44Mzy0fTp09WsKXv27AqnJUuW4Pr164oQubhcqlQpNWuoWLGiIhLqzh8uQF++fBm9e/dWZTXuAFu4cKGaOXBBn6W7+/fvK0JhqSo1TZ5jSA1a+r5WiEHf9ktRenMkBgobFxennvrVnvxN7v8kgqR/1xTV/s6yEhsJgU9Bc7E6s7aqan1/d+S+mjUYajMa5ELXEp6GLkv2c5IBM/2qVauqxeIpU6bA0dERJFOtcW2GawxJn55+UYfEiden9mnnxPcUYkiTSXX5JSEGXZrNsNDpI4ZI5Gn/FfjOBW8PV9xc8iV8Ww9DWEQ08vl7IeD3oYYFsMArWEYadygI3x4OAtcdkjYXe1uMrZ4dH5TxgkOiRefUQMGyEcthnBWwsTzGmUC5cuVSc5tMuVaIIVNgNcubCjGYpVnSL1R6iCE6JhZvj12ECzcCUbFoHkz5uC3eGbcY56/fwyvlC2Ny7yfPElhrOxIYgRknH2LvnXD19jqej1Q3jws+LOOt3nmd3sZZERfqufBeuHDhDN9+m1b5hBjSipz+vifEoD+bGSVxeoghNCIKBTqOQVBwKNycHXFp0WAU6DgaEXz/Qm5fXFgwyCgZLP2iu+GxeBAZi+zOdvBJxStR9YqLEINeLZd6uYUYUo+ZLr6RHmLIrO2qugBOhEwRASEG63EOIQYLtbUQg4UaNgvVEmLIQvBN3LUQg4kBN1V3QgymQtp6+hFisB5bCzFYqK3TQwxcYyjS6WvcefAYuX2z4exvX6Dgm1xzCEPpgjlxcvYAC0VN1HoRAkIM1uMfQgwWauv0EENcfDw2HzwPN2cnRERFo0Gloth6+AKcHBxgawdUL/Xi47UtFFKrV0uIwXpcQIjBQm2dHmKwUEhErXQiIMSQTgB19HUhBh0ZKzWiCjGkBi251hgEhBiMQckyrhFisAw7PqeFEIOFGjYL1RJiyELwTdy1EIOJATdVd0IMpkLaevoRYrAeWwsxWKitSQzHFk1C9pKVYWv/7CmfFqqyqJXJCDy4clodxNdg+Hy4Z8+byb3J7bMSASGGrEQ/E/u+eXgbmOFFh4dmYi9ya2tDIE+l+qj6/kg4untZm+pWpa8Qg1WZW5QVBAQBQcAwAkIMhjGSKwQBQUAQsCoEhBisytyirCAgCAgChhEQYjCMkVwhCAgCgoBVISDEYFXmFmUFAUFAEDCMgBCDYYzkCkFAEBAErAoBIQarMrcoKwgIAoKAYQSEGAxjJFcIAoKAIGBVCAgxWJW5RVlBQBAQBAwjIMRgGCO5QhAQBAQBq0JAiMGqzC3KCgKCgCBgGAEhBsMYyRWCgCAgCFgVAkIMVmVuUVYQEAQEAcMICDEYxkiuEAQEAUHAqhAQYrAqc4uygoAgIAgYRkCIwTBGcoUgIAgIAlaFgBCDVZlblBUEBAFBwDACQgyGMZIrBAFBQBCwKgSEGKzK3KKsICAICAKGERBiMIyRXCEICAKCgFUhIMRgVeYWZQUBQUAQMIyAEINhjOQKQUAQEASsCgEhBqsytygrCAgCgoBhBIQYDGMkVwgCgoAgYFUICDFYlblFWUFAEBAEDCMgxGAYI7lCEBAEBAGrQkCIwarMLcoKAoKAIGAYASEGwxjJFYKAICAIWBUCQgxWZW5RVhAQBAQBwwj8H7ZA2Rdx1jQlAAAAAElFTkSuQmCC",
      "pharmacology_diagram": "iVBORw0KGgoAAAANSUhEUgAAAioAAAHwCAYAAACIfURnAAAACXBIWXMAAAsSAAALEgHS3X78AAAAAXNSR0IArs4c6QAAIABJREFUeF7snQmYztUXx7+zWsY69j3ZZSdbWVpQIVRaJBVFK/2VSrtEqZQsSWUp2kmU0kqE7Fv2Pfu+zRhjtv/zufoxGLzDzHiHc5/Hg/e9v7t877nnfO855/7egISEhJmSMsuKIWAIGAKGgCFgCBgCfoZAQEJCwn5J2fxsXDYcQ8AQMAQMAUPAEDAEZETFhMAQMAQMAUPAEDAE/BYBIyp+uzQ2MEPAEDAEDAFDwBAwomIyYAgYAoaAIWAIGAJ+i4ARFb9dGhuYIWAIGAKGgCFgCBhRMRkwBAwBQ8AQMAQMAb9FwIiK3y6NDcwQMAQMAUPAEDAEjKiYDBgChoAhYAgYAoaA3yJgRMVvl8YGZggYAoaAIWAIGAJGVEwGDAFDwBAwBAwBQ8BvETCi4rdLYwMzBAwBQ8AQMAQMASMqJgOGgCFgCBgChoAh4LcIGFHx26WxgRkChoAhYAgYAoaAERWTAUPAEDAEDAFDwBDwWwSMqPjt0tjADAFDwBAwBAwBQ8CIismAIWAIGAKGgCFgCPgtAkZU/HZpbGCGgCFgCBgChoAhYETFZMAQMAQMAUPAEDAE/BYBIyp+uzQ2MEPAEDAEDAFDwBAwomIyYAgYAoaAIWAIGAJ+i4ARFb9dGhuYIWAIGAKGgCFgCBhRMRkwBAwBQ8AQMAQMAb9FwIiK3y6NDcwQMAQMAUPAEDAEjKiYDBgChoAhYAgYAoaA3yJgRMVvl8YGZggYAoaAIWAIGAJGVEwGDAFDwBAwBAwBQ8BvETCi4rdLYwMzBAwBQ8AQMAQMASMqJgOGgCFgCBgChoAh4LcIGFHx26WxgRkChoAhYAgYAoaAERWTAUPAEDAEDAFDwBDwWwSMqPjt0tjADAFDwBAwBAwBQ8CIismAIWAIGAKGgCFgCPgtAkZU/HZpbGCGgCFgCBgChoAhYETFZMAQMAQMAUPAEDAE/BYBIyp+uzQ2MEPAEDAEDAFDwBAwomIyYAgYAoaAIWAIGAJ+i4ARFb9dGhuYIWAIGAKGgCFgCBhRMRkwBAwBQ8AQMAQMAb9FwIiK3y6NDcwQMAQMAUPAEDAEjKiYDBgChoAhYAgYAoaA3yJgRMVvl8YGZggYAoaAIWAIGAJGVEwGDAFDwBAwBAwBQ8BvETCi4rdLYwMzBAwBQ8AQMAQMASMqJgOGgCFgCBgChoAh4LcIGFHx26WxgRkChoAhYAgYAoaAERWTAUPAEDAEDAFDwBDwWwSMqPjt0tjADAFDwBAwBAwBQ8CIislAqiIQHx+vZcuWKSIiQiVLllSuXLlStb+LsfHt27c7/PLkyaNs2bKl2RS3bdumyMjINO83zSaYyh0h++vWrbto8EMOmVOBAgVSGTlr3hA4EQEjKqkkEe+99562bt2q3Llz64EHHlCOHDmO9fTNN99o7ty57v/PPfdcmhqfVJqua/bjjz/W559/riFDhqhUqVJaunSpnn32Wfe3V1555RW1bdv2nIYxbNgwrVy5Urfddptq1KjhUxsY2l27dik0NNQp2JiYGN1+++267LLL9NprryksLOyUdr788kstWLBAzZo109VXX33C9x988IFYv6FDh7o20qJ07dpVP/30k3r06OHGnrgMHDhQmzZtch8FBgaqSJEiDpty5copS5YsQg7HjBmj119/XVddddVph5uQkOBwAq+8efMqc+bM6tatm8aPH69XX31Vd9xxR1pMNUX7ABcMKwQvU6ZMDosffvhBo0aNUr58+VKkL9YkKirKtRUSEqJChQo5mQH/vXv3qmHDhnrxxRfTJX4nA8S+hSi///77KYLdmRqZNWuWvv32W1cFOa5cubIqVqx4bM/FxsY6+bzxxhvVuHHjVB+PdXBhETCikkr433TTTc6oYiAx4HXr1nU9odSuu+467dixw/3/zz//dMrtYihffPGFJk6c6BRzsWLF9NZbb2nEiBGqVq2amjRp4rwC119/vVPiyS07d+50CungwYOqV6+ehg8f7lMTkydPVv/+/Z2Ce+eddxQdHa0nnnhCBQsW1JNPPukM8snlqaee0nfffafu3burQ4cOJ3yNkfvtt98E4fIHonLrrbdq4cKFKlGihI4cOaItW7YoY8aMuu+++9S5c2eHExjw75o1a54WM3ABJ+o+//zzTl7TO1EBAzBhHlWrVnVYTJkyRb17904xr8CVV17p9nOFChV06NAhTZ8+XatXr3YkmM+MqPi0TU+pxGFgwIABjpgjz/PnzxcePnBFf0BU+L527dqqU6fOuXViT6UbBIyopNJSeUSF5tlsKEfKr7/+qocffvhYr4mJyvr16zVv3jwXHuH0Gxwc7Iz7zJkzlT9/fndiwyhxaq5evbr7PwUvAR4ajFSlSpVciMUrGHaUM+2UL1/eKc+AgADnMeCz4sWLa/bs2c7jg3GCWHllw4YNbjycSPmOEzsF5Y/iQCGXLl3aGQHG+s8//4g5QCTwonCCnTNnjjP2YLBv3z4dOHDAKRrmg7IhLLRo0SIVLlzYGVJOvkkVPBh4BSiM4+eff3ZjpzA/Tl2ckukva9as7lQLKeT0N3LkSEdMIE5g8Pvvv7v5YmQ8DBP3eSaisnjxYv3777+qX7++6wfswYh5gwPucdrkBMhcNm/e7NaGkz3zYxzemHke7wX4Z8+e3Y3ZGw9EdsaMGc4j9/XXX+uXX35J0qPiERXmFB4eLsjiu+++69YFzBgrY2I89M04Nm7c6Nrm/5BIsEMe3nzzTXGSxQN49913O+KCRwWvHzK3Z88eN0bWzit4Yf7++29lyJDBYcLfyOGKFSvceJAxMMJg42EEKwx6rVq1VLRoUUcclyxZ4rwPZcqUcf2DSWJ5w9vDmCEBkHpkH4KJx4R+kCfmwlyRSZ6Pi4vTPffc42Tl/vvvd/OhPutxzTXXuOdpl/WkDXBGbpFj5gnmGEBwO1NhHhBzvG9gi4w3aNDAjR+jSl9PP/20ypYtq1WrVjmZY228wpiYM+P39vThw4fdXgJz1oXv0AngmjNnTochc8RzRp/oB+SH/7O3veLpE7yb3r73vkMm/vrrL7cPmAMy4BXm760pcwETyskeFfQA4wQ/xk4/Xv9gy1709gV6CN3Cnuc5cPB0CeNnfMzNKxAVZBkywvyRGXBGzhkb5IUDA316BwaIDFiylon3NmNBLugHGcMrxMEHWfbC0sgtz3MYwqvoESPWzwtXI+vMh0PBtGnT3P5G5lkv5ko/yFBSOuWMQmRfnhUBIypnhejcKkBU1qxZ4xQ3yhJCQpjh0UcfdadWPmfz8TlKAiOMix6lwGZGQb7xxhtu4+ON8EJHbCIUP5u2Xbt2TlFwWkYBBwUFue86deqkxx57zBmoNm3auI3ExsYYQBoef/xx9wybns1GH4ylUaNGzutA/2+//bYL47DpaBPixBipjyeCcfNvlA6hGE7hjJdnUPKQA4wrhggFhLFAwaAAcJej2FHk1EWB0T990P/JeSzMuWXLls4I4KmB2Dz44IOCUDB2iBnKB+OEsqAtiBHGCWOFkgTXG264QS+99JJTYhjoDz/88ISQnLfSZyIqzPOrr75yHheIEjihUOmX9cUwX3755c6LBinle7AHB74HQ5QfChbjArY8C6m68847HSYo1IceesgpTPAHY8afVOjHIyqEhmiP0Ebfvn0dYf3oo48cRlOnTnXtNm3aVISKCM2BOX1WqVLFERs8RZ999pmTFdp55plnHIEaO3asI2TI8P79+924WVvwpj7kD2NJwbDSPiQVnPic5zAIrVq1ciEkZIs/fOeNk9AWskGbjAlMkKkXXnjBYQfZHDRo0LE9g5z069dPP/74o15++WW3puwFiBnjwVggc4wd+aBdSDNrxmfIJYYeIvbJJ5+4MSI7EAhkAhJH3/RD34nJ+8naIDFR4TvG3qJFC9d+r1693N6FsHn7lz2ITPAc42dcfOfJKGsGNl26dHH5LRjd9u3buzGy/pA7SBbEDdIN0UGuIBfoFOYIZmDBH+qzbvQBNqwRegYZYJ/t3r3bEU8IAe2OHj3arQvGmDFRwBpsEhMV5kFYF3II1hBr5Bf94nnn2CfsBfYEuogwDbIFxhAKcPn+++8dxvSf+ICVmKh4HmfkEX3Gd4SBIB3IN3vljz/+cPIFXsgXOgC5vuKKK1zYtE+fPu7AxV5iLKwpBxzmwJ7hkINOQK+iH5kPY4Vcc7BkbrQDaedQBdZgD0kCN3QTsotORK6oYyXlEDCiknJYntASRAWGDuHA8KBQOfHgjsb4oBzYrBh8ToooIYwwhhUiM2nSJGfcUXrNmzd3CgeSw0mADcgpEkNBCALlhFFmo7NJPCNA2xigu+66yymJwYMHOwXKZmODQlQ6duzolBIhGk4XKA02HBuWkwzfo1AZI8+h2FAqnLQgD+SNQMiIJ3/66afHiAoGAoWHAaKta6+91v2Nd4G5ojhpG+WAAiRkhAFhjBCmxAVDi+IGMwgWRpB8E1z5KB/mjVIhpEPBqKE4OPUwJkgDigOjAMYoOY+ooIjw8lBQMpx8mefpQj+JiQoEgzXib/oGm8R9YbRRmhAkTmLgRq4HhhUFypghfRg3cMegYCQhMxhUZAicmQ+n6TMRFQwf4+DUjhGhPU6HKHGPqIAfhoQ5ImfIH0r/lltucZ9jWFln5tK6dWtnUBkHBAdiCZaMD0OD8YAQM2bwgjzSFnXxRDBHCDiyCzGEvFAHOYVUQ0hZE+TOIyq0h8wxf8gRdVgTnkHe2TvMBUOL3CNjSREV5o2xQe7ZC4888oggdHg1PaLCPuJz1oC/IZUYO+QLkoQ80ie4JvZSnKwu8JJBJDhZY5DBjzwmDgoYNzxJrCMGlfVhDowFvCG4EFAwgpRADpkra+7JO/LBnsVIsrchnMguBJ/5MH/aZ1/RJ/sR7waHBogM64FhZixgBjbsRfphLOx5ZBqih0cQ3Fh7CAEeBDBkPXv27Ok8bV6OCqQHPYWMsP8gJZAfZABsvcMQ/UGqaI+x0Db48tzNN9/s9gPzQ1dg/JPyqHhEhXlAepFTMExMVJB3ZIXPIUrsSw4ryDl9s5bIGXud+aKzPKLCWrNvmQd9jBs3zu0J5JM9i1cLXcsaQGAhgBAwZIn1ADuw9w6CrAnrbiXlEDCiknJYJklU7r33XqdUOHWgLFDCKClCOBhSyAJkAqOLUsKw4HVgk7EpPYXHKZzNzEbDsLMZMaYYe1znXviGzcgJAUXHSYtNzQbmeZQGp02UDf3QNyEUTgWcOFByXk4Gm5HNjSLGtQvhQLGhiDlJYDQ5JWOACRGhPFFenkeFExgGDJLDZ7SD8sBFyrOMmdMshoE5ciLkM55LfKuAky5jAx8MAkaUUyreBj4n5wUFg/GlPerTJv1gVBk348ATAJmCFDAvj6iQh4ILnILywciAsy9EhXmDM4YGo7p8+XKnGDnVofgw1PSJ1wtDRJgBwsi48XhgSPBOcPpjzKw7oRYMEOMmqRdyy5xZpzMRFYwVBhU54DTImOiHdj2iwvhYV+QMUoCRwvigYHkOcuGdcJEVL0eFfpFdSAWKmZMrJ1BkiLWCWEI+MFwQMPomjIThY03w9EEckQWUPlgg/5xEIQgeUcFgQJqRbwwvsousYSwg/PyBsOHyZ3x4PJIiKmDBevA9RNH7N/PxiAokDaPD/iE0A2ElPACZQ1YgFWciKN5mR47YixAOnqEg55zCIS4YLAwjBp/yv//9z+03DDkHAowlBxn6BxPmjrFFrpAlsKQgR+gJSCuYs14QLJ5nf0MqIEvgge5gTODNPsAzwtpANlgfxgdph9AwZvYS42e/MD72uJe75YUDId2QLXQHY4DAQWA4NOHtIR+POSFb4AYp4qDkhY3I46E+ssMeAGPaYy8j78w5cUnKo8LBD/2FDEJ2EhMV9jX9oVPBgvAYZIx1YI2YL/hQwIiDoEdUkElkjwKxhexDSpBTSBZtsy88zwxYUiDfHNYgaOhXdA99QsZOnk8qmZlLplkjKqm01ChL7xSMwcFIcDLAVQpxYcOiLPEiYDw4kbBhUTJsSEgKiWIoLJQcGx0iAFGBwWPcOFlChFByGDncmShlvBIYf4wRhgJCwlg46bCJMNwoJD6nfy+EwYajfxQPY8Y1nDjRF1JAn5AKTmwoGZQtY0GBoQh9JSrMHaOBkYCAoAxQqCjIxHkqnHAwthgu+sCQoECoD3HiFArx4A9zxTCBGYochYsROBNRQVnRHgUyieJhbXwhKig0jB/kDsLDGmNoICooRgwt40YpY9jBOzFRwWjgpQBDxkxd+uU5xo9i5Nkz3frxQj8YGbxLGDtwYe04ZSIPHlGBkKFwMdAYQUgmipz5sx4Yl6SIinfrB0NJHYgLp1+8cpBhyAUFowfZg4BB9jCEEDEKbXAqxZsFzvRHfUiHR1QgY7TlkWjkCSNCOIJTNxh65AFiSl4D5Ir5MGcv9OMLUQET2mcOkDUMOwabPZQ4X+Ns6gFvEQaavYGnlLl5xhmDeXIyLYac8Asy7YWj8HDgSfK8aB5RYW/jhUiKqEBAICrMg7XAm4cRBw+8sJBb1pX+wRRvDLKKR5G/+T/rRMHAgiv4QwIw4l64i8MLMgFRYa95YTRII7oCo8+zyBJzAktCT8gIBt3L1/CICu3jsWCt0HHIB54sZPdsRAUSwjojD6y9R1Qgm2AJuQFL9hX/Zk3QgRyS2Ad4qijIMH16RIU9w16jQFbRR8gXzzEvvk+KqLDf8QoRrqNtLy8KbwxEykrKIWBEJeWwPKEllCWnTBQ0hh9iQEGJYNRQMrB+lALGiVMjjB/FySkTRY/HAlLC30kRFU5MKCQMMqdnNihGmdMNYRY2Gac6CAXKjA3oJVyiSDCcxJ8xHmxelB5/c/plPBh/FBFKizGxAb0rnoyLPBEMLR4DlD4b1leiArmhL3Bizig1SBNGCoLmFeaGssEAcEL3yoQJE5yion9Od6cjKhh88EZBY2ghQShoX3JUWKPE14EJV+ER83JUMGwoTgwPih8PC8SLEy9hOrDjGQgDRgODRhiIUyoelaSICsaCtQcLZIYTNW2hQM/kUeHETbiEUyVudQgdhJW2PKKCLNAGY8DooKiRG8gFxJSTP0aEceOS5/+JrycnJioYP4wSxBIjgKHhWYiYJ38eUYGQYFgYH0QXLDw3PGPwiAoYMhYwhTiAE6SYcWA0MPIYQQwWuEDskH9vT2FMkT/CVIyJPcPzyCZ7gL3heVQYA7hicOkH3NiLjB98+D9y4pGw06mJk3NUEtc7G1GBREAYwZHDCWQV481hgn+fK1FhP0N2IHAQZw43EB5wxqBizJFj5kroDgKJPLLPwYTQHnsNw4vu8Ugv+90L/SAfEDK8K8g4MgZRwaBzcOKghFeRsbBPIFHsdYgKe581Y1x8jryeXE72qIAlssvhABlCDjyiQmiHdeBAx5zxioAdCc3sYeYJHozfuwXGwS4posL4ICbIIvsYQoXM4KU+2aNiRCWVjGcSzRpRSSWs2ZS4rVGSbBTcnigFThCckj2igkLEgEAi2IwYUpQ0f6NMUJQozqSICkYcQ42i5VSD4kAJYJQxPChtCAdxeAw9xAUyhBLHoHrJtN5zKCoUDqEAFBweGAwRbaO0UPScIFH6nJQYI/1hcFFukBhfiQpzoh368OaMEsTbRD6OV1A8nhFFIXkF9zUkBGWIR+N0RIWTJqQKpcgaoBQhQr4QFchd4kRKCBV5Fh5R4ZQPmcA74N0iwTvCmqFUISaQPk7oeID4DoVKeAlDkBRRYU1xQ+OxojAG5ONsybSeFwBFzB9c0BAO79SNAkYOPQLNeKmHrGGoIAIoZ0gVa8u8cG2joJPyqGD4OJlj3PGqEN5BFvBIISMQ5cQeFQwToSbIipfsCIGBmDFOQl3IAaSediAJePgg1hgZwo+eLDJm9hV1ILZ43fjOS8TllIuM45kiXEW71Mej5BEVPmOOHBY8LMADLNgnPAsmXhJvahAV5JK9BhlgbHjF+Dck5XyICgSIUASeUvYZawgxg/BhwD05xhOBxxFSzGEJrCF+7CvqsF7sPQgv+idxMi3rwZpyeGFfsf/xQkB80XO0A2HlkMH+4KADuUEOKXh+0BUQm6ReVwBR4RBFHxAPDjL8zfpAitFHHlGBgEB4WEfWHm8T84IEoj8gsISO2Y/oZEg9+yUposJ82Xv0CxmiP9plDkZUUslY+tCsERUfQDqXKpziIR4YVJg9BpWNy0kWQ4BR4P8oVEIFsHMUAvkFbAwMDcqGkxbPYFhRLChxlAG3MyAhKFeULxuezcuJlA3JiRpDgDKAkKDcMdCcNlFgKBA+ZzOjdCAJGDVOVhRCVIwHpc14OIVx0sNwo9xxCTM/2uIEjNLAKOBSxUiRiMZphA0OwUGJcbpH+VGfk+PatWud0cYTAZHi88TJi4yfMXEig7QlDkOhfCE1YISxhJxBvlBmGBfwBGMUEhhgECGIGCfw8UIqSb3wjTFBGE4uGBZwQWlCRJg7ShGcGCPGmpMan4MF8W3c1GDISRZPAOELlDQnV3IVWFvWkDEjD4wZvMEXRcppljWFIGFkTk7SwysFjl4BRzCEMNAO5JHcGIgwcojBYn6MiTVnTXGRQxCYG14xTq2cTpE9jCfrQr/IC+E1xoHhgmQi17SPTEO+kFFPPsCYfUDBIwSppm3mzZx5HoNMngNEBSPt3WLBe+IZMDyT9MOaQjAYL54uCA8JqRhB1pF2aZ/5E9LiZM8e8bwnEC8IAfuH0zK48T3zxEiz58CIfiD/9AMOZ8pVwXOAAU/sBfTWAoPNPLy9zOdgj6HFwNM/csKYwYo1gJAiG8gDRN579w0HCMJk4MVYkRXWFmMO9hBxyAEyylohh+wP9hZ4MBbwJCTBvmWdkSnkBR0A2WCeEHtkkDEhexh+L7mdPYhMMQYK8okhp2/IKQcJ7+o6mGPw+Y4cMogQfUNKKRARDm144ZLCl/kyRgqEAX2BDvJu07DPkUvkAJ2G7CKb6Bf2HzrV8xBBBsGdMCKHC8aGPkRukCsSa71XH9AucsoBEn2KPEDceB5MITLobAr7GyLEGqM3eZZ2OAxCnKykHAJGVFIOy/NuCcOMAmeD+ZLIl7hDNhWKO6ln+Zy2E9/v94gKpyk2v6ckE7fpjYfnvHeoeN+zKT3Pz/lM3Lua612TPp+2zvQsHg3P65RSfUAaIRT8jRcIkoaCQ6FyioO4gJO3LsntNzXGzBg8zPHWMMaTCyQYOTp5zU83fl/HSb/IDIbHKxDzxDkqyOLp5J9xYci9HBCvjdN9zvfgz/gS3yg5eR5eMmxiLLyr1clds+TWBxPGf7r3ByW3vcT1mQN64XTv9cADBdZJyQCYsf5JfXey3qFu4jWFtHN4grxByiD9kBs8cyRlM1/WnMML4aKUKmDJWE6+Tu4lv5KYDmGGXHDwYzynK8jEuejhlJqLtXMiAkZULlGJSExUOLFbST4CJP/iHSFXCIUOIcGzw4nMfg/FNzxPJipnywnxrVWrdSER8Ly+eEvYFxh9wpx4j/DC4GEleRhvUFqsN6QJLxokhj3K3sTblJa/m3Uh1+Ni6NuIysWwiucwB1ztuN45/ScV/jiHJi/JR1DChBQIpaB8SR5M6rX8lyQ4Pkya0zVJsYQjCLWYLPoAWjqoAiFgXxDewqtCaMm7xkz4jZAtobrkeo7PZep4lgiBkSSLfOFZSfwW3HNp055JWwSMqKQt3tabIWAIGAKGgCFgCCQDASMqyQDLqhoChoAhYAgYAoZA2iJgRCVt8bbeDAFDwBAwBAwBQyAZCBhRSQZYVtUQMAQMAUPAEDAE0hYBIyppi7f1ZggYAoaAIWAIGALJQMCISjLAsqqGgCFgCBgChoAhkLYIGFFJW7ytN0PAEDAEDAFDwBBIBgJGVJIBllU1BAwBQ8AQMAQMgbRFwIhK2uJtvRkChoAhYAgYAoZAMhAwopIMsKyqIWAIGAKGgCFgCKQtAkZU0hZv680QMAQMAUPAEDAEkoGAEZVkgGVVDQFDwBAwBAwBQyBtETCikrZ4W2+GgCFgCBgChoAhkAwEjKgkAyyraggYAoaAIWAIGAJpi4ARlbTF23ozBAwBQ8AQMAQMgWQgYEQlGWBZVUPAEDAEDAFDwBBIWwSMqKQt3tabIWAIGAKGgCFgCCQDASMqyQDLqhoChoAhYAgYAoZA2iJgRCVt8bbeDAFDwBAwBAwBQyAZCBhRSQZYVtUQMAQMAUPAEDAE0hYBIyppi7f1ZggYAoaAIWAIGALJQMCISjLAsqqGgCFgCBgChoAhkLYIGFFJW7ytN0PAEDAEDAFDwBBIBgJGVJIBllU1BAwBQ8AQMAQMgbRFwIhK2uJtvRkChoAhYAgYAoZAMhAwopIMsKyqIWAIGAKGgCFgCKQtAkZU0hZv680QMAQMAUPAEDAEkoGAEZVkgGVVDQFDwBAwBAwBQyBtETCikrZ4W2+GgCFgCBgChoAhkAwEjKgkAyyraggYAoaAIWAIGAJpi4ARlbTF23ozBAwBQ8AQMAQMgWQgYEQlGWBZVUPAEDAEDAFDwBBIWwSMqKQt3tabIWAIGAKGgCFgCCQDASMqyQDLqhoChoAhYAgYAoZA2iJgRMVHvBOU4GPNS69agAIuvUnbjA0BQ8AQMATSBAEjKj7CvDVit574tb+PtS+dan2ueUiX5Shw6UzYZmoIGAKGgCGQpggYUfER7pV7NqrM4Lt9rH3pVJv3wFBVzVfq0pmwzdQQMAQMAUMgTREwouIj3EZUkgbKiIqPAmTVDAFDwBAwBM4JASMqPsJmRMWIio+iYtUMAUPAEDAEUhABIyo+gnkmohIUEKhGl1+pq4tU1JG4WE3eMF8zNy9VdFzMsdYDAwJVs2A5Nbn8SsUnJOiPDfM0Y9MSxSfEnzIC6tUrWtl9fiQ2RtM2LdaC7avcc/5WzKPibyti4zEEDAFD4OJCwIiKj+t5JqIy+Z7+qleksgICuP2SoISEBL25SV3nAAAgAElEQVT995d65o8PjrU+r8NQVc5X4r86Ulx8vLpPGuLqnVwG3vA/PVK95dGPE1yL2hG5Vzd/85xmb1nm44jPr9oLV7dTeKZs6vrrwDM2ZETl/HC2pw0BQ8AQMATOjIARFR8l5HRE5clad+it6x7Rr+vmqMfU4QoNCtETNVuream6uvu7nvpu5VS917iz7q90k96bPVofzh+vqvlL69HqrVSn0BW6cnhHLdy++oRRDLrhf3qgSjP1mDpCf/67QFcWKKt2lW5QvrCcavrlM8674hW8ObkzZ9eBI4cUFRPtPoYuhQaHKiYuVqFBwcqeIUy7ow4oNj7ulNnmypTNEas9hw/+92yAMgaH6re731XxHAVUYtCdio47clpvjhEVHwXIqhkChoAhYAicEwJGVHyE7XREZUTz53R3hUZ68c+P9cb0z1xrtQqV1zvXP6ZZW5ZpxMIf9c2tPbU/OkL1Pn1Mh2OPuDotSl8tnh238i/d933vU4hK+8pN1f6HN/TFkt8c8SAUNLLFi9qwb6vqj3zc1S8ZXlgvXtVOxXLk177DERq/cppG/fOzMgZn0NBmz2jt3q0qk6uIcmTMoq0Hd+v5yR9p7b4t7lk+692wo0qFF3EemzlbluvdWV+70NVHTZ/WdZdVU+aQjJqweoZ7bsXuf5NEyoiKjwJk1QwBQ8AQMATOCQEjKolgOxRzWB/MG3eMTHhfZQ3NrLK5i6rx50+eAnKnajfrgxuf0pKd63T3d69q4Y41rg45KQRtWpSup+HNu+udmV/p1akjjj3PS9ICAwLca+ROzlPBo5KYqHgP/dbmXVXKV0IF+rVUWGgmbeo8RhmCQjRv20pVy19acQnxavRZV0GqNnf5VsGBwVq0fbUjIhXzltDmgzt1+cA7XL2lnUaqZHghTd6wQJlDMqhu4Yr6eukfenDCm3r92k66vdw1Yt4jFv2kPtM/0/r925IUMMJey3f9q91R+0/5PmuGzLqv0o2uHSuGwNkQSEiI1+F9uxR7OPJsVdPt95nC8ys4Q6Z0O34buCFwIRAwopII9UU71ujKYR1VImfBE9Yib1hOdajcVO3G90pyjd689mE1L11XpXIW0YYD2zR0wQR9s2ySVu3Z5Az1h027qc13r2r0ssk+rfHpiMp3rXvrmmJV1WDk43qwanMXHnryt0H6cP73LvyzrNMofb7kV73051BHVPr+/aW6T/pQIYHB+q51L11zWTV1+KGPsoRm0vs3dNVrf32qnn99opDAIPVr3Fmdqt6sUoPv0pq9WzSl3UCHQ6H3bjnjmH+8800NmjP2mKcmceU1ezdr5v1DVMXes+LTul/qleKOHNbCL9/Rxlk/X7RQ1Os6UOGXV7xo52cTMwRSAwEjKolQnbN1uRqM7Kx+jR53BMMrhF7W7Nuish+0TXIN8Ixckae4ahUsr7YVGqtu4QpavHOt7hz7iuoUqqCPmnZznopPF/umgE9HVCbc0ce1XXVoBw25sZuuvayapm1c7PJLIBsNi1XVkl3r1PyrZx1RaTP2VY1efpQcPV2njXo1fNDl0ZQOL6qWZa5Ws6+e0ZR/F7rv21e+Se/f+KS6/f6+Bswe4zNRIfRTMfflzmuTuAxf9KOe+GWAprQboBoFyqaG7FqbFxkCEJU5w3po7eQxF9nMjk+nSe8xRlQu2tW1iaUWAkZUkiAqA5p0caGXxCWpHBVu+YRnzOrSV73QByEfjP7gG590XpVvlk12oZ9hCyao62/Hb9AUzJpbj9W4RSt3b3ThlcQlKaJCguuvbd7R5TkKqnD/WzWp7Xu6qkhFzdm64oTQEdeiX58+6hSi0qpMfX1z66vOi1I5bwldX7yGWo5+Tr+vm+u6JtTzcbNn1HvaSJdr46tH5XQ5Kh8v+EGdf37PiEpq7dyLsF0jKhfhotqUDIEUQMCIynkQlZCgYP1wex/VLnSFqg/toNV7N7vWbipZW5/e/IJW792k+79/XWNufU3ZM4ap9vCHtPHADpeb0qFKM/Vr1FlvzvjceTnORFQI3XSp2Vov1btXX/2XRzLm1p66qWQd56kZ9c8vrs2yuYpp16H9zruBR4WwEN4Rbga90+gxdax6sx6d+K6KZc+n56+6R72mjXR9Q7i6122rl+vdr9KD22jdvq2OqJTMWUiF+t/ibgWdrhhRSYFdaE04BNI7USH3JHOuAorY/q/i42KTXFXzqJiwGwLJR8CIynkQFR7tUKWpC8NwZXjmlmXuKi/EhSvFzb9+Vj+vnaVn69ytng0f0F8bF+nvTUtUIGsuFyaCgNQZ8ZB2HNp3ClEhX4Qrz5CGPGE5dE2xavpj/Vw99nM/904VclW4QvzPznUau2KKcmbM6kJBQ+aNd2QGorL54C6XFwOJ4WYSSbQ1hj6ooMBALXxguPZEHdA3yye7hNzW5a7R3K0r1Gr0824sP9zRx/VJEvD7c8eKH2VMqhhRSf6msyeSRuB0RKXyXU9q/6bV+nf6hNMSAH/AtGDVBrqyw6v6/dW2itix0YiKPyyKjeGiQMCIynkSFR7nOvK41r2VN3NO552IOBLlriv3m/WNa50bPnddcZ2GNnvWvaOEwrtT7hzbQ8t3bzhFkAY0ecKFhbzCbR0SdGlv73/vO+G7ekUqafztb7irxng9xq+a5jwsFIgKybzlc1/m/r8/OlLVhnbQ2r1HrycTeprctr+7+cOzv6+fpw4/vOE8PpTbyjXU5y1ecv9uOKqzpm/6x4jKRbHl/XcSpyMqt3+6WBtnTtTsoS8r9vAhv51AkVpNVPfxvvqxWzMd3LreiIrfrpQNLL0hYEQlBYiK1wQ3b3j3yOYDO5334uRCCAaCAGk4EJ0yVzDJiSmcLY92Ru5TVOzRF77lyZzjWI4K72nJnyXceUROfuEbScKFsubRvugIR65OLsGBQa4tPDhJzYf65lFJb1vef8d7PkQlIDBIYbkLKDpiv2IOHX15oVeCQkKVJV9RHdqz3YWXCNEcoc5/Ic2AgEBlCs+n+NgjOrz/uOcwKDSjO3jERh9WlnyFFR8bo6g9O8Q1aq8EBgUrLE8hRR/cq3wV6hhR8V/xspGlYwSMqKQgUfEXOUhMVLxbP6k1NiMqqYXspdfuuRKV/JWuVrV2zyk0LJsLDW2a9Yvmj+qjhPg4ZStUwpGHTDnzKjY6SjGHIly9id1b6UjEPpdTUu/JQcqUI4/zLO5evVAzhzznyE7D54YpMDBIoVlyKGP2XI7YbJgxQfNHvuEWJ0veIqr/9BCFZsmuhNgYHT6wRzmKljaPyqUnujbjVEbAiMpFSFR4Lf6iB0fooZ/66vtV01JVhIyopCq8l1Tj50JUchYvr/rdPlBCfLx2rZyvrPmLKXvhkpr3SS+tmzpOzd6ZKDwjm+dPVnBoRuWrUFcZsubQtx1rC2/INc+PUKacebRt8XRlyJpTectdqSVjB+ufMYN045vfK1vBy7V3/RLtXbdUea+o7dqf8OSNOrx3pxr1/EqZc+XXlnmTHckpULmegjNmMqJySUmtTTYtEDCichESlbQQHK8PIyppifbF3VfyiUqArmj1kCre/oSmvNVJO5bMdGSjWb9ftXbSaG1dPE1XP/Geln43RIvHDBAhniptuqnMTffq2451RE4JnpjlE4Zr6djBUkCAmvad6G7t/NWvs657aZQL/Uzq3V6Hdm9V6RvaqWrbZzR/5OvOe1Kz42vaOOsXzRrynCNKV7R6WBVufdSIysUtpja7C4CAERUjKucldkZUzgs+ezgRAsklKuSa1Gj/ioo3aOWIhHeNnnDOtkV/uZs3xeu30pyhr2jdlLGupytueUSVWnfRt53qqFSju1SxdWdFH9ir2COH3feEgMhl+ePVe9Tg2Y90eN9OTXvvCZeDQls1Oryipd99oLgj0arc5ilNf+8JR1Yolkxr4mwIpA4CRlR8JCq7ovbrvVmjU2cV0nGrj1RvqQJZcp0yA3vhWzpe1As09GQTlYxhqvlgTxW7qqkL85Ds6pW965cpc868KtO0vfOArPrl6A+GnkBUGt+tirc9ri3zJytq385jz0J6Vv70qa7v8eVJRKWlanTo4YgK+S54ZxZ+0VfLJwwzonKBZMa6vTQQMKLiI1Fxrzw7w4vPLg1xSWKWAUevX59ckkNUMFAkPlq5dBEICORHPAOSfIX+6a4n80zF2zq7kMuMQd20/q/xDsCC1a5xHpaQjGG6vsfnWjlxpEuupX61ds+r5PV3uNBPsauaqerdz2jNpG9cv+zv8MsruJyWXSvm6ca3fjgtUdm3caVqP9xHe9ct0eTXH1B8XIwLC5W+4Z6zhn5yFCun+JijN/SsGALcWEPmrJweASMqPhIVE6LkIZAcovL34O7atXJe8jqw2hcVAjmKlFadx946LVHhFs6BrWtdLohXVv38mQ7t3aZ6XQcpMCRUO5fPUUimLCLBlu+WfPu+Gr/2jbLkK6JdqxYoODSTclxWzl1Pdsm0gUG67pXP3Y2gnctmuzc657q8orYunKrZQ19xz54Y+jnuUVn+wzCXTJu9UEntXrPI5beEF6+ggMCAsxKVyJ1bXLJunJGVi0qGz3UyuUtVUe1H+pzr45fEc0ZUjKikiqAnh6j8+vJdUkK8CtdqkipjsUb9H4GM2XOraM3GSRKV61/5XEEhGU6ZBHknK38epTxlqqlym26OpBD+2bt+qeZ9+rpiD0cqc3h+XflAD4XlKazYI1HKkCWHe6fKmA41dCTygLueXLNTr6PXk+PjFbFtg+Z/9qYid27SVV36udwUftEZolSgSn2Vb9FJayeP1ro/x7pry1d1eVeMnX53r1rgSNK0/l11aNfRFyueXHiFfmBIBm1f8rdfv2XX/yXm4hjh5tm/Oblr9OqXF8eEUmkWRlT8gKis2R+jrCEByp0pWIGnRlFSZOkJXR2IjlNsgpQrY1CKtHmmRpJLVLgyiiudd1xYuTQROK/f+gkIUGjmbIqNPnRCrkqZpvfrwKbVImclQ7acqtWxl7IXKa1v7quSCOQAhWQ+SnIYQ3IKt4JCMmd1b8w93e/7JG7PfusnOehe3HUhv39/0F2H9+0yonKWpTai4gdEZeK/EZq06ZCeqppLeTKlDomIjInXy7N2qkGhMDW/LEuqawAjKqkO8UXXwXkRldOgcUOfcQrLXcgZg5CwrMqYLdy9sG3FT59cEPyMqFwQ2P2yUyMqvi+LEZULRFT+PRijGduiFBWXoE+W79NfWw+pf738evCKHAoOSHm3yqfL96v9H1tUPW9GPVwhXBmDAlQjb0aVzH70t4dSuhhRSWlEL/72UoOo4KEr2/wB5SldzSW8bpj2g0u6TXxDKC2RNaKSlmj7d19GVHxfHyMqaUhUSNaLjotWcECwVu2P07Mzdmr8uuO/S5IlJFAzb7tM5cNPjcf7vqSn1ly4O1r1vl2vg0eOJyI2LZZFb12VV6WyByk2IVYZAjO4l1ulVDGiklJIXjrtpAZR8Tf0jKj424pcuPEYUfEdeyMqaUhUomKj9OWqr1UkS2EVz1ZBn64I1DsL9igi5jiBqJYno35uXlS5UygEtCMqVjdP2KSZ24//6GDm4EA9VCGHHq4QqI0Hl2hjxCa1uLy5sodm911yzlIzNYjK4bgExcUnKCyEq6znVwiFpUQ75zcKezoxAkZUTB4uJQSMqPi+2kZU0oCo4EWJjY/V3uh9emZ6d22O3Kx7y96jqnlaqs+8SH239qAwwl7pXClcvWrnER6W8ymRsfHqPmOHBi3eq/j/mg8JDFDjImF6pWY2rdo/UUOXDnfE6YUazylf5nwKCQxWhqDz9+ikBlHZGBGjPvN2a2D9/OcDiw7Fxrt2etTMc17t2MMpiwDXdddPHac9a/9J2Yb9qLUyN7ZTtkIl/WhENpQLhYARFd+RN6KSBkRl9+Hd+mH9j9ocuUVfrDx6Da1k9hJ6onJnxcRX1TMzdmn+rsPH3idH/sjA+vl0V4ksypwhxPfVTFTzUHSMxqyLVJe/dmhv9NGXqRHYKZ0jVL1r51bBsOV6d2F/Ld2zVKFBobq5eHMVy1JUzS67Sbkz5T6nPhM/lJJEhfF3m75Dy/ZEa8b2KPWvl0+PVgxP4jVzZx92VGyC7vt9s8aujVCTomFqUDBMT1UNP/uDVsMQMAQMgRREwIiK72AaUUkDonIk7oj6LxqoT5aPPNZbUECQ6hesp0cqPqafNuTU6/N2aWfUUUIRqARdnSFSPWqEq2GVEr6vZqKaUxet1Wvz9mpSZCbF/GfSs4cGqlvVXLqz1CENWTJYv/z7q+ISjr8R9q5Sd+jJqv/zG49KVOxhTdo8SdVy11abXw9o0uZDbobcjFpwx+UqGBacbGwG/7NXj/y57ShxC5DzzjQrFqEZ22bojlK3J7s9e8AQMAT8A4H4+Phjv/cUGBjocu6OHDmizZs3q2jRogoKOvcblf/++6/Cw8OVJUvK3Zg0ouK73BhRSQOiQhd7o/fqqWnPaNb22cd6DAsJU5vSd6pRkTv0+twYfbP6gBKiIlUgYqdi165QvRK51eO+JipVOHkejrVbdqvnyF/15+qdCihWSpvD8io+Y2bdVjKrXq6RSX9u+VbDl32iiJiIY2OplqeqXq/TSwXDCvguPWeoeb4elV1Ru7T10FZ1nPSwquapokcrvqYWP+7Wmv1HXK/V82TUby2KKkcG35XPpogYXfnNem07FOvaaFgos95vEKCufz3iyNmA+v2UJSSLcmbImSIYWCOGgCGQNgj8888/+uqrr7Rt2zaFhYWpTp06atmypTZt2qTHH39cQ4cOVYEC56bb4uLi1LZtW7Vv316NGjVKsQkZUfEdSiMqaURU6Gb+zgV67u8XtCli87FeyQvpWqWLwjNcpR4/r9KqRUu1d/0G7dmzT/lyZtVjt1ylTs1qK08O35j8rv2RGvrjLA349i9t3X1AOXJmV67il6lw+bJ6o2lZRcbO1Rtz+2hL5NZjY4CcvHzli6qdv5YCA84vL8Zr9HyJCt6nt+e/45pjTD1qvqQsIder2YSNiv4vn6dzyVD1a1LCpxDQ9r0H1WDcJq2IPDrCfJmDtaxNUb3wdzdN2TLVfUYy8WeNP1WxrEV930FW0xAwBC4oAnhS2rVrp+LFi6tp06basGGDRo4cqbvuuku1a9c2onJBVydlOjeikoZEJSY+RmPXjlOfeW+JcJBXri1wjTqUeUA/T9uu976aos27jl5ZDgoMVKUSBfTiPderWZ3yCgk+s/cgJjZOP89eqZ6f/qJ5qzYrNu7obaL8OcPU5Y4Gal6/kD5d84l+3PjTsb5DA0PVufKjur1ka2UKzpQyUiXpfIkKCchPT++uPzZNcmPC0/FevYEa/E8ejVyyW8X3b9Lh5Ys09H+t1LhG6bOO+7mPf9LQyUsUVKmmdmXNq1GNCioo4Df1mvOGWBdK1ypPuCTnlCJrZx2UVUh1BA4ditL6f7cqLFMGFSyYTyEhZw4XJiQkaN++A1q5ZqOKFc6n3LlzKjg4+SHGVJ+YdXAMgb179+rGG29U//79VbNmTRf+eeutt7R48WK98sorjqi8+OKLGjdunAvf3HvvvcqXL597/tChQ/rkk0+0ZMkS54W544473HrjRRkxYoRmz56tK6+8UhMnTlTHjh3No3KB5M6IShoSFboisXbIko/0xcqvXM9hgWHKvj1cNXJU14ONH9Sdz32kmYnerQI5aVS9tHo9cIOqlCx0RjFZsn6bXhz2sybMWKojscdzTyoVzKCJ/btq4IRBWnBgvvbm3a2DcUfJUKvLW+jhCg8pf1i+JH8F+Vzl8nyJCv1GxETqrp/v1vqDG9wwyuYoo35Xv68H+/+mXyfNcUSsdJE8Gt/rfpUpkjfJoaK0fpy5XPe98aXwNuXNmVW3tLxWj9yYR21+u8s9w68/NyxUX/3r9zvX6dpzforAiFFjNeKHWe4Fh0+2v0mNrrv6jCM9eDBCfQZ+rl9nr1bJAtn1/KO3q3z5Un46OxsWCLDH8Z7kypVLt99+u0qVKuWICDkpa9ascUSFf1977bVatGiRNm7cqJ9++kn79+/Xo48+qhw5cqhkyZKOjDRv3lyPPPKIXn31Vc2dO1c333yz89B8//336tevnxGVCyRyRlTSmKjw0rdle5ar15zXtWnXZu3/55BWLV3rbt70vPcFHdmbQ2P+3qzpy4//qFn2sIzqcFNNdb29gQrlTvpdJ4Q2+o2eqg/Gz9C+iOPvTKldpoBa1ymisNwR6vbxCy55tlTZyxVeKZtyh4frmerdRH4KxjolS0oQFbCasnmqHpvSxQ0tb2w+XZvhOhXNepU69B2rmP9CQPc2qaERz96Z5PDXbt2jJt0+1OrNu9z3+bIG6+8Pu6rPD731T7aF2he3T4XCCmnYdR+lWH5OSuJobZ0fAjff/5KWbDm6H5pUKaj+vR4/o4dkzfpNuu/p97Vlf4wyhgTo5Qdv1O0trjm/QdjTqY7A2rVrNXr0aEc2smfP7gjFww8/LD6HqLz22muqVq2a/v77b+dRgajgcenWrZvLbcmfP7/Gjh2radOm6fnnn9ett96qp59+Wvfdd5+io6MdAaIdy1FJ9aVMsgMjKmlMVOgu8nCkxk7/Xr2+elvLN6w8NoJKxSvoqRZP6rdpGzV/S5wWrz2eR1KqUG690K6Rbq1fUWEZT3ztfdSRGI2ftkQvD/9FKzbuONZeheL5VaVQsBrVLaK+49/WonVLjn1XukhJdb+jq267qqWyZPIt/yU5IpoSRMXrr/f0Pvp+xkQtmrJUcfHx6nl3D81cGK8f529WVHSMMmcM1TuP3OzIXHDQ8Rwbvnu8/3caPnGW4uMTlCNLJj1wfQkFhK1R328HKE94bhWvW0jdG3fTzSWbJWd6VjedINC0TTct3310sOXyBOmzQc8pe/bT//Dl9JkL1eH5D3UkKLMyBksvPdBId7RqnE5me2kOE48Kf7jpQ77Kt99+q759+7owDh6SxMm0y5cvd14SSMl3332n4cOHn0Bcy5cvrw4dOqhr16767LPPVKNGDRcGsmTaCytbRlQuAFGhy027tqjvmP4a/sso7Y88cGwUt1x1s/LrCoXnv0IDx88+5h0JCgzQjbXKqe/DzV24I3H5d/tedRk4Tt9PX+Le3ErJmTWTOt5YTZF7VmpL3GJ9O338sUeyh2VT22vvVLfWXVQsb5FUkcCUJCrb9+5Qq1fbaMayWW6sFS4rr3oFW2hdRC5NnH2U6OXOHqbf3u6kyiULHpvPkO9nqMuAcYqOiXUE5tk762vX7r81/K8hio6JVlBgkJ66rbNeu/dFBQelXB4CyjIyMlKZM2c+ryuRvi4M19pnbY9SYECArsyXUbnT4NexfR3b6eqB0YEDBxxGoaGp83tT9P1gl9f0+7K9CggIVHhojAa+3F61alQ67fBf7PWBPv99iRSSUWHB8er1aHM1v6nhGacbFRWl2NijN8m4Est8UnNO54t9aj6/bPkqHTgQoVo1q/rczY6du7VgwRLVrVNdWbKE+fycV3Hp0qX64YcfjuWeQCwgGvPmzXN5JqcjKlOmTHHhnPHjx7vwDyUmJsYREzwnb775prs5xP/xqDz00EPmUUn26qTMA0ZULhBRodv5qxfqpZG99Mu8P3Qk5nhybasrb9N15Ztq+Y5ADZs4222e8CwhurdJTXVufY0K5sru3gFC4SSxZfcBDR47VUMnTNeugzEKDQlW28bVVaFAoP5c9qPGzh6t+ISjibUhwSG6pnJ9Z5yvLF0tZaQoiVZSkqjQ/JR/punO3vdr656j70C5umx93VbrAfX97h/t3ndQJfKEasI7XVUk79GrxfEJCZq6aI3avvyRthyI060NKqtqoWgNmfyeNuw6mvNSu9yVGvvS58qf82hi3bmUFStWaNWqVWrW7LhHZteuXS7GjVu5SJHUIYLwUd48/MqsXRq5fL/2Hzmak5QjQ6DuLZNdL9XMI34qITCJiF5ERIRzkZM8WKjQ8bwnyMPPP//s3hVRr169c4HD52f27Nmj5557zhkXxpFaZfioser35TRFxAQoICFOreoU10tP3a+sWU/0IrKPZs9ZpLu79lN85qOvAwgPPaKPej2kKpXKnXF477//vubPn68MGTI4o8Y12FtuuUUVKlRIrWmd0i4yx1XcypUrp+hvdiVnAm+/N0xDRv/ldNMd11VUz5f/d9bHSVy+/tYu2hkVoPCQaE2d8GGyyQq5JrfddptLpGUf7ty5U4MHD3YyjFfldESFvBU8LpAQvCwk1CKXEBLyVCCdnTp1EnscQvP2228bUTnriqZOBSMqiXCds3W5GozsrAFNuqh95aapg3iiVqNjjuj7mT+p9xdvubBMXPxRY5MvRz5dU+pG3d+8oz76cZ4ORETo8N6Nuq56GT129y0KP8l1HXkoSp+Mm6hPJ/ylTLmKKWf2bGp/YzWN+X2kflr8nbbv3+7axYNQrmgZvdDmabWq21yhwef21ltfgElpooIhGTj+Qz398Qs6HBPtbuY83PhhNax2lwIDEtT5+ef0xbuvqV6N4ye5wZ+P1i/T5qhqzWtVvVQudfuwi5ZvX+zIXaHcBTXmhVGqVbaGL9NJsg6x6169eunzzz/XH3/84V4qReFdDig6bh6UKHFuL+w726CmbDmkR//cppX7jhPcxM/ww5aDGuRX3fyn3uTavn27OnfurP/973/u+qZX8ApwAyJjxoy6++67zzaE8/p+9+7devLJJ/XAAw/o6qvPnOB6Ph2tWr1eL73zueau26e4uHgFxUWp+dVldWeLa1S0UH6FhoZoz74DmjVvqQaNmqgtB6WAoGCFBsbrzgal1K3zvcqc+cy34Ti9k8jZqlUrcQPl448/drkRnNTJl0iLMnnyZH355ZeCNBECSesSGXlIta5vp6hsxV3XwXvXacWs0Wcdxss9+mrUX5ulwKM3Gp+6pbIe7tT2rM+dXIGQzuuvv+5u6UBAuKbcu3dvrV+/3sn5hx9+6KQ9yHEAACAASURBVBJsV65c6Ujk119/LcI8CxYscHK4detWFStWzJGRK664QpB5ZJPk2zJlyjjSQuLtddddl+yxne4Be4+K71AaUUmEVVoTFbreuW+XPvhxmAaM+0A79x9N+GRTlCtQXj3avaSi+SsoQ0iQFiycr5Hf/aBnOt6na+vUOBZSwOguXLZS3fsO0jW1r9R19eqL3zjctHO5en/xuhZuWKj4/94+G541px67uZMeu7mj8mRP3kvkfBepozVTmqjQJiGye9/upHEzJihThkxq3/geDXjkLYfX/KUrNHz0ePV/qZvrP+JQlK6+o4PGDn5bxQsX1PKNK/Vgv8f193JeuJegvg/2VueWD58wLU5ikAwMNooLbwg3CDhpcWrjZoBHRniQOpzWOIVxo+CFF15w7XlEBQVIWIAwQPXq1d2LqFKi4D2BpIxec/DYzy6c3C6elLtKZVf/+vlO+c2o0xEVPCqeZwBvALI1Z84cYQRQ4uCcM2dO5ymg7tSpU7VlyxaHS6VKlZxHAUMBfngWMBK1atVyZA3jyVtCccfTHoYdw0rCY2oSFbyRP0z8Uz0G/6CDcSG4IBUQH6PcWYJVNF92ZcoQoi27Dmrbvigdig2UAgKVEHtEV5fJpdef76hChc7+u1IQFS+3AYwgrRBVkjTBaubMme7WCFdh77zzTnfyx5jiAQEDjCfPk7hJCIIxT5gwQb///rsyZcrkciZKly6tSZMmufXgM3AEW267eCEOcMWQIndcsSUHg+9okzaQZ2R52LBhzvjytlWSTFPiV9OPHIlR9QZtdCjbZU4UEw7u1NrpI84q7vd17K6p64843CkfPN3irDezztQoGCNrkG1fC7KKbIJr4oKMcxg5+XNf2z1bPSMqZ0Po+PdGVC4wUaH7NVvX6cVPXtPY6eN1+Ei0smXOqmsrN9ATrR5Rg0pHT5v7DhzUQy+9rlKXFdVTHdoq+3+u65jYWI2Z+LuGfjNOw/u8osL5j17TnbJ4uvqPG6zf5k9yBp4cjJZ1m+n1+19WyYKpc8pPLHapQVRof922DY5w3Nf4brW99o5jXe7Zt18N23bSnU2buM8OR0c7TDZPO/7OGD5/6qPntXbbOo14cojDOXH57bff3HsXcN2HhIQ4RY6h4XoiZINTFqdlXixF4cT8448/OkNLUt4XX3yhvHnzOqLCC6gOHz7sDAyv8K5YsaKLeadEWbonWg3HbtD+I8d/dTupdnNmCNS0Wy9Tiewn5oCcjqhgIPEQZc2a1Rk74v7gwXwhasyDUA0hre7du4tTPKdPyA0GmFsS/MHIQugwACh7TqlVqlRxeL388ssuQZFro7THG0NTk6iAS0REpAYMHqURExcpLjizjv/856moBQUkqFy+EPV8sp0qnSXk4z0NUSlbtqw7gYMTeRHICfhAFMAEeQAPPud78HnwwQfdc8gGcgThA2/qQGwIZ+CZIQdj4MCBLiz30UcfqXXr1ipcuLBGjRqlm266Sddff7278QKRgThDYAYNGuQwxsvD7RZCfXjLwJzQxjXXXONIDWGPlCAqYFGldksdzP7fVe64GH395gOqXu3M4a8KNW5WVK4yDsqE2BhN+eQZFS58bm+QTYm9lZZtGFHxHW0jKn5AVBjC5IVT9dyIHtoXuV/Nat3gkl1LFyqhjKHHTwYduvfUpm3bdd8tzZUj29EYOy95+2P6bG3ctl1jBh03hFFHDmv15jUa9cdXGv/3j8qSKUx9OvTUtZXr+y4d51EztYgKQ/p35yYVzl3IJY96BaJy/zM9NKzPy+6jAwcj1PTBJ7R04jcnzCIqOkrb9u5Q8fzFTpkdxgIXMfFtXPa8JAqvAQYH7wLxblzKeAEwwPfcc4+Lg3MSRvFjvIl1Q1T4jvAKMfA///zTGX5OsngezrcMXLRXT047Gs47WxlQP586XnHiTwKciaiQW5MtWzZnzJgPya59+vRxXiOMHoaR+b/zzjtuzlz5HDNmjDOUGELP3Y5BxWsCZjzH3+QP8GIunuddFo899pieffbZVCcqYHQwIlK/T5quUd/P0LrtEToUE6/o2IT/ruUnKCw0UBkC43T79VV00/W1VbZMSQUlukF2JpwhKng68uTJ407gJFITJmDtn3nmGedV48orMgOZadCggcqVK+dydLgOy3PkQXB1FtIBRvfff78jKpz0yZNAFsmFQpYI70AmkSfINYSFv8GfN7LioYGw8AI0+jl48KDz6IE78sfa4q1J7B08mxz58v2wEV+r1xfeT4QkKGjXSq2cezyJ/+Q2Jv46RQ/3+kqBGTK7rzId2qpZv3yszJl894b4Mi5/rWNExfeVMaLiJ0TlUHSURv3+pXJlC9dVV9ROMsETorJlx049cHtL5UjkUfl12iyt37TlBKLiTWvb3u3Ou7Ln4B7de30bFzJJi5KaROXk8XOrZ8zk+Rr8+Tf64OWuKls0r/6Yu0IdX3xDX77bUzXLFvHp1AhR4SSLYSahFEWPQeWqIwUFj+HGSBO7hqAQ7uFEPGDAAPcdHgNO1YlzVHbs2OFc9Jyg8Tycb+k+Y4feWbDHp2aeqZZLr9Y68ZaYL0QFDwBEizFjPCmQsLp16zpygRcFA4mrnfkyR8gJOGBc8QBQMNSXXXaZ88RA6sCW9tIqRyUxSHg0Vq/9V0uWr9PKtRs1e+EqLV+5XmVLFlGTa65U2ZJFVaFcSYWHH70B4muBqOCVaNy4saZPn65169Y5LCAITzzxhPNoIBteAYfcuXM70oH3KXHBe0IOBfUJpXmlR48ezsMHsYGoEI7g1gp44qmCeHhEBcKDXP7666/HQsT8Tg2hR26xIMezZs1yYbyULPv3H1T1Jp2UkP2/BO2EeFXIFasP3n1eBf7z9Hr9fTXmJ3Xr85lCch73nrSsEq6+fbqn5JD8ui0jKr4vjxGVRFhdiByVxEuFNyVjSIYTvCiJv4eoxMTG6LX/PaI84UeVDAm5n4+bqN9nzE6SqFAH7wrXcXOEpU1iH32mJVEZ+ctcPfTOaB2KjtH11Utp5HNtVK3ju+63jkoVzqMZgx5XrmzHDcXptsfJRAWjSw4GxoDCKZkQ0Lvvvuvc+bySG4NDPgBhIXIBcOsTNkpMVDBYnI4x/imRpPrVqgO697ctZwxhMF78TV82KaSWl58Y4vKFqEAsunTpcsIPsXlEBaNH+KFhw4bO6EHm8A4kRVQgNeS34EkgJAGWXP28EETl5HVfvHi5+r77kW5u3ki3tLrBd615Us3EOSqECfFmsNY33HCDuyYL4SCkQ8HbgjcEQkyyNcQD7x1yhleFPBI8T5BEwjIUyCBeF97rgYcPogLpQP7IgznZowIxYgx4V8Ce5yFHjIlQZmoRFcb67oAR6v/tXAV6nmDecbJvs2pXKaHr6lbWnn0H9cW4P7U7NoOCMx/XRwm71uifqZ+dkLi8bNkyl89EYU+RDMutpovl6rcRFd+3nBEVPyIqZ1q2jTv26bGe7yggMEDdO7ZTjXLFXdLY0rVbNfrnP/Tn7Pka2vs5Fc8f7vvqp2LNtCQq74+brkf7fetmgzdlav9Hlafl0RBQ3pxZtHjYU8rrw486+kpUCOOg9CEuGG8KXgWMkndNEm8L/7/qqquc9+Wpp55yVxz53ZDzLesPxqjp9xu1+r9fkj5de2VyhGrizUVVMOzEd8R4RIUxErrxCgmI5JMQ+oFoYVzJs4GEMD9+64TQD38ITeA94nlesIXRHDJkiDOiiT0qHlEhfIE3idAD7ZBo+9JLL7mTf2rnqJwOn9QgKoR3wAHCykvF8Gqw7pAD8lH4HK8GBhccISUQt08//dR5OCBy4A1pASdIDUmxyBqkhpweQmbkPvXs2dMlcUMoZ8yY4f7PmuHBAnfCUHh0IDcffPCB87xAiFKTqMTGxqnt/f/TTC7yhBz3CJ1J5mN3/6vvh71ySk4QuJFrw1zx2HEYwKMHweM3e9KikGBPwjHEMaVv8BlR8X0FjaikA6IyY8kG9frsd01ZsFqRh4+o5dUV1KdTM/ESuGeGTNC3UxcrY2iw6lcuoafvvEYNq6R+suzZRCy9EhUSSN944w1nIPCokHyY2KPC6RhliQJF8VOPQliB3BYMBqEiPAh8x0kYo4yR4voktz3Ot8TEJ+i1Obv09vw9iv3vBX8ntxkCoa2eS4R+gk96mYpHVFD8ia/P8vZNxg9RIWGWvAuIBHUINXCjh9wbDCXGgvAPnzNPTr/vvfeeu8UCufFCP+S5kAsBUaFtniOsRuIut17ANr0TFQgCibAQMUJAXFGGsBLugwxCTgjLUPBCgSlyhOcDsoYxhMBhEDHAED3aJDnWe5cHbZGwjVcFLx6Eg7wT2iKBmzZIhGbNqEP75MVAePCqQJSrVq3qQlOsCR4d1jk1CmSla7fX9NviHYoOOr0nMyEuRmFHduvT/s+oapVTk24hKsgToSxukhEWQ44IgxFmQ4bYn2CBt4V54t0knwxiQ6iM/7M23j6FcLMfaQ/igReUfUBeGV4qZJKwG7k9eL+QWeSdPiGW7AXWlzYgpZBCcrHoE28ah0f6Zjxne4eSERXfpc+ISjogKl9NWqCu74/Xll3H32C79vPnFBoSpMKtex6bQcHc2dSrw02674ZzfzeI76Jz5prpkajwplQUWcGCBR2hQPmjDPk/hRAHigjXM+Gcyy+//AQQUGA8wy0ZFB5KEqXF3yhFDHRKlY0RMXrsz22avPmQouP4VaSjhfziDIEBalQkTO/Vz69CJ3lTqINShUxArhIXjBvK13u7KnX4P/PCeGIsueZK3gq4EFLg1I7yRvHjkeFzinc9lO+99uiXZ3g5GcaWz+kzJcjbueCaUh4VX/oGH+ZPCCNxYQ34LnE+ivc9+CNr3ntRuA2EVwWSzLpgWBPf2KEtnkl8DR786fNCvFtlytSZ+ujTcfp7xXYFhmZWbDzvcgqQ4o4oa3CcmtQp414Kd7r1T0xUPLlt0qSJ8y61aNHC3UrDU+TdtMOzxPcQGggxRANM8MiQ5I3ccYggnMSe5BBBHto///zjvqcuXi1IC0nzkCHax1tI6AyyxwsSCft66wapwXvFLSzIJUSR5Gk8kuQanakYUfFl5/yn1xISEvZLSh1q7fs4/KLmhc5ROR0IRlTOLB4pFfrxCyFM5iC+W3tQP/8bqRXuxW8JKpszg24oGqabi5+Yl5LMZp0h5GTOCRwvAMmXhLAI7fBumYuhpCVRSQm8PKLiJdOmRJtp0QYvg5s7b7F27NyljKEZVLJkMZUte3YZgqhw5R/PEjlN3CwjDAa5IIEd8oBHiVwgPFZc3+blixAHCB432PAo8cI3vE0LFy50P0ZIHe8dSOSM4fkgREb4DdmGnND3L7/84sgl5Idn8GBRj0MK30NS8Jxy9Z6cIC+pmmR7X658G1HxXfrMo5IIKyMqvgvO2WqmpUfl89/nq+ug8U6pXF+9tD57oY0qtH9bO/ZGqHCe7PqtbyeFZz17Mu3Z5uSv3x+OS9Duw0e9I/zOT4aglPklbDwpGAnc3HhIyLcht+JiKemNqGCsCVNgWC+EhySt1x0yAGmACODpXL16tfN8cN0dAkKeFDlieOeQUV4jALEm7EaICIKBt4q61MGbQpiIUCNEHE8JbdMe3hDvBpb3w4XkGuEd9YgK4Tle1kcyOcQEfUM4jttXXBX3ctJINPelGFHxBSXzqJyCkhEV3wXnbDXTkqiMnbpYbV77zA2pbaPq6n73tWrT8zMtXLNFlxfMpb8GPKacWdLmWvbZcEmP3+Pm5oR4sRnH9EZU0qPsnM+YISp49cin4T0+3ILCo0H48a+//nKeEz6DhHiF8CQJyuRY8Z4fr0AqCBnxd+KcKEI5kPDERIXwLaScEBseFo+ocGMKTw7JzuQeUbhxRcI0hMWIyvms9pmfNY+KeVRSRbrSkqhcyqGfVFm8S6RRIyr+vdAn56gQ3uEmFaEfcnogJLwqgOR28lHIfyJfhXAMt+vIpYJ04IUhxMNPG5BnxvMQb/5N/hlvDyaERM4LISO8iJAaXmRIXhm5KvTN9XpubJEcjneGNngRHzlavC/IiErqyZMRFSMqqSJdRlRSBVZrNAURMKKSgmCmQlMnExUSurlZxe0bvCqQBcgHP6xJzgkJrdx04uV3JNNyc4fEVhK8uZHHG3u5vQMZIbmdkBDkAi8LfxPagbjgrSEfhbwWQkck7nKLh9tS3o0sEunxMHKziM/py4hKKgjBf00aUUkHRGXkr3NdDsau/ZFutDmyZNKyT55WlkyhKnDbq4o4FO0+z5czq3o9cIM63FQr9STGx5aNqPgIlFW7YAjMnr1Q/QeO0HXX1tV99/qWV3DBBnsJdswbfrl+nDhUA9mAePAbUyS1cmOHWzrc4CE04/2oI/X4nSRuQPE5nhbyUrhCzE8R0Ab5J/wYJNefeScQv8XFbT2ewSPj3Z6iPqSG36iCsPAbSrTPzSFuFOFhwbvCbSOul/NbYb4Uy1HxBaWjdYyopAOiMn/VZr3zzRQtXrtVXEQtUSC3RnS/U2EZQ3XrS59o3dbd7lrqFZfl1/9a11eNMkV8l4BUqmlEJZWAtWZTDIF16zfqm28mqF69mqpT+/iL71KsA2soXSAAUUmco5JWgzai4jvSRlTSAVGZvGCNnvv4Ry1eu81dQa1ZrpgGdWmlkOAgdeo7WjOXbXCzKFcsn3q2v0FNrjz6a6QXsqQlUeHWz93/JdM2r1NeX79yj0q37aONO/epeIFwzRnyxEV96+dCrnN67/vgwQhl/e93s9L7XGz854YAt3y4Bk1YKC2LERXf0Taikg6IyteTF+rJ98dr005eeSNHUJZ/8rR74dvlbV53v6BMKZQ7u3o/eKPaNb60XvgWERWtKYvWKn/ObO4XlauUKqi/l25QaHCwomNiVKtcMQWe9HZW37eI1TQEDIGLGQHyUHhRXkq+kNEXvIyo+ILS0TpGVNIBUbEXvvku0FbTEDAEDIH0gIARFd9XyYiKERXfpSUZNdMy9JOMYVlVQ8AQMAT8AgEjKr4vgxEVIyq+S0syahpRSQZYVtUQMAQuOQSMqPi+5EZUjKj4Li3JqHkuRKVq22cVFJoxGb1YVUPAEDAE0icCcTGHteCzt3R43y41evXL9DmJNBq1ERUjKqkiasklKge3rFGm8PypMhZr1BAwBAwBf0Qgas92ZS1Q3IjKWRbHiEo6ICrfz1iqJ9//Xqs27XSjLZInh2Z90EWZMgSrwv1vH7sNVLJQbr3RsalurV/xgu/J5BCVJeOGaM/qxRd8zDYAQ8AQMATSGoHwEhV0RcuH0rrbdNWfEZV0QFTWbtmtL/9YoM279is0JFh5c2RRl9vqKWNosN747A/t3B/prijnC8+iu66tKgjLhS7JISoXeqzWvyFgCBgChoD/ImBEJR0Qldi4eO2LiFJcfLyCAwMVF5+g3DnC3DtDduyNUFBggPuMt9PmzJpZwUGBF1zijKhc8CWwARgChoAhcFEgYEQlHRCV9ChpRlTS46rZmA0BQ8AQ8D8EjKgYUUkVqTSikiqwWqOGgCFgCFxyCBhRMaKSKkJvRCVVYLVGDQFDwBC45BAwopJOiUqvXr0UERGh119/3S+F1oiKXy6LDcoQMAQMgXSHgBGVdEpUbr/9du3bt0+//PKLXwqdERW/XBYblCFgCBgC6Q4BIypGVFJFaI2opAqs1qghYAgYApccAkZUjKikitAbUUkVWK1RQ8AQMAQuOQSMqBhRSRWhN6KSKrBao4aAIWAIXHIIGFExopIqQm9EJVVgtUYNAUPAELjkEDCiYkQlVYTeiEqqwGqNGgKGgCFwySFgROUUovK4ahYs7/eCsH3odMVHHVGBxxr67Vhnbl6qKe0GqEaBsn47RhuYIWAIGAKGgH8jYEQl0fpsj9yre8b1VGx8nH+vmqT0QFRCg0I0tNkzKpQ1j9/jaQM0BAwBQ8AQ8E8EjKictC57Dx9MF0Sl4z3ttX//fn01fox/SpYkiEr2DGF+Oz4bmCFgCBgChoD/I2BExf/XKMkRnu6Fb5CXqVOn6uqrr1aOHDnS6exs2IaAIWAIGAKGwFEEjKikU0k4HVFZuXKl2rVrp+HDh6tcuXLpdHY2bEPAEDAEDAFDwIhKupYBIyrpevnSbPD/7j2glTt2p1l/ad1RrrBMqlgwr4IDA9O6a+vPEDAE0ggB86ikEdAp3Y0vRCVPnjx6//33VaZMGbVs2VIZMmRI6WFYe36OwJyNW9Xyw9F+PspzH167mhX18o31lCE46NwbsScNAUPArxEwouLXy3P6wZ2NqPCryt9++60OHjyoV199VUWLFj2hsQMHDig4OFiZM2dOpwjYsH1BAKJy/YDPfamaLus8WLeKXmvW0IhKulw9G7Qh4BsCRlR8w8nvap2JqLRu3VrFihVTUFCQPvnkE2XLlu2U8UNi8ufPr7p16/rd3GxAKYeAEZWUw9JaMgQMgQuDgBGVC4P7efd6JqLSrFkzd+OnUKFCGjJkiPLmzSs8KPPnz3delKpVq2rcuHGKiIhQ2bJlVbFiRTeeFStWKCEhwSXhZs+e/bzHaA1ceATSM1Eh76RA9iyKjD6iPYcOJwmmeVQuvIzZCAyB1EbAiEpqI5xK7Z+JqNx1113q1q2bxo8fr/DwcPXu3VsbN27U4sWLtW7dOnd1ef369dq6dasjMZGRkSpcuLC4MQRxKVKkiKpUqZJKI7dm0xKBsxGVwIAAl4x6V/Xyypk5o/5YuV5jFqxQbHx8Wg4zyb5K5QlX31uu08rte/TUd78bUbngK2IDMAQuDAJGVC4M7ufd69lyVLienCVLFrVo0UKdOnVS5cqV3ZVlPCoNGzZ0nhNCP9WrV1fbtm01ePBgDRs2TAsXLtTzzz+vSpUqnfcYrYELj8CZiEpIUKCeb3yVHq1fQ3sORQnSAllZsnWXmg35SgcPHzmvCZTPn1vdrqut/n/O0fxN25LdVoUCeTSy3c1aum2X7v5kXNJEpU4VvdbcclSSDa49YAikIwSMqKSjxUo81NMRlU2bNunNN990HhU8I5MmTdKvv/7qbvyULFnShYAIC8XFxWnPnj3Oo8Lf5cuXV0xMjHvbLXXat2+fTpGxYSdG4ExE5bH6NfR8k6v01bylGjhljjKFhOi+WpV0b62KGvLXfD3/w+RjTYVnzqgsGUK1ad9BxSckuM8JzWQMCXahmRyZMyprou8zhQSrddVyerPFteo69jeNWbBcMXHxyhwa4urnyxamI7HxjiBRIEh5smTWxr0HFRUT4z4zomKybAgYAiBgRCWdysHpiMrpprNz507NnDnTERZyV0JCQlz4B3JSp04dxcbGau7cuc7jgjcFAmMl/SNwJqKy9PmO2hFxSHeN+E5b90e4yWbPlEGLuz+ohZt36Lah3yo6NlZ9WlyreiWKuJs1q3fu1Ss/TdWybbt0Q/kSevq62lq3e5/KF8ij0KBAbTsQqXtGjtcj9aqrTfXyyp8ti7bsj9DvK9Zr1OzF6nvL9Vq/e7/K5sulUbP/cQTp3VsaqeZlBRxR2nEwUr1/ma7JqzYYUUn/4mczMARSBAEjKikCY9o3klyikvYjtB79AYHTEZV8WcM0p1t7TV+3SXcMH5vkUAMCAvRaswZ6oE4VF7o5HBOrmsUK6veV6/XA5xN0a5Wyev/2G7Q7Mkpz/t2qojmzOQLy4fQFmr1hi+6qfoUaliqmSavW69NZi3Uw+ohGt79VR+LitGL7bg2aOlfNKpRUk3KXa8a6zY6k3FCuhHZERKpev5EqmTunhX78QYhsDIbABUbAiEqiBeA0uD8q6dsFF3idTun+qU4P6OCBAxryxdf+NjQbjx8gQL4J4ZWVO/ck+R6Vqy4vrNEdbtHEpWt1/2c/JDniIjmzaUbXezV/03a1/+wHRUQf0XNNrlLHulVV8tX31bxCKQ24rYlafPiN/lq7UVcUyKPfHmvjvCF4aSAyA1s30SNfTdTYRSt0Telijqi89OOfGjRlruuzc4MrHQH6celqBQcF6eGrq6l97cq67OWBKp4rh89EZdv+CB2OjfUD5G0IhoDvCBQJz67MIcG+P3CJ1jSi8t/Cc8vhjmFj9efqf9OFKGSZNEaBRw7rQJO708V4bZBpiwD5JG+3uk7/Z+8qoKs42uiNuxISSAju7lLctUiRosVLKVBcixRrC8WdtmjRQpHSFijuTnGXQLAQ4u7/uZP/hRAib5OX5L2XmXNyWpLZ2Zk73+7e+bRgLrtkiUpl9zzYN6gLjj14hp4bk3dUpY/J8s7NERYdDU+/QLEAO3MzkMCU/f5n1CuaH4s6NkXR6SsQGB4JOuc++W4Izj99ic5rd6VIVGrOX4+H3r5iPFMjI6zq2hIlnB2F6cfKzET4qrhPWaqIqLRcsQ03Xr3NWpDl3SQCGUTgm/pVMbVl3QyOov+XS6Ly/z2mo1+dhRvFS7iSu4vW7/zf82YiIiQEn037UevnKieY9QiQALQsXURoGZLLTGtjbopbE7/E9Zde6LhmF6JiYsQkjQwNhAMs85a8Cw4VWV+9gkJw6fmrDxYxbs9RNC1Z6AOiwms9pg9Vm6hQ6/NH/46oUdAVJx89x8F7T4RPCyOFlBKVTZdvCv8Y2SQCuoBASEQU1l+4gZ5Vy2Ju+0a6MOVsnaMkKkmISpfKpTC6UY1s3RR1bi59VNRBSfZJzZmWGpUSLrkwfOe/OHD3MRjMQ/PM1t7tcfi+BxYeuyC0LjT9dN+wBwFhEchja4USzrmEqefzyqVTJSptyxXDL91a4evfD4qoH5XpR6VRsTU3w93Jg3Dz1VthKvILDcfk5nUwqlF1xURF1vqRsq5LCDx5548my7agU8WSkqiosXGSqEiiooaYyC66ikBqREXlg0ICcun5a1ibmYhIG2cbKzRfvhXXXnoJH5EGRQsIZ9envv7CmZakoMHiTWhXvniqRIWVjR9OHYyrnm+w7vx1vAoMFj4qKqJCDcztSYPEfemMa2psAzUtZQAAIABJREFUhApuLrAyNRGmJXsLc7V9VCRR0VUJzZnzlkRF2b5LoiKJijKJkb11CoG0MtOWdc2N+e2bwM3eBnGIg3dQKMbuOYIrnu8TtC34rAkaFy8II0ND+ISEYto/p4TD7KflimFK8zpotHSzcLSlKefkiF74z/MNhu38V+C0pntrVC/oiusvvLDs5BUs79IcHX7Zief/93mhRmdt9zawtzQTeVbYr5xrbkzcd1yEPc/v0AQP3vpi9O7DyeI+UCZ80yl5lJONR0ASFWWSIImKJCrKJEb21ikE0iIqqsVQ+xETGyei3uLTuX3Y6ORqaWIC7+BQResnebG3MBOhySQiyTUmjnOytoR3cIiYg5ImiYoStGRfbUFAEhVlOyGJiiQqyiRG9tYpBNQlKjq1qESTlUUJdXXncva8JVFRtv+SqEiiokxiZG+dQkASFZ3aLjnZHIKAJCrKNloSFUlUlEmM7K1TCOg9UZE+Kjolj3Ky8QhIoqJMEiRRkURFmcTI3jqFAIlKv03JZ57VqYWkMFlmv53Q9BMRiSSbREBXEJBERdlOSaIiiYoyiZG9dQoB1s154RekU3NWMllbc1MUyuUgEtXJJhHQFQQkUVG2U5KoSKKiTGJkb4mAREAiIBHIEAJJiUpcXBwiIyNhZGQkKtjL9iECkqhIoiKfCYmAREAiIBHIQgSSEpXw8HBs2rQJxYoVQ/369bNwJrpxK0lUJFHRDUmVs5QISAQkAnqCQFKiEhISgokTJ6JatWro1auXnqxSc8uQREWHiMqTJ0/w+PFjMeOffvoJFO7vvvtO/LtgwYKCjcsmEZAISAQkAtqNQFpEJSAgAG/fvoWrqyusrKy0ezFZMDtJVHSIqJw7dy5Ftr127VrUq1cvC0RG3kIiIBGQCEgEMoJAakSlXbt2WLp0Kfz9/TF58mTY2dll5FZ6ca0kKjpEVOhwNWzYMBw4cOAD4WvcuDFWrVoFAwMZ+aAXT6VchERAIqDXCKRGVHx8fHDkyBGsWbMGzs7OCTj4+fmB3wBHR0e9xia5xUmiokNEhVO9ceMG+vTpg8DAQDFza2trLF++HLVr185xwisXLBGQCEgEdBGBlIjK8+fPwZ/vv/8eLVq0SFhaWFgYTp06Jf7drFkz0PnW1NQUhoaGiI2NFT/R0dEwNzfXRTjSnLMkKjpGVCiwU6ZMwZ49e8TMmzZtijlz5sDW1jbNzZYdJAISAYmARCD7EUiJqFy9ehV58+ZF9erVMWLECBGufPToUdy6dUsQmObNm4swZvoqFi5cGC1btsTWrVvx7t07PHv2DAsWLBDX6FuTREXHiAqne/z4cYwdO1YI7A8//IBWrVrpm1zK9UgEJAISAb1FICWiUqlSJVSsWBFDhw7F3LlzUbp0aWzbtg2ff/45Dh8+jKioKPFv+rDs2LEDHTt2xOLFizFz5kw0adIEZ8+e1cs8LJKo6CBRYbQPBTkoKAjr1q2DjY2N3j7QcmESAYmAREDfEEiJqFCT0rVrV+Gfwnc7teV3794VQRQkKt7e3ti8eTM6dOggSEvdunVx6NAhjBkzRmjXqX3Rx4RxkqjoIFHhlBkBRJskBVU2iYBEQCIgEdAdBJISFb7Lr1y5gty5cwuTDn0QT5w4AXd3d9y8eRMeHh4iHQWTwdEMRN8UBwcHdOnSRWjVGRnEhHE0HUmiojtyoHimUTGxqLNwI7pULoXRjWoovj6rL6D3N5uM9Mlq5OX9JAISAYlAxhBQUusnJiYG9E2k86zK/yQiIkL8P39HJ1sXFxdh/iFZ0ccmNSo6qlHRR2GUa5IISAQkAjkBASVEJTU8GO3z22+/CedaalfKli2rl/BJoiKJil4KtrYs6nFAFMJjYlHKwQyaLvD7NjQavhGxKOlgqi3LlfOQCEgE1EBAU0RFdat//vkHL168QM+ePWFpaanGDHSriyQqkqjolsTqyGxfBkcjKjYOJ1+HYvvDQCyu64KidpojFEFRsfjuojf8ImIwtWpuQYJymRvBysRQRxCS05QI6DYCNL/TLKMywytZzVOfALRYsQ2fVSiBH9o2UHJpsn3pYDtr1izhtzJu3Di0b99e+Kroi2uAJCqSqGT4IZEDfIzAz7f98cfjQDwLisLDgEi0K2SDrc3cYGaU8ezB0bFx2Pk4CGPOeME7PAYNXC1RxM4Uoyo6apQMyX2VCEgEUkbg2LFj2LdvnwhqUNpCIqNw/OEzuNvborzb++yzSsdR9WcOldu3b4t/Mukbo4IYCaQv6fclUZFEJb3PhrwuCQIvQ17iZfArFLcvhgtexmixzzOhB/nJ1GpOmFotd4Zxe+AfiV6HXuHS2zDEu1QDLfJbY3WDXIiKfY3HgU/RzL1Jhu8jB5AISARSRmD79u0iGqdz586KYfL0C0LfzfvQvGRhjG1SU/H1SS/Yu3evyFBevHhx4avSoEED5M+fX0QH6UOTREUSFX2QY61Yw3/e/2Hqhekok6s0ZtSYjRGnvLDyll/C3PJaGWNjE1c0yZf+aqixcUD/o6+w/l5Awri5LYywqYkb4nAGsy7/gA6F22FUxRFagYmchERAXxFQEZXx48crXqKmfVRIVLy8vNC7d2+YmZkpno+2XyCJiiQq2i6jWj8/7zBvXPC6hLOvz2Kfx99ivuMrj0VV588w8JgXzrwOTdB8NM5nhRV1nVHMwUyx/TgiKho7n4ag56FXCZhQUzOpihN6lfDH9EuzcP3dDdiZ2WF4+WEoZl8UpR1KwdQo/b4xzH7MkvMshKaPqbm1XrjkBLUWAW0iKkz+qc+JPyVRkURFa18EujKxiJgIzLg0G38+3ZcwZRtTG8z9ZA5eBJfByNNeeBMab8d2QBSGuMdifNNSsLZQdvI5fOUBRlwKwu2Y91797QvZ4NdGdlhxcwn+eLwbMXEx4j55rfLi2yoTUNe1DgwN0q/+vX79OqZPny5Sdru5uenKlsh5SgQyHQFtIiqZvthsvoEkKpKoZLMI6sftnwU9w8Rzk3HT55ZYkAEMUNW5CkZVnIRf7lhi+U0/WIX4wf7VIxi9e43ZfZuhW6OKai/+vqc3vlmyG9ffBMGyTAV4WjijoqsNNjV1w23ffzD3yk8IiQ4V4xkZGGFQmYHoX7pvhrQpHEsSFbW3SHbMYQhIopJ1Gy6JiiQqWSdtenyn2LhYHH1xHLMufw+fcJ8EwtCjRDd0LjIQI7Zfx63zV+Dx7LUIaaxawh1rxnZG+SKuaaLiGxiKn7Yfx7LdZxASFgE7O2uUrVQW4z+vh1J5Q9D9354I/T9J4WDVXaphef0lMDfKeMn3pESFUQ5M812zZsYdANNcuOwgEdBiBCRRybrNkURFEpWskzY9v1N4dDiW3FiGbQ9/R1RslNCqFLEsgsHFv8Lzh0YYu/oA/P9vAiIUPZtWxqKh7ZHLNuUETTGxsfjr3F2MWvEnnryKJ0AmRgZoW7M4hnWqgkN+f+KvN38hBvEmHxdLF2xpthHOFhkPeUysUVm4cCEOHjyInTt3ilLySTNgMkMmczboS94GPRdVuTwNICCJigZAVHMISVQkUVFTVGQ3dRB4FfIak89PxeW3V2AVbo3Qx5FwNXDFokFzMGrebpx+4I/AsEgxlLmpMWb0bY6v2n0CmxT8VW57eGHIoj9w4vqThNuXcLXFNx0q42XwVfzz3wGYFjVCnFMszMxMMa3aZDRxb6zOVNXqQ43KhAkTwKqurN7KAmgshJmUkLAYWp48eeDqmraGSK0by04SAS1HQBKVrNsgSVQkUck6acshdzr65Dim7p2JZ3df4s3Lt2LVvRp3RUXXhth50gNXn/ohJDxSfOzLFHTBj1+2RrOqxWFibPQBQj6BIZj0y35s+PcyIiLjnXELuDigeflccHMLw7qja+Hh9Qy21jYoVModnRu0x7A6X8PWzFZjSJOodOvWTYxXu3ZtrF69OiE3AyMNmP3SwsIC27ZtQ5kyZVCuXDmN3VsOJBHQZgQkUcm63ZFERRKVrJO2HHKniKgIrPpnLaasn4mgsGCxaitzSwxoMhBxoe44+SAI15+8BgtgGxsZonXN0lj6TXu4O9t/gNDSXacx6df9CA6LEL83MzHG6M6fwO/tDdzxP4vTt88hJjYGRoZGaFKpAX4aOBtlC5TSqPmFRGXAgAFo1KgRmKthyZIlaNq0KW7cuCG0K1ZWVqBZiLVGJFHJIQIulykQkEQl6wRBEhVJVLJO2nLQnSKjI/HlomHYeGRbQi0Qe0t7DG46DLZWZfDTH+dBJ1lrc1N0ql8O0/u2QH4XhwSEwiOjseHgJXz/22E89w6AgQHQq1kVNC/jgDXHf8HR24cS+ua2c8La0SvQpnoLjSOscqYlQaF/Cs0/8+bNw5w5c4Q5iDlWqlatinfv3kmionH05YDajIAkKlm3O5KoSKKSddKWg+4Uhzj89+g6RqyagLN3LgjNh7GRMYo7l8a4zuNwwwPYd+4OCtnHonJhJ0z6sidsrD50qr37xAMdhs+Ak3sZWFnZYGL3epi1dgYuvzyJgNDABE3N5O7jMLLDEJiZKMvLos52kKjMmDFD5FHJlSsXJk+ejKioKNja2qJ06dIoXLgwXFxccO7cOUVE5enTp7h79y5atmypUQ2QOmuSfSQCmkBAEhVNoKjeGJKoSKKinqTIXooRCIsIw9bjOzFl4yy88nktrjc3tkCfJr0wsNUQhEYAhtHBmLXsF4we0AuNa1VLuEdYeDi+GPsdHOxsMHJAP4REROPe88sYvnI0fEPfiX5M5Na1QUf8NGAWXHPlVTy/jFzw5s0bUa2VGhWagC5evIiSJUsK8qJOo/PtsGHDYG1tjalTpwr/F9kkArqEgCQqWbdbkqhIopJ10pYD7+QX7I/ZW3/C4j0rhQmoVP4SGNZ2kHCutTCzQGRUFCb+tAwmJsb4fvSQBEfVJ89foH6PQbiwcz1cXeILGV68fwU//r4ABy4dQlhkOKqXqII1o1YIv5TsaKry9ukJSSZRGTp0KN6+fStqk5Co9OrVSxAdam5kkwhoOwKSqGTdDkmiIolK1klbDr3Tw5ePMWjJcNhZ2WBkh6GoWaoaTI3f19+ZvGAFjl24jE4tmsCQzigAvHx8sXrrH/C5fDQBNeYqCQ4PweI9K3Do6lEMat0fn9f7TJiU0tvoBPvvv/+m9/J0X+fr6wuSlfDw8IQx6JhbpUoVtG3bFu3bt0/32PJCiUBWIHDhwgXhm9W6dWvFt9N0UULFE9CxCyRRkURFx0RWN6dLYlG2YGnkdczz0QJIVB4988T0EV/B0DCeqDx+/hJ9x3+H12cPftSf2pQ7z+4iv7M76EibkbZo0SIsW7YsI0No9FqSFZapnzRpkvRd0SiycjBtQkASFWW7IYmKJCrKJEb21igCrIg8Yf5K+Pj5Y/Hk0XCwsURkVDT+u/sIHYaMxY2/tsHJzkqj99SGwRKbfpiLJV++fCKRHElKqVLZY8rSBlzkHLQPgTdvvHHj5l28ev0W9va2cHZyRP78rsiTxwXGSXIfqTt7SVTURSq+nyQqkqgokxjZW2MIREbFYP3BS1ix8xCCQkLxzeet0LtFVdx++gar9p7GH4dPYUDHVujToioqF8unsftqw0AqokI/l65du4rcLOo64mrD/OUccgYCz5+/xE+L1+HIxYeIhDFMTYxhZhiDfI5mKJzPGd26fIqaNSsrBkMSFWWQSaIiiYoyiZG9NYZAQEg4Go1cieuPXyEmNk7U/Hm4aQJ+/eciJq/ZDxIZWytzfNuzMcZ1baix+2rDQCQqJ06cwPDhwxMciLVhXnIOEgEVAvQJ+3nN71iw5RhiTD/O9hwdFoQ8puGoV70UBg/shsKF8qsNniQqakMlNSqJoYqKiUWdhRvRpXIpjG5UQxmKsrdEIB0I+AeHoebXS3HfMz7NPpv/X7OwdPdpTFlzQPyb2Wgn9WyMqV80Tccd5CUSAYlAehGIjo7G9B9XYcuRu4BpyoVDjSMDUc7dBiO+7II6daqrdTtJVNSCKaGT1Kj8HwpJVJQJjuydcQQkUck4hnIEiUBmIUCNyi/rdmD+b4cRY/ZheYuk9zSMjYZ9rC9+nDQQjRvXSXNKkqikCdEHHSRRkURFmcTI3hpDQBIVjUEpB5IIZAoCz569wJyFa3D04gNEGpgAxuYwMDFDnIERDAw/LCKKuFiUsIvCnGlfo1zZkqnORxIVZdsliYokKsokRvbWGAKSqGgMSjmQRCDTEPDy8sZ/1+7A49lLhEdEwOOlN05cug//KGMYWnzou2IQGYJaRW2xZvkMmJq+z5WUdHKSqCjbLklUJFFRJjGyt8YQkERFY1DKgSQCGkcgJi4O195F4JF/JCJi4lDYzgTlc5nDKCoc9+4/wbQfVuL68yCY2ru8v3dcHCwiffDt4Pbo9nm7FOckiYqy7ZJERRIVZRIje2sMARKV2kOX4ekbXzFmwTyOuLN+LNYfuIRRK/4EKyjTmXZc1waY2KPxR/dlaG9MTAyYh0Q2iYBEQHMInH4dhmkX3uJFcDS8w2IQFRcHJ3MjuFkZY3gFR3Quaovg4FD0+XI8LnkEw9iGZR/ikzXGxUQhd4QnjuzfCGvr5HMgSaKibK8kUZFERZnEyN4aQ4BEZNq6g/jr3B2w2nL1kvmx9JsOOPrfI8zdegy+QaGwtzbH7AGt0KhS0Y/u6+fnJ8J7y5Urh0aNGqFAgQJwdHSU4b4a2yE5UE5E4G+PYAw4+hq+ETHJLp9VLiZWzoVvqznhndc79PpqKp4EmQKJymJYRXhj/uT+aNqkbrJjSKKiTLIkUZFERZnEyN4pIhASEoLbt2/j3r176NGjB4yMkjjbJbkyMCQcDUauxH8PX4q/uDvb49LK4fjt0BVMXXcQYRFRsDA1wfS+zTG2a4OP7ss6ORMnTsS+ffvg4OCAEiVKoFatWoK0yOyuUlAlAsoRCIyMRaM9z3DTJyLVi/NaGmNjU1fUzWuBjZv3YMbqvwBLx4Rr4iJC8GWb8pgw5itJVJRvw0dXSKIiiYoGxCjnDhEWFoaLFy/i0KFDOH/+PPz9/QVRmDNnTpq1ajTho7Jx40bMmjULDKVkMzQ0FE58NWrUwMCBA1GzZs2cuzly5RIBhQisueOPr0+8Ueuqr8s5YGEdF5y7cA1Dvl2GACOH99fFxqCCYzi6fNYi2QOLX2g41p2/gTJ5ndC8VGG17pe40+s33mjbpjEKFMiX5ntG8eBaeIEkKpKoaKFYaveUqDlhVlWSk7Nnz8LHxydhwiYmJti5cyfKlCmT5iI0QVTOnDmD0aNHiyquiZuzszPGjBmDzz77LM15yA4SAYlAPAI1dj7FNe/UtSkqrIrYmeJO98LwfPEaA0d8j4dB5gkwxsXGwNL3Porkz5umZjW92FerVgHfDO0DK6uUk9Gld2xtu04SFUlUtE0mtX4+Xl5emDlzJg4ciM8em7hVr14dW7ZsUWsNmiAqb968Qb9+/fDgwYOEe9JPZcaMGWjcuDFInGSTCEgE0kYgOi4OVqvup90xUY/gQSXg984Hg0Z9jxveiUy9sTHIFeGJKuVKwDSZZzAyJgbPfANga24GFxtlRUfpQB8UHIzeX3RC/Xo1YWRkqGjOuthZEhVJVHRRbrN9ztSi9O3bF3fu3PlgLlOnTsUXX3yh1vw0QVQY+TNq1Cjhp6Jqtra2WLVqFUiaZJMISATUQyAOQMVtT3HPTz2Niru1CR72KoL7D55g4Ki5eBVlk3Ajg7hYtK2UG7OmDYelpcVHE5DOtOrtiaqXJCqSqCiTGNlbIMCIG/qG/Pnnn+LfJAz58+fH0qVL1TL78BpNEBWOs2vXLkyYMAFVq1ZFq1at8PPPP8Pe3h6zZ88WEUGySQQkAuohsPCaLyace197K7Wr+payx6oGeXDg35MYNXs9IswZovz/Fh2J7vUKYvqU5ItuSqKi3n5IopIEJ1nrR5ng5OTer1+/xk8//SS0GK1btxaRPk+fPkXLli3x448/wspKPVVucFgkOn+3EQcu3hNwNqpcFIfnDcLOEzcwZNEueAeEwMbCDMtHfIZezaqkCDn9U8aOHQtqcwoWLIhz585h8uTJoGZl8eLFImxZNomARCBtBHzDY/DJHx54GhiVaudc5kZY39gVDfKYYuTEedh/5TkMzKwTrokLfodpX7VB714dkx1HEpW09yJxD6lR+T8akqgoExxt7U1TzP79+/HNN98I/wxG4dAMkitXLnTr1g3W1u9fJulZAyuqfvnll8KJlk6s3bt3x3///SfMQD/88AM6deqk9rCxcXF49OIdvPyCYW1hiojIaNQsUwCvfQLx8l0gjAwN4BMYghqlCsDG0izVcTkvVeI3ancOHz4sQpfpVLt+/XrxX3Uao4fmzp2LTz/9VGiGONb169dx5MgRtG/fHkWKFFFnGNlHIqCTCND8s/VBAEac8kJAZHwkXdLGPCrDyjtiWhVHnDx+Gl+OWwRT58Lva//ExSEPvLFmyRSULPlx/iOOJ4mKMvGQREUSFWUSo+W9T548iWXLloFhu/x4L1myRHxk+V91InFSWh4/4NSakJw8f/4cQ4cOFU6sqsYooNKlSyN37txagRAJxqZNm7BgwQI0aNAA3377LZycnNKcG9dZsWJFQbpU2qLp06eLMOeRI0fmiFDINEGSHfQegYPPQzDw2GuERMUiPCZOEHYzI0NYmhjgu+q50S2/CXbuPoCZi7cg1sYVhqbvI35Mo0PRoLQDli+ekWLyRUlUlImQJCqSqCiTGC3vnZio/P7774K0MFyY/iMZacyRQk2Dp6cnxo0bJzQO5ubvX04ZGTuzro2KihJkZcWKFcJ3hYQjrZaYqJQvXx79+/cXOVm4Zhub986CaY0j/y4R0HUEYmLjcPRlKP7zDkdYdCzKO5mjbh5z3L92HT+v24nzd14iyiIXDIzeR9bFRUfBJuINDuxYgrx5U9ZiSqKiTDokUZFERZnEaHlvEhVqEbp06SIcWydNmoQ2bdp8oAngxzgiIkIQDQPqcdNoly9fxogRI0Q+hEWLFgkHVV2prxMZGSnmvG7dOnz++ef47rvvUl2tiqjQdEYfHK6Z19rZ2X1wHUMkiR0TzMkmEdBXBCKjonD69CVs2fEPLl65JbJF0xclwswBxhYfE3ermECM6NUE/Xp3ThUSSVSUSYwkKpKoKJMYLe9NojJs2DCRqZXOpPPnz/8oOytDi+lw2qJFi1QJBz/yTOrGejpMSc/cJJUqVdJyBD6enq+vr9CmcC3Ehv40KWmDiBtNWMzFQpyYNG7AgAEfEboLFy4IM1fhwsqzauocgHLCORaB02cvY/KcdXjqEwFDUwsYsp6PQfLk3DDMFz2aV8KIoV/A3s5WEhUNSo0kKpKoaFCcsn8oEhX6jlCbQt8Ub29vEa5rZhbvjEpNyv3798EPbe/evUW6+ZTa1q1bRdSMm5ub0ETocqgvcWC48unTpwXx6tWrV7LLJlEpXry4IHfFihUTTrnUUFWrVk30pyYlICAAf/31F4oWLYpPPvkk+zddzkAikAkIUNaXrtqEVXsuIcrw41woqlvGxcbCLi4ALWqVwKRxg2Fjk7bDvtSoKNswSVQkUVEmMVrem0SFJOW3334Dw4iZDK1y5crCx4LZWxkB5OLiAmpLGM6bElH55ZdfxDjUoNB0wqJ/ut4CAwOFMzAxor9Nu3btPlqSyvTz/fffC7+WwYMHg74urF1EDdXKlSsFjnQopllNEhVdlwo5/5QQUBGV1XsuITIZosI0+SYGMXBAMLp9WhvDh713rk8LVUlU0kLow79LoiKJijKJ0fLeiZ1pSUIYjcMIHRIVfnAZ+UPHWmoEaAJJSlRCQ0OxZs0aoUmpX7++MPdQo6Iv7fHjxyLHCsO4qWFJav5KGvXz6tUrgR+TydGxlo7J1ESxTEDZsmUlUdEXwdDzdVCTyiSN1AbmzZtXkG512ulzlzFlzjo88abpJ955Pi46EmaGMXCwNELTWqXRvHFtVKtaAWZmKWtnk95LEhV10H/fRxIVSVSUSYyW9yZRWb58OTZs2JDgh8FQ5V9//VUkZHN3dxdmDDqK0mE0MVEhkVm4cKH4CDds2FBoH/Lly6flK1Y+vUePHgnfE+aYYXbdOnXqJAyiIipMXEeNCsMySfamTZuGrl27in/zvzSn1atXTxIV5fDLK7IQAZo8r1y5IiqcM98RyTVlWV1n+MjIKJy7cBWbt/+D23cfIl++vCha2B3VK5dFubIlkMfFKdkU+WktURKVtBCSGpVkEZIJ35QJji72DgoKEvlV+IFm4jImZ1O9sPi38ePHC7MII4b4Ibe01N+qpHyB9+zZEzQHbdu2Ta3stcxLs3fvXlE2gAn0mOyOmhbZJALahsCtW7ewY8cOHDt2TMg4NaUk4fS3atu2bbZPNylR4dzCw8PF4UpG0n28PVKjIjUq2f7QZvUEqBVIHJZMfwv6ZNDRlB9fRsboe84QYqBKtW9hYSE0SXSeVSdcmy9V+TLNaqmV91MXAZo29+zZIz78iRsd6o8fP64VSRmTEpUXL14IXzimQdBHLa66e5dSP0lUJFHJqAzp9PX02WDoLs0hTI3fuXNntWv16PTCAZG5l1E9zFpboUIFkY2WjsaySQTSQoAVwgcOHIi6deum1TXL/065pvmX+X+Cg4MT7t+8eXPxe21oSYkKIxHpA0b/uBIlSmjDFLVqDpKoSKKiVQKZlZO5ceOGICdstFs3a9ZMJDjLSY2alYMHD4r0+PRVYbSTbPqJAD/gbOr6Z6SGAvMKUQvZoUMHrQTr4cOHQjPKA4iqkQTQQV4bWlpExcPDQ7yLXF1dc9w7Kbn9kURFEhVteG6zfA50rqMmgfZrhimzrk1ObXQiXrt2rThtNm7cWEQF0QdFNv1CgJFuNO3RqTyjpjtNEZVr166JQqHMycNGMkWnV8pfepMJspo4o/xY1Zx1rg4cOCCifOivogmSpgmpSI2o0F+O1dmZ64h7ldMOT5L+IMg1AAAgAElEQVSopCJh0plWE4+fbozBFxajWvjSIlmRuUAAvhwZGbV69WqRap8RT+qGcOrGrstZUgNCojJ27NgMf7A1QVSozaO5o2TJkoJYsG3fvl3kQGKeH2ZIVtpYOJTaUVUYPsPvScK9vLwwYcKEDBM0pfNJqX9KRIXP3bx580AzFQ8MKkLJwwTXxmSMObFJjYrUqOQouWfECjUo9MXgy5C+GbLFI0AnWSZ244v966+/FuYg2fQHgcREhXvNyC9qLtJTXFNTRIXO6yQkEydOxD///CNIBj/QNCkp1fq8efNGJCE8deqUqJbetGlTQciY3JE/1NxoS0uOqHTs2FHU1KIz7ebNmxPIJPeKa+OzyfxOJC1sJibxxRC5NpUTvOp32rJOTc1DEhVJVDQlS1o9DrNM8kXIvCF8YamKC2r1pLNhcmFhYQKj3bt3i0Rvffr00esw7WyAONtuqSIqPLUzTJ8Zhvn/6XGg1iRRoUaFWk0mV6TPGPP0KP3gMuUADyBnz57FzJkzhclEm1tyRKV9+/bCkZZJ6ahVqVKliohcYobskJAQoVEhUaHWiX24RhIbkhoSlQIFCoBkJ7WyINqMSWpzk0RFEhVdlV21580cCps2bRKaAr5g+UIrVKiQ2tfntI48aZOsMCKIHzLmW9HHl19O21cSFTZ+3Pix479r166tVkh6Uqw0SVSoOWGKgE8//VTIW1KfDGaUpdYgJULF7MkkJ/RtYf4jfqzVCbPPzv1PyfTDRIo0v968eVPkN2I0EJ3+We6CGhWujb431BaxnEX58uVFDTInJyeRbZumNKYb0LcmiYokKvom0x+sh+GJzBHCAoP0+J8yZYrwpJctdQSogerWrZuImmAFambqlU23ESAx+ffff0FnU5paevToIRZEXxE6sdJMQjMDP/L8oYmBpIH/z78nJquaJCpXr14VZSp4Lx4mmD1a1VQh9KzbxZIXSRsrfPOZZmVwloSgyUipNiY7djU1Z9o8efIIzRI1TcxtRCLHdxf96ui7QvM1tS1cJwkcQ8StrKywf/9+oQGVRCU7djSL7imdabMI6Ey6DT+sVI8mdgClepSZKJlNlQ8686XY29tn0gz0b1g6INJPhaddkpXq1atr9Uk1Ji4Ob0Nj8DYsGqHRcbAzNYSLpTEczIxgaKB/+6N0RSQqf//9tyAczChMfxCaQa9fv45Lly6JCuM8nZMckMyzdAK1L3S05k+TJk1QsGBBcVtNEhV+cOmXQnMHtZ+UNWpPnjx5IkLn6RjLGl1JiQoPIcz9Q5OuSvOnFJPs6p+UqBBf7gHLezDZ5LNnz8Rzx7pkjMajH5Gnp6cgYyRzJJX0ryNONNOSYHIvmTBOEpXs2tUsuK8kKuqBzI9BHHMxGGjXm5+ZHaky5cuMYY18yPkSO3/+vCiixyrAfBHLpj4CPGnzI8ZoCZ6uiSfJijY2r9BorL0bgMOewbjtGwm/iBjktTRGpdzmaF/YBr1L2mnjtLN0TiQq3EcmNWToKz9q1KrQpFCxYkXxsWPBPj4zJA+Ojo7ig0kzAzUXNLHQ+VXTRIXOtNSKvHz5EvTTYKoAanzom0HTFM0flMXERMXX11fM++jRo8KXiutR6nybpeAnuZmSWj9cuyobNLVb/H8ezLhHfM9xT3lIO3PmjNDE6GM4szT9/F+AJFFJ+bENj4nDfb8ILL3hh71PgxASFYtWBawxuJwjauUxh6WxYXY+8+LePP2xyCA1JlSR8hTCFy5t1v369ZM+FhnYIdrIWReJoZG0i6tU88uWLRMEUBtejM3+fI6zr8MQFUsa/WGjfH5ayBobm+Rskx+JJhvDk2kmILFn5BsrC1PrSIdUPi+7du0SOUeY2ZUFOkkeSFQuXLiAAQMGZBpR4cDMb8SaW/yhiYOEhblWaK5SERVqH7gWVvLmWngQ0TUfKiVEJbVHl+SO/kZcP/dJX9PvS6IiiUqqnzDP4Cj8eMUHv97xT7bfpwWtMaVablRwyl5tBfOh8IFl40NLVSkzUyZn187ANzvHXkoiyNBPkpTvvvtOJNGiCpofOuaqyK5GWjLqtBdW3PRLcwqrG+ZFnxysWSEJYKPZh+TkyJEj4sNG50wSERJSFQGgxoK5TZipODOJCs02dAStUaOGmBvNTpQ1Nka80KmUc6PWhc8y571ixQoR6UJ/DGpTdLFpiqio1k5ySa0YfX30UXMsiYokKik+59GxcRh39i1+vu2f7EmVF9IA1KKANVY1yIM8lsbZ8s7gCYvp7xmtomqVKlUSDrTakokyW4DR4E2pat63b5+wkTs4OIi8DvQnYKQGnZWzqz0KiES5rU+QjCLloyk1zGeJLc3c4GiWs8okpLU33Ef6c/EDR40kCWjNmjWFXwhNCvR5oLmBjpt02mTThI9KWvOiSYMRPzTpqPwuSFL++OMPoUUZNGiQTpl7Eq9X00SFZjJqxZhZmqYzRgPpU5NERRKVFOX5TWg0Cmx4XysjNcHf0cINbQvZZMuzwZwQzMGQuJGgqEL6smVSenhTOtd+9dVX4pSranTmY1gkyUt2tJW3/DDylJfwm0qr5bcxwZamrqjmon/hm2mtXd2/37p1S5h9GOZqaWmZ4mVZQVQS31ylSaGGh6ZcakuzU3NA3y2GEqe3hURG4dRjT7jZ2aCca+70DpNwHR2OGaFHMyzJZKtWrUTSRn2JcJRERRKVFB+SKRe8Mfeqj1oPUbfitljfOOt9AKge5gmCTn+qxoeVnvN0BqTDIB9a2TKGACMwmKvi9OnTwrFR1Ygzs4BmVxXdoSfe4JcUzJJJV2xhbIDNTd3QuqD2ZCjN2K5kztXc37TykGQlUaE2j6YealP4rNPxNrvbqlWrRMK8WrVqpWsq3sGhmHfkAqrmz4POlUqla4zEF9GMx7xHfB4ZKUQzGbXMqZHNDN80CweQREUSlRTFreyWJ3gYEKmWOLpbG+NRr/jCYlnZ6PVPFTAbIxbKli0rfvgiZaEz2uDTeulm5Xx19V7Emdl8GYHBD0diUkgySKfa7GjTL77D91feqXXrXOZGwvTTwC1lTYFaA8lOWWL6Icz0WSFJoSalbdu2wtlXG6J7SFRoLqPTb3paZph+qOls06YN6tWrp3dpGCRRkUQlxees6G+PQWdadZqzhTE8+2QtUaHdnFVGWQGZiZBITniCoCOtNkSiqIObrvThKZsEhZFULF5IzYqqMZU3Q195msvqdtgzBG3+9kQiJU+KU6joZI4tzVxRxM40q6epd/fLCo0Kn2+SFDps04zLCCCVj0x2A6ptRIWmHx7U6MujjwczSVQkUUnxmWc0xXI1oik4QIfCNtjW3C273x/y/lmAAD8g1Kww8oe1VXjCJWGkyjmrG/P6lNr8BM+C0ibUA8vYY2ndPNCyFEBZDZlG7pcVRIUh1CzlwCyszJmiTYnMtI2oaGRTtXgQSVQkUUlRPB/6R6Ls1idqie/6xnnRrbhMqqUWWHrUiQ629F9h+CizmGZHu+Idjg7/vACTvqXUqEX5q407CtvGV5yVLWMIZDZRYYQZM9WyWCHD4rNDW5caQpKoZEx+lF4tiYokKinKDJNnfXX8DbY8CEg1/LNybnOsaZQXpR01n0uFyeVCouPgbCFDSpU+3NnZ3zssBuZGBrAx1XwywIiYOIRGx4rU+Kp26lUoBh9/k6xPVfP8VljTyBW5pQxpTCQyk6gw0RsLhzJEmtF8zs7OGpu3pgaSREVTSKo3jiQqkqikKin3/CIw+YI39j0NTrZfzTwWaJzPCh5BkeJjoMnE+owt+ebUG1RyMkffUvE1ejQ5vnqPiOyVHgROvw7FyVehmFTFKT2Xp3oNkw+SBPUs8aEGJygyVmRO/vtZMDyDo1HW0Qwdi9ignqslzIyk5GhyIzKLqDA0mgkFmbhs8eLFyJ0746G7mly3aixJVDID1ZTHlERFEpU0JY5F3k69CsPWBwE49jJUnGbr5LWEm5UxbE2NcPRlCO74RuDXRsz8aa+RAnD0PdjzJAh9jryGnZkh+pSwRz5rY2FeYrE52bQTgV2PgxAUFYsdjwNx4Fkw9rRyRxsNhgPf9IlAxwMv4BMejQW18wgCUt/NUtT1UTUSXCaAk9wk82QkM4gKSQp9UooUKSJC4ZmjR1ubJCpZuzOSqEiiokjiPINfIyYuFi4WuTHnagCmX3ofGkr7P+up1M6b8fDP/96FY9Cx17j8NjwhmdeQcg6YUd0BEbF+iIyJQAGbAormLjtnDgJh0ayxEwVLY0vMuxaAiefeJtyI5pZTHQqghEPGzYJeYdEYedoLvz8MRMz/U7m0K2SDZfWc4WAWjcjYCDiYZU/iucxBVntH1TRRYfg7U/azOjOrJxcooN3PtiQqWSubkqhIoqJI4g4+P4Rdj3ejef6mcLdpIXxYrnqHizGMDAzQvrA1FtZxgbt1+p0W34XFYML5t/jtfgAi//9FKmpniiV1ecI6h98fbUfbQm3QoXB7RXOXnTMHgStvr+LIi6Oo5lwVdmY10ePQS9zzi8+/Y2gAUb14Wb08H2g9lM6EcsAstNMueiMgMlZcTs3alGpOaOjmhSMv9sPNyg3di3dVOrTsnw4ENElUzp07h8mTJ4uwWuZLKVSoUDpmlLWXsDgn0yJoSx6VrF191t9NEhVJVNSSutchr+EfGYA1d9bhX89DsDWxwfL6y/HfO3eMPeOFd+HxScBMDA0ws0ZujKjgmG6/ADrv9j36OoGk0B9hbKVc6F48EBPOjcOTgKeolbcmhpcfBjszW7hauupl7gC1NiYbO/lF+CE4KgR/efyNtXfWw8nCCfNqz8cFL2dMOOcN77D4KBw61NJXZXh5RzA7bHoaNWsd9r/Ai0R5fToVscGMGiZYd3cR/n1+CDXz1MCEKuNgZWwJR3NHGBlIB+z0YK3ONZoiKiyUSMdZRoyxIGLhwoXVuX2295FEJWu3QBIVSVTUkjiPQA8MPjEML4JfJPTnh2FWjR8w7mwYNiWKDHI2BdbWsEbr8u5qjZ2406X7nuhwOgQvw9+naW/gaokdLRyx+MZ8/Pl0H2Lj4k/Uzha58X2tWajuUg0G0s1WMdYZvcA/wh/9jg7Ey+CXCI0OE8NVda6Cnz5ZivHn/LD+3vtoMVcrY6yoaY9PSzjBUGEik+dv/dHmqC/on6Jq9qaGuN61IE69+gOLbywDzU/GhsZwsXDGkHKD0apgS0lUMrrBqVyvCaJCksKaPSx1wcKWJUuWzMQZa3ZoafrRLJ5pjSaJiiQqacmI+Ht0bIw4Oc/7bwECIgPE7yyMLdCn5Beok7cbuh/ywR2fcFhGhiLXu2coGRuA1SPao2AeR7XGZ6cX3gH4ct4OPDCyg3fuQggysUARe3P83twFjwIOYNH1pQiMDBTj0R9iQOl++KJkT5gZZdz/Qe1Jyo4fIPC3x35MvfgdImPiTT3ci76leqNu3i/Q7V8v3PGLgFFsDPKGvkMdAx8s/6olHG3V92GKiIrG5F/345C/Ee5YuyPa0AgWxkbY1dINeSyfYOzZ8Xgd8kbc29DAEM3cm2BKtW9ha2ord0rDCCQuncAyFXR8bd8+3vzKpH9KMqJeu3ZNZJpl5eZly5ahXLlyGp5t5g4niUrm4pt0dElUJFFRW+J4gl56Yzn2PNmLyNj4TKB5LfNgcrVvERxVAeN2X0PAg3vw8XiGyIgIfPlpLXzXuxmcHdIuAucTGIJ5209g7tZjMDU1gXPB/LApVhLT21VCKcdXGH9uEqjVYaP2pGG+BphUZQJcLLUvx4LagOpBR5p/Fl9fJjRddKhlc7fOhwlVxsMjsAwmHn4CA88nCH/8AP7+ARjRsS6mfNEUdlbmaa4+LDIKW4/8h9Er9iEsKgb5SpVAmFsRDKxTDCMrW2DC2Uk4/fpMwjhF7ApjZo3pKJerbJpjyw7KERgwYACOHz/+0YWs0MtQ4kqVKqk16O3bt0USNxIbkh2SHl1r0vSTtTsmiYokKook7lnQM4w8PQYP/R8lXNfUtQmGlxmOeVsvYsP+ywgKiz9d8+T8w4BW6NuyGkyMU/YXiI6JxR8nb2LCz3/B442fuNbKzARdGlXA+O6fYNuLDdj5dFfC/exM7bCm8c8oYV9c0dxl58xB4J7ffUy/OBO3fe8g7v8xWs3yNcXgUkOxeNdtbN9/Ht7+IeLmue2tMXdQa/RoUjlVmYiNi8OFO88xbvVfOHvbA7GxcbAyN0GTmmUw9Yv6uB1+EnOvzUtYkKmRKWbVmI6WBVpkziLlqPj3339FZE5w8Ic5lahVIeFgja2kzd/fH8wy27VrV5iYmIAkZeDAgaImF8suqEtutA1+SVSydkckUZFERbHEXXp7GQOODhK+IlaGVrB4aoMqTpXxVfNhaDZyCTx8IhNCikvmd8avY7ugdtmCKd7ntscbDJy3A+duP0vo42pngs1TeuHYnd0463kOYUWCERAbIE5hy+otRj3XuornLS/IHARi4mJw/MUJTDo/WfiqmBmYwcnfGXUc6qB7nT5oPHwhPHze1+IpWygPVo/uhE/KpCwTJDYkKdSo0PzDZmdhiO/7N4eF9Rv8eXcf3rq+RmBMvCnw63JfCVOgiWH6o80yBx39GdXX1xcjR47EmTPvtVhc3e7du1M03dy9exdff/21iORhlXM6zHp7e4v0+LVq1dIfcBSuRNPVkxXeXue6S6IiiUq6hHbB5UXYfuUPBNwLweMHHjAxMsGMnlPh89YGO848w1OvQPBUbGpihE71ymP2gJbJ+qu8CwjB1HUHsW7/JYRHxn/M3HJZo1OtAnBzC8MPf8xBQEgAChUsAJfyDmhevimmfvJtuuYsL8pcBH64Mgc77++CxTNbXDl3TTizrhi2CA/ux2DLqSd46hXv20TtWsd65TB3UBu4O8dnHE7aFu08hWnrDyIwJD703dzECJ/XKYZPKlhjwV/zcN/zAUoUKQq32s4olKcAFtddACsTq8xdoBxdkBL6lkRHx5PHLl26iMrZKbU9e/aI/lFRUXBwcECuXLlEWvzq1avnaDQlUVG2/ZKoSKKiTGL+3/ulz2uMWzMZO07uQVR0PMGoWLg8WpXvhJdvrfDnpefwC46PBHGys8LYrg0x5vP6H0V8/PzXeUxbdxBvfINEX1NjI3RvUBK5rHxw4fkhnL13AazWa2JkjFY1muHHfjNQMp80+aRr0zL5Ik/vFxj5y3jsOf0PYmLjw9UpE90/6YeLd0Jx4o43vAPiTUD0W5rYvTEGfVoTFmYfakFO3XyCQfP/wN1nXqKvoaEBWlUripIuUfAMvYq9F/5CeGS40K5VKloecwfMRMNy9YRDp2yZiwBzh3Tr1k1Uz3ZycsKOHTvg7p5ydN+YMWNAsqJq9EfZtm1bsmaizJ25do0uiYqy/ZBERU+JCj/ub9++FbZgW1vNR0DExcXh9O1z+GblOFx7fEOgaGJsgioFq6Fdla6488oEvx3+T/zextIMfZpXxbzBn8LU5H2qc6r0SVJW/XkOAf8/OXduUB61i5ljz8UtuPD0HMIi4slOMbcimDdwNlpVawZjo/djKBN32TuzETh67QSGrxqPWx53xK2MDA1Rv3RD1C7SCrdfGWHv2XuIiY2FmYkR2tcui6XDP0Nu+/eaEPorzdx4CAt2nEDw/32dqpbIh94Ni+LY9b04/eQo3vp7i7EdbRww8fPRGNSqL2wsbdRaWkREhDA9MD07fSZkU47AyZMn0a9fP/Tt2xcTJkyAkVHy/mfh4eFo2LChwDtxY4TPkiVLUiU4ymelW1dIoqJsvyRR0VOiQoc3vkRYJr179+7KpELN3uFREdh4eCumbJiZ8PGwtbRF9fx1MbnPFExeewzXH3rC2TwMi0f1RKs6VT8IYYyLA249foYOY+bhbYQFShV0w/oJXTF68Tice34M/sH+YiZW5laY2mM8hrYdBEszCzVnJ7tlBwLhkRFYc3ADZm2Zizd+8an0bS1s0ahkc3Rq0BtL917D1Ycv4Godh+GdG2Jwp6YwN31PGGJi43Dz8Qt0HLsAb8NNkNvRXhDcAye34eDdP/H8XbwfE7UpvZt0w6w+0+CWK6/aS71586aIOFm+fDny58+v9nWy44cIMElbhw4dUnWGPXjwIIYMGZJwoZmZGZh/hWafBg0a6IT5hyHZZ85dwZbfD+DMpevIm8cFbnmcUKFMEZQvUwzFixdCPjf15U8FhiQqyp4oSVQkUVEmMUl6v3z3GlM3zsKGw1sS1P25rHJjbt9ZcM9TBaERkbh98zKOnL2AP1cvhJXF+8iA6JgY9JswA8bGxmjXqi1MTU0RFuaBr5ePgFfQ6/gPEgzQoc6nWDDwexRwkR+WDG1WFl3s6f0SUzfOxtbjOxARFSFIRW4rF0zvOQUOtuXw7K0fogNe4uSFC9gwdzpcnD7MtTNz+RrsP3ke/Xv1QXScIYq4GOKrxUPx1PdhQrK/coXKYO3I5ahSrJKi/B2SqGhGCKitpaY2uUgf1R0Y3cNCg/RNadGihci5woKD1tbW4pnXhfbokQeGTlyIB96RgJGpeCPFxUbB3AgwiYtC+cJOaFCrPDq0a45cudSvMyWJirLdl0QlhxCVK1eu4J9//kGPHj00nqaapp8+8wfj+pObMDI0Qj4nNwz5dCDGdh4u0PX29UP7wWMwbuAXaNekfoKEPvR4jgY9BuHIxpUoWSQ+AmT5n79gwe5leOb1XBCfku7FsX70StQoWU2ZZMve2YrAhXuX0Wf+V7jn+UAQCXMTM3Sp1xGrhy+GmYkp3vr44stvZ6NH+1bo3KJxwlxfeXmjWNMO2Ld6ERrVqip+P2f7YszeNgfB4SGgydHO0laM83n9jorXmJSorFmzBs7OzmjdurX0cVGMZsoX+Pj44Ntvv0WTJk3Ej7198k7TGrxlpgy1feffmLRwJ2DtlOz4BoiDWaQ/qhdxwI+zx8HFJbda85BERS2YEjpJopIDiErx4sUxZ84cNGrUCF999dUHJ1CqNmlLtrLKWMTE7jP7MGHtNOR3zof+zb9A8yqN4WDz/oTRtPcQ5MmdCz3atkwQvgdPn2Hh+i14euzPhN8Fhgbh2I2TWP33Ojx944FJXcegV2NZaE7ZY60dvTcd3Y7RP0+CnZUtOtVtj37NeqFI3kIJ8jdg0izhiD3+yz4JE77/xAM9Rk9G6M33IbA+QX7YfeZP/PzPOjz3fiHka3afqelapIqoMFJl165duHPnjsgBUqxYsQ/Goy8LfS905eSfLjAy8SKanvlOUZKtNhOnk+6h//zrMMbM2YQYCyfaG1McxygqGBXyWeGHqUNRtGjKYfeqASRRUbYlkqjoOVFhsS/mMqhfvz4GDx4szCuJ24sXL3D48GH06fP+Y6FMhOJ70zdhy7HfUa14ZZRwLwZT4w/vQ6JS0C0v+nZqmzD8ncdPMHvF2g+ICv8YHRONBy8fCSfd1tWbw87KLj1TktdkMwIBIYFYsGsZyhcug4bl6wnn18SNROWdnz/6d34vEx4vXmP83CUIvfVhrg7KxLm7F3H+3iW0rdkKJfJ9SCzUXSqJytChQ0VdmefPn2P+/PkoXbr0R5efOHECzLialMCoex/ZTz8QeOPljVGTFuD83deINTaHoYk5DITZ6mPSEhcRiopuppj17dcoXTp1+ZRERZl8SKKi50SF2SRJVphgiWSFjTkNSFCYhIlhhps3bxa5DTKr0Wm2WZ8h+KRKeXw3bJA4mPB3F67fQreRk/Dk6F6dP3llFna6Pq5fkD+sLaxERFjSRqJiYW6KuePiTYRsN+8/QsOegxBy8/RH/WkKDA0Pg4WZBYxTiDRJCy8Slc8++0x0o0Pnzz//nCB7zKJKLYqNjQ1+//13FC1aFJUrV05rSPl3PUfg2bMX+G3LXuzeexDhkdEIjzVApKkjTO1dPtKyGMZEoWlZB8yeNgIODikfsCRRUSY0kqjoOVEhKSlYsKDQqjBlNUMyV6xYIRzagoKC0KZNG5HEKbOISmh4JE7f8sCIH5ejSH43TOrfBZWL58Ptp2+w+/glrNy6C7/OGo+GFYuqVf9FmXjL3tqKwMt3ARj03XzYWFti+pD+KO6eG16+QTh++Sb6TJiB09t+ReVi+VLTtqdraSQqX375pUhUxnweNIX27NkT1KAw1Tufj2+++Qbnz5+XRCURwtGxcXgeHIW9T4Ox90kQHvlHopSjGToWsUHLAtZwtzaBYcqWkXTtlbZeROKy+fe/8c+xy3gZbARDi0Sh8XFxMA71xo/jeqBD22YpLkESFWW7K4mKnhMVhic3bdoU48ePFzZj5j745ZdfRCGwd+/eoU6dOuIlnVlE5erDl6Ii8vXHr8AcGZ83rIjFw9rh+81HsGrvOfG7UgVcsGBIWzSrKhO5KXt8dbP3q3eB6P/Tdhy/9kRkI+7coAIWD22H7ceuYcbGQ/ALCkPpgi6Y2a8FPqur2aq6Kh8VVuzl/1PTSH+V1atXCw0jfbaY2p0+FlKj8l6+Fl7zxYpbfnge9L4UguqvxexNMay8AwaVUT/qRTcl9/2smafqv2t3MO3H1bj5KgLGiczThrGRKGQZhr93Lk8xV48kKsokQBIVPScqJCIsCEaNCvOpMLqBmSR5iqRnPtXdO3fuzDSicvrmU3SdsQk8QbNVKuaGI/MHof9Pv2P3qVvid8721lg+4jN0ql9emfTK3jqJwONXPmg65mc8fe0j5p/L1hKPNk8UpRSW7oo3+dhammP2wJYY2r62RteoIirUKubLlw+LFi3ChQsXULVqVVSoUEHUrKEfF/22JFGJh37DPX98c9IL4TFxKe6FhbEB1jZyxWdF1Eu8p9FNzcbBXrx4jTpNe8IgbxkYmpglzMQqwhvzJ/dD0yb1kp2dJCrKNk0SFR0lKmT0NN1cvHhRaEQYCmhhkXYyNJqCWKqdqm0mvCKR4Ys6s5LCSaKi7IHMCb2zk6ikhK+fnx82btwoNCnMuvr48WPkzZtXZHd+8uQJOnbsmCPTvnuFRqP6DtOxlT4AACAASURBVA+8CY2v7ZNaq+BkjgNt3eFolnKl9LTGyMjfGbrOCEa+4zTRSFhTyxOjuse2HX9j8qLtiLNyTvBZiQ4NROtKLlixJHnfP0lUlO2QJCo6SFSYkprk5O+//06wpdP5Tx2iohIPEp2sqI0iiYqyBzIn9NZGokLc+aFjSxxSS2d0Vv9l9A8rBzOrKp3TdT3sVl052/4wEF8df4PQ6Ng0L8ltYYR1jV3R1D1jqQ7SvFEKHUg2Z86ciRs34kt6ZLT17t0bvXr1SnMYH19/tOk+Fl7RVjAwincaj4uLhUvEM6xcMgMmicqGqAZ7FRCM0bsOo37R/PiqrnKHbT+/AJQtUwL29povj5LmgrOhgyQqOkRUeFqgw9+GDRvg6emJkJD4Am9MS62UqGSVrEmiklVI6859tJWoJIegiqjwb4wIqlatGlq1aiWSmDFRnD430rZJ595i4XVfEaWXVqMz7U+fuGBo+ezxVXn16pUgFqzj1KxZyo6saa1D9Xfmn6KPX1otNCwcIyctwL/XXsHQ9L1WO+bZVVQoVeijlBCq8aJ5WDQw+KhQa1r3i/97HBwdHTD3x4mws9N/c5skKjpCVGhbZ9I2mmyyszGk89dff1V7CpKoqA1VjumYmUSFspm4Wm9GQaUpiKH8iRvNASo/L302CSUQlWu+UIOniKgfbSAqlSpVEk7SWdUiI6Pw/bxf8NvhO4DJe6IS+/IGKpcqBMtEZUNUc4qNi0NwZBRMDA1hkYzGJbW5cy94z8KF3TFqxAA4OyefNTer1p8V95FERUeIipeXF44cOSLS4DMdfmI7LMuts0BYVlSDZWQE76VuO3btMTpP2wifwHjtT/NqJfD3j/0xaP5OrDtwCbGxccKZctnwz9C1UUV1h5X9dBiBhy/eoeHIlQkO1kXdnHBr3RjM2HAIc7YeE9WVrS3MMKt/CwzvWFfRShm988cffyi6JrXO1Fry2UvcWFwvT548oGmAYc7q+DFobEJZPND2R4EYfOwNQnTA9KPSqGQ1UQkPj8DE6Uux97wHDBJpVHKFe2L2lCHI5fixhul1YDC+3XccdQq7o1+tCop2lSbKiMhIuLu7wj2f8oKIim6mJZ0lUdERosJp0q/E19dXaFVYo4RaFjZtNv289QvGwp0nce62h1Aft6lVGmM+ry9IyuZDVxEVE4NyhfJifLeGyO+SPSpjLXkWc8w0fINCMfu3wzh544mQiZqlCmDZiA7YdvQalu85IwpZuuWyw9TeTVG1hHu24pLU9MMEcM2bN0fLli2FiUHf29vQaFRT05m2onCmzQ8HM8NsgSW7iIq/fyC69J+Mh/4GMEyUkds12hMH962DpeXHQQ7SmVaZiEiiokNEJfHWhoWFCRX3unXrhHMfIxaUONMqE5P097583xM9Z2/Ffc+3YhBqTX4Y2Brzfz+On/edR2R0DPI722PVqE5oWaNk+m8kr9QZBDzf+qPTtI24eO+5mDNzpcwd1Bo7TtwQGhX/4DA42Vlh8bD26N64UrauS0VUGKrM1Ps1a9aEo6NjljiiZ+vCE918470AfHPqDcKiUzYAWRobYm3jvOhQOPv8JbKLqJy/eB09h/2IODu3hKif2IhQ1HA3wrbfliS7jZKoKJNuSVR0lKiotvnNmze4d+8eateunSWmH2XiBUgfFaWI6X//zPRR0TR6Z86cEaHK+m7iSQu3xdd9sfymH54lk/CtuL0phldwxIDS2VshOTuIiq+fP9p9PgwvIqxhaG6dAKNZ+DtMGtQWPbsnbyaXRCUtifvw75Ko6DhRUbbdWd9bEpWsx1zb76hLREXbscyq+TGF/ovgaOx9GoQ9TKEfEInSDmboWNQWLQtYwc0q+1PoZzVRCQkNw5dDpuDkbS+YOuRJ2Iq4mGiYBzzF1VPbYW7+Pglc4r2SREWZ5EqiIomKMolR2FsSFYWA5YDukqjkgE1OZYn0tYuOjk4xbDe96GQVUQkICMSdu4+xev0fOPafB4ztEzu0xsEsKghDP6+Hrwf1SHEpkqgo22VJVCRRUSYxCntLoqIQsBzQXRKVHLDJqSyR5TxYtmPMmDEa9avLLKJC886Zs1dw4cJ/iIqNxTvfYFy5/xKB0aYwMLMEDBI5D8dEo0IeAyz6fjTy53eTREVDoi6JiiQqGhKl5IeRRCVT4dXJwSVR0clt09ikDx48iNGjR+PUqVNwcNBcpF9mEJWw8HDM/GEFft9/HlHGNjAyt4QBI3sMWCr643LRduGvMP+7IWjYMPVEcVKjokycJFGRREWZxCjsfeXBC/T6fivuPovPRdGlQQVsnNQN41f/jRV7zyIqOgYF8zhi9ehOsnqyQmx1tbvHGz98Omktbj19LZZQtlAeXFjxDX7cegxzthwVkWCONpaY9/Wn6Nuimq4uU2/nzQzZzIzNnErGxsaK15mYqNjb24sq7qyrY2trm6HSBJlBVFghue+oeQg0coCBYcph10ZxUXAyCsXYQZ+hQ/sWaWIiiUqaEH3QQRIVSVSUSYzC3oEh4fj38gMEhITD1NgIeRxt0LRqcZy97YEnr3xFci9DQwO0qlESuWyzp0aIwiXJ7hlEIDA0AhsOXAITv5maGKGway583e4TnLj+GAcv3hdEhQfW/q1qoGR+/U5Tn0Eos+Xy27dvY/DgwSKxXu7cuRXPITFRefDggahg3bdvXzRu3FiUKUhvywyi8ue+Q5iyZCeCDVOuqWMUEYhizqYY83V3NGxQS63pS6KiFkwJnSRRkURFmcTI3hKBDCLAJG9hkVGIiYknqfy3tYUpIqKiERUdK0gK/2ZlYQYj5mWXTasQ+O+//9C5c2ecPn1aZOhV2lREZeXKlfjxxx8FQWHhx4xm+M0MovLo6TN06T8N/oYOMDD6UHsUExEK+xhfVCtbEJMnDBE+KeoWq5RERZnUSKIiiYoyiZG9JQISgRyNgCaIyrBhw1C4cGGRVXvhwoXJ4nnp0iVRtZrmoZQa08k/ffpUJL2MiIgQRQk1mUI/MjISGzbtxta9J/DiXRCsra1gaWoE99zWKOjmhFYt6qNu7eqK5UESFWWQSaIiiYoyiZG9JQISgRyNgCaJCv1Sli5dmlCOgGSDoctWVlaYPHmySLRXokQJsL4SSUlQUBBsbGwSNBcsKcLswSQ8NENpmqhwo8PCwvHUwxPPn7+Cja01bG2skdvJAU5OuWBsnD5TlSQqyh4hSVQkUVEmMbK3REAikKMR0ARRGTVqFLZu3YqffvoJMTExohTIs2fPMH/+fLDIao8ePURZEGo0AgICMHfuXNA3Zv/+/WD5kLFjxwofGV7z+vVrjB8/PtOISmZstiQqylCVREUSFWUSI3tLBCQCORoBTRAVVXiyt7c3vvjiC/GTN29eUa6A5UD4/7/++qvwhbl//74oD0ITDzUn9EUhuWH0Eesv/fbbb6hYsaIkKnoslZKoSKKix+ItlyYRkAhoGoGMEpUnT54Ic02fPn2EAy3rKbFmmaurK7y8vAQxqVGjBg4fPoyePXuCkUEhISEiJJp5V2jiodMqtSl0wl2/fj2qVasmiYqmN1qLxpNERRIVLRJHORWJgERA2xHIKFFJaX1Xr17FDz/8AGdnZxGuzOrwKqJC3xV3d3ehPaEPC51xGXXEpHH0WWG4dGb5qGTGfkjTjzJUJVGRREWZxMjeEgGJgM4hwPo6dEbNSJ4S1aIzi6hwfM6RZp2UEsmRpHANqjBg/lvVNzPCkzNroyVRUYasJCqSqCiTGNlbIiAR0DkEzp07J8wq7du3z/DcM5OoZGRyWUlU6EtjaGgosvOmpyUlKiRodBwmCUtPtt/0zEGXrpFERRIVrZBXPviPHj0SznL58uUTLwHZcgYCgYGBePjwofBF+Pzzz+XeZ8K2L1++HHfu3AH/m9EmiQrwzTffCIffiRMnpgvOpESFjsE0azEUu169eukaU58vkkRFEhWtkO9bt25h3Lhxwru/Zs2aaNu2LcqUKaMVc5OTyBwEfHx8hMPkoUOHROgpT/sMM5VN8wgkJio0rYSGhopnLT3ZYHM6Ubl48aLwoaHzL3PAlCxZUvGGJSUqwcHBmDBhAmrVqiVCs2X7EAFJVCRR0YpngoXJGGp4+fJlYX/mD1NrDxkyBGXLltWKOcpJaAYBqrgZqbFmzRowYRfV3mybNm0SJFU2zSOgIipLliwBU9j//fffwgE1Pc9WTiYqJHizZs3Cjh07hImGTr1fffWVYi1gWkSFuWPevn0LNzc3WFpaal4gdGxESVQkUdEKkaWzH0/Tu3fv/mA+FhYW4uM1ZcoU5M+fXyvmKieRPgR4amRir23btgl/icTN2toaPKmyiq5smkdARVR69+4tniV+XKm1VDnXMqqGH0dG3KTVcjJRURVkpD8MW4ECBfDXX3+B7yklLTWi0qZNG6GpoUmU2XmZvTenN0lUJFHRmmdg8+bNmDZt2gfz4YeLD+6IESOEqlU23UWAuTD4Up83bx78/Pw+WEj9+vWFhkW2zEGAROWff/7BixcvRHI1+ljQ9MNGU5CHhwf27t2LkSNHCg2XSqvJv/MQwab6XU4mKjNnzsSGDRs+2CRiyR8lLTWiQhJ//Phx8Tykpzq1knnoSl9JVCRR0RpZvXnzJjp06PDBfLp164ZJkyYpPrFozaLkRD5CgAm9eLKnuU/VxowZI075smUOAiQqPKWXLl1aaAGmT58uTurPnz8XCdeoTaFZo1OnTjh58qT4QNatW1ckX7t7965IW9+qVSvhQKpNRIVOqIxooraO5HfFihUoWLBggp8H/79cuXIaAZUO/5RbmitJ7tiokWLRRB6ylEQApURUXr58KfaEVaWbNm0q7kHiyL2hCUgVjq0K4yaJVGnF9DlaSBIVSVQ08hBrYhD6LtDMQ5Wni4uLeED5wmT9j6JFi2riFnKMbEaAe8zU6KtWrRJ7y+yi1Jrxd5988kk2z05/b0+icuHCBRGlQtMPtZQs4Ee/IH5g+aG/d++eiLyjUzPJSfPmzbF48WIMHDgQa9euxZdffony5ctrFVHhh5saui1btoj3BU1YjBhUmRB///33dDm7JicJHJuEjY0mTBZIVGlSaLpUQhRSIirXr18X7z4+C/R/oRaLmjBqWagB4w/3hSSfJQXOnj0rqlDz9yzgqK+mU0lUJFHRqrcza4AwQyU94FlBlZFAVapUEadB2XQfge3bt+P7779Hy5YtxamXL3xq0khcihQpovsL1NIVkKiQfPA5oiMtyQr/nz4XrVu3Fid2FvmjdoVaF34g27VrJw4J/Nhzz/hvbSMqhJvmLH68SSQSN4a6z549O1N2hPJKLVR6o9RSIiosBcBoRxKgBQsWoHjx4mKf+Kz4+/uLEHNqVkjK6BfDeZCkkVAOHz5cb/1ZJFGRRCVTHuT0DnrgwAGRKlsVmszcAkyrzZcpK63KprsI8CNIIkoCSodaalT4cWEa9MqVK8PR0VF3F6flMyf2jCKhaZWY8+PG0zc/evw9f0fthJ2dnTAl8PcNGzYUmhQ62DJSiCZYbSQqhH7RokVYtmxZwi6wAjO1dOmJalJnKzOLqFCTwkKMv/zyi6gezTUwjJ/mOJLHjh07ikrSNGl1795d+PRRK0bfGRIVmqH0sUmiIomKVss1zUB8MHkS54PYv39/6a+i1TuW/OTo60A/FKrOV65ciWLFiungKvRvynRwVpnfSCBJVKih4ImdH8NLly4JkwZP99TKkFxqk4+Kakfo1zFgwACw4CEbP+jfffddpr0rNE1UoqKicOXKFUEKacrhe+/YsWMiPJl487khYWERRpIyFmfkepnSQRIV/XsuU1xRVEws6izciC6VS2F0oxo5aOXav1TaY3lyOH/+vFC10harTuPLlieS6tWro0KFCuISnh6ptaE5SSaUe4+iKrIjcUZg/i5x9Ic6mCfXhxEltLfzo8iTX+3atdM7lLwuixFgvhBGarVo0QJ0bGfTRqLCDz3JFCNl6CRMU0hmypmmiUpq28q10TRHUw+1YPQzYrFGmujo82VmZgb2IaFU1UDKYjHJ9NtJjYrUqGS6kGniBvxo8uFkBtudO3cK221ajdeQoDDksl+/fsLGS8LDh5unEj7gssVHFTARGE/LVCez0amSqmf6kjBbZnobMeepjx83JspKGtWV3nHlddmHgDYSFaJBXycmseMBhPKcmc93VhKVxDu9f/9+vH79WrzPclKTREUSFZ2Rd0YljB07Vnjbr169WtTFSK0lJiqMZPj2229FCCN9XpSEEuoMQOmcKIkKU4Izod6MGTNENAGd+fjC5+mN5oD0NJ7y+MFg6CZNdswyLJvuI6CtRIU+NiTDXbt21VikT0q7lV1ERZXjRvelSNkKJFGRREWZxGRjbxIPJkKinZanfJoRWMAwpaYiKszPQbs7w/z+/PNP8UHWVxVperYnMVFRpQTnS58Ol/RbSG9jYiwSFZJERm9l5gk3vXOU1ylHQFuJClfi7e2dJUnS6GdFM3J6NRuefoHoufFPtCxdBBOaxmssNf1OonO6vqTfl0RFEhXlb6psvoKEgyd+VfhkWkQlT548YMprOuMyJ0TSFwI1NbT90oktJzYVUaHmhPkY6JBI356kUTiMDGGiK3Vefvv27cOoUaNQp04dkeciV65cORFavVyzNhOVrAKc7yD676Q3yiY4IgpHH3ggv4MtKuZzyRSiQjNu1apVswqSTL2PJCqSqGSqgGXG4PywMgLh559/BnMlML1+cid/lUaFH9xKlSqJhFd0sqNzLRvHoYMnP6p0wGMIdE5sKqJC/x/iwZcb85skTWDFgpEkfKwRk1LjWKdPnxYmI+LOkPK0THQ5EXNdXrMkKhCh3MyKm97m4ROAtj/vQLtyxTCzTf30DpPqdayMrSQJXaZMQkODSqIiiYqGRClrh2H4Hk/qW7duFWGv9LFImpVRRVRoKurTp49w6qR/C8kKU4Hv2rVLmIIYnskxcjpRuXbtmvBRYYIpVq5mhBW1T8SRacOZBZPqboZFptQ8PT0FztS+0OyjjtNz1kqOvFtGEZBEJaMIAkkTvmV8RP0egUQlEICNfi8z7dXJ8OS0MdK2HnTWZKgy62Pw41qjxodh5UmjfkhumOGR2R954l+4cKEo0EaNCgse5nSiQn8f+v2QvDE6ij/UnvDf/DgxTJyJ2VIiKtSmsFYM/YFow2df2fQPAUlUMr6nkqgow1BqVKRGRZnEaFlv1sAYNGiQSIhEspL4BK8iKvSVoMaFjVoBfozpBEdfDIY8M3U407fndKKiivqhWpv5KBgGTq0ICR3LzTMFOzUmyREVhiGzkBor8DIyi3VkVNV5tUxk5HQyiIAkKhkEEFKjohRBSVQkUVEqM1rXn9VTmd6bUSXMj1KyZMmEOfIDSlstf9hIXliAjbbbEydOgCn6meSMyaxyMlFhwTkSFdaAYWOuGdZboh2e5I9aqAcPHghn2qREhZotpi9nunU68NHROSPRQlonYHJCHyAgiUrGBUJqVJRhKImKJCrKJEZLe7PQGqN66ChLHxQmL1OnkbgkzsaqzjU5rQ8TTLEwHf1VWOulQYMGH0BA0xBr+DCZ25w5czQeZpnT8Nb29UqikvEdkkRFGYbSR0USFWUSo8W9mViMabQ//fRTkdxNmh40t1nJJZoiyWM9EhJE5rVhsi2WqJdNvxGQRCXj+yuJijIMJVGRREWZxGhxb1UqeJpzevfuLerLyJZ5CDBlORO50aeF4eIywifzsNamkbWNqNy79wjm5maws7OFra0NjIwMtQmuZOciiYqyLZKmH0lUlEmMlvcOCAgQicZYFn327NlqFzDU8mVp3fRYJI0OyaraS4n9grRusnJCGkVAW4jKy5dvsHzVbzh7+TYMDY1gbBALCzNjNG9SF23bNkU+t7waXbcmB5NERRmakqhIoqJMYnSgN/OiMJcHSQvzgiT1qdCBJWj1FBmmPHXqVFy6dEmY2JgiX7acg4A2EJWYmFgsWbEBizcfgZHde0ISFx0F09hQWCMcbZvVQLfOrVG4UH6t07JIoqLseZFERRIVZRKjI71ZWI8Za5lplTk9ihUrpiMz1+5pkvxRU8XcM/RNYSI9VUSVds9czk5TCGgDUQkLC0ePgRNx3QuAofFHS4uLjYFxbARym0Zg1MCO6PhZS00tXyPjSKKiDEbpoyKJijKJ0aHeV65cER9TRqvs2bNH1pvJ4N79r707gY6iyMMA/uW+E5OQiyNBQQ4PbkRFxADKLQjCri6ooIDKgrugLCgKeCAEcblEJS4qLogIKsrhBSLCYkBdFJUrYLhykJCEDDlnJrPv39nEAKJdzDA9M/n6Pd9b2H+6un9d6Ed1V5V8PCtL68+dO1fbZ0l2oeZRNwRkET/59ksOWZ1YgqrsUlw9DV12xpZtKJx1lJWVY8y46dj2Syng43fBZm1WC2x5hzHriQcw+I4+8PX1cdYl/m47DCpqj4FBhUFFrce4UbV8XCuLls2YMQM9e/bU1gi52E3E3Oi2L9mlync/srZK+/bttSngnNZ9yahd7sQFBQXalgoyy0v+XFUf8pcAefUniyg6c2StstKGtR99imfmv43TFd4w27zh4x8Ib79A2Yb4LD+b1Qxb/lE8N+le/GlIf5d4DcSgotbF+eqHQUWtx7hZtew5I6MAsiCZzASSVVN5qAvIRoMyw0e2GkhJSamzO02ry3nOT8iqw/JNUu3N+CIjI7U9t7p2vTQb6/2eniw+uG//Ybyx7F0Umsrw49505OYXwRLWAD7B54zu2CoRZT2Fj5bPQXy8vjWWLuWTY1BR0+WICoOKWo9xw2r5G+D06dMh66zIR6Cyvw8P/QL79++HDO3LkL8M/7du3Vr/D7PSYwQkoMhu5T/99FPNPcmH6jI1XVaFdoXjYHoGXl6yHB+npaPMPxJe3r++6vG1FKN3+wb45+zHDV+UkEFFrbcwqDCoqPUYN63Ozs7WwsrmzZu11VP79evHBeF0PEvZS0le90hYkY9ok5OTdfwUSzxV4NNPP9W2SJC1c2QbitTUVHTp0sWlble+pXpnzUZMn/c2LKG1pijbbAgvz8LSeY+jbdurDb1mBhU1fgYVBhW1HuPG1UePHtVGBmQmkIQV2b+Gx4UFZKNHCSmyl5IM+csHtDwoIDO95FVgjx498Morr7gsyNgJz+DD7Qfhf9mvqyVbSopwb4/mmPHU3w0dVWFQUes2DCoMKmo9xs2r8/Pztf/gRkREYN26dW5+N5f28iXMyUaDsju1/C1a/gbNgwJpaWnaoorLli3Tdh131SMvLx/Jtz+I4uD68Ko1M6hjvBVLFj6N8PBQwy6dQUWNnkGFQUWtx3hA9YYNG7SZQLKaqvzHOD4+3gPuynG3IB8pvvvuu5gzZ462yaNMQ+ZsKcf5uvuZZAbQV199hVtvvRVBQUEufTsTn5iL1Vv3wzc4ouY6r4qy4qXZE5GY2MCwa2dQUaNnUGFQUesxHlAtHwWuWLFC+w+wTK2cMmUKoqKiPODOHHML8h3P1KlTcdVVV2HWrFmoV6+eY07Ms1DAyQIff/oVxj7zBhD865/vRsHleHX2I2jezLjRIAYVtY7A6ckMKmo9xoOqZTRFPgaUReG4gWHVg5W9eyS8SUhZuHAhkpKSPOiJ81bqmsD2/3yL+ya/jMqgyJpbT/AvReqcv6Fli6aGcTCoqNFzRIVBRa3HeFC1zA6QReA2btyIadOmoX///jh16pT27v3GG2/EDTfc4EF3e/6tVFRU1Ew37tChAw4dOqStMyN7+chaKddff71H3z9vzvMF3vj3+5j+ynr4hPwaVJpGWLD4+b+hSRPjQjiDilrfY1BhUFHrMR5WnZmZqc1s2bt3r/bB6DfffAP5hkUWNxs1apSH3e3ZtyOzn4YMGQIJLHLv8spn+/bt2isxmdHBgwLuLtB36Dj8dNIKn4CQmltpG2fDS3P+gbg44xZ+Y1BR61kMKgwqaj3GA6vT09PRu3fvs5YG79OnD1588UWPnuki+7ecu7O0fJsi0095UMDdBb7euRt3jZkB79har3hsNtyc6IXUV5439M82g4pa72JQYVBR6zEeVi2jCTt37tT2MZHFzaqPtm3bavvZyJLxnnrIKrMy+6n6kBkcMookWw3I9G0eFHBXgczMHIwYOx37C7zhExBccxu+JXmY+mB/DP/LIENvjUFFjZ9BhUFFrcd4ULUsrb9y5UosXrwYWVlZZ92ZTFmWpcE9ebn4+++/H19++eVZ9y1LoXfu3Fmb9ZOYmOhBT5u3UlcETKYzGHrfJOw/BXjVeuVTaalAVNkJbN+0HIGBxi75z6Ci1hsZVBhU1HqMh1XLtylz587V/oNde1dYuc0FCxZAXgF54iEjSTKz59yjQYMG2gJvgwcPdpn9WzzRn/fkGIGSklIcOXocZosVRUVn8O3unzHv1VWoDK9/1top0lq4zYQnH74Dgwb2dEzjdpyFQUUNj0GFQUWtx3ho9Q8//KCtVCvLxR84cACy6NnIkSPx+OOPe+Qdy30OHz5cW0ZcRo9atmyJvn37onv37ggNNW7FTo/E5k1dEoGMjONYvGQ5tn+7DyVmoMQCWL0DUOkbBC+fs1dRtpacRr8ODZHy3GMIDjZ+kToGFbUuwaDCoKLWYzy42mw248SJE9izZw8++OADyK9lqrInHosWLcKaNWu07QRuvvlmNGvWjAHFEx+0h96T/EVi9txUpK7dCe/Q6N+5SxusJUVo6JuPFW/ON3Q12toXyaCi1jEZVBhU1HpMHaqWwCLL7Pv5+XnUXcv6Mbt370a7du086r54M3VHoLS0DMNHPY7/5tgA7wvvQWU15aJzy1jMnDYeSYkNXQaIQUXtUTCoMKio9RhWU4ACFDBYoKLCjEefmIP1u3N/M6hUVpQhsPgEBvfpgsmPjkFo6K8zfwy+dK15BhW1p8CgwqCi1mNYXSNQWG7FEZMF2SUWBPh4oUGIL5LC/ODv42W40umKEiVDBAAAGJ1JREFUShwxmZFVXHVt9UN80dhFrs1wHF6ARwhs3bYT/3j6ZRRYAmCzAbZKK3xgxZUNI3H1FQm4o393XHddW5e8VwYVtcfCoMKgotZjWK0JvH/YhLf2n8aeU+U4ajIjyNcLTcL90T42EH9tFYVW0cZNf/zwlzNYtq9Qu7YMkxmBPl5oEuGPNvUCMa5VJNrGBPIpUsDtBcxmC44dz8LGT7YgJCQYCXExiI+PQWxMFKKjI+Hv7++y98igovZoGFQYVNR6DKvxzK48vPDfUyiz2s7TkLGUKyL88fZtDdC6nvPDypz/nsKzu/J+89rkYhuH++GtHvVxXZzxMx/YlShQVwUYVNSePIMKg4paj6nj1duzSjD8s0ycKLb8rkSvxFB80KchvJz4FmhXTin+8lmm9srn947uDUOwvl8jp15bHe82vH0KnCXAoKLWIRhUGFTUekwdrrbabJiWlgcZtdBzbB2UhE5OGrmQsR0ZSXn2mzw9l4YtdyThhniOqujCYhEFHCzAoKIGyqDCoKLWY+pwdanFhlvXHsGuk2W6FO5rEYFXkxN01dpbVGkDkj84gq+zS3Wd6u4rw/F6D8/dx0gXAosoYJAAg4oaPIMKg4paj6nD1WfMlbhi2SGcrrDqUmh+mT9+uOsKXbX2FsnnMvVfPwiZiaTnSAzzw8FhTfSUsoYCFHCwAIOKGiiDCoOKWo+pw9Ullkp0XJWB9NMVuhR6Jobgw76NdNXaWyQjKq1XHsaBQn3Xdkv9YHwygJsO2uvOn6fAxQgwqKipMagwqKj1mDpcba604cEt2fj3/tO6FFK7xeOe5pfpqrW3SL5ReXhLNpbuLdR1qpdvicfIls65Nl0XxCIK1CEBBhW1h82gwqCi1mPqePXqQ0UYtTkbMrrye4cs/nZweBP4OHHaz7qMM7j380zIK6rfOxJCfHHIyddWx7sNb9/JArJXV2BgIHr16uXklvU1x6Ciz6m6ikGFQUWtx9Tx6vxyK8Z9mQMJLBc6Ivy9Ma9LPO5uFu5UrcLySkzYloPlBy484hPu742UG2MxgqMpTn02bMy5Aj169EBUVBRWrVrl3IZ1tsagohPq/2UMKgwqaj2G1dpiak/sOIlFewrO05Dl6lOTE3Bn03AYsZJ+udWGp9JyMe/7/POuzdsLeC05AX9uJtfmxAVe2Gco4GSBrl27Ijo6Gu+9956TW9bXHIOKPieOqJzjZLZW4qZ/LsPQdi0xsVsnNUVW1zkB+Sbkx1PleP9wEXZklyEywBu3NAjBkCZhiAz0qfE4XGRGsK8X4oMvvMPrxeIVmytxqtyKxNDzd3f+Ob8c7x02YXtWKWSE55YGwRjaNBxRta7tYtvlz1HA1QUYVFz9CaldH0dUOKKi1mNYfZ6AzLiRAYraYxSmikrIlOHNJ4qxOr1IW08lzM/bYXoycjJtZ642avNY23pa+yG+XvCVYZNah1ybHOf8tsOugyeigCMEzGYzCgsLtVEQb2/7/5wwqDjiqbjOORhUGFRcpzd60JW89nMhdmSX4rvcMvxwqgwTWkdh5g2x8HNAYrBU2vBRxhmM35oN+Wbmz1dGaLs2j2gZgUa/MbriQay8FQ8V2LdvH6ZMmYLU1FTUq1fP7rtkULGb0KVOwKDCoOJSHdKdLyarJBuny0+jUWhDrDls0WbgVB+Bvl5YcksChjePsPsW9xVUYMyWLGzLKkH1iMmgJmGYf1M0bDiF3NJctItxze3t7b55nsAjBRhUPPKxOuymGFQYVBzWmer6idJydmLhDy+hY2wH/LnZQxjzRTbW/mKqYWldLxCvd0tA25jAi6aSZfwf3Z6D1J8LIeu6yCHTjRffHI8Qv11YvGcxeif1wuirH7joNviDFHC2QO2gEhYWhq1bt8LHxwfdunW7qEvhiMpFsbnsDzGoMKi4bOd0lwvLKs5CZnEW1h1Zj9XpVbMMFnT5JwJ9r8OITVnYX2u12GHNIzDvplhEB6p/XFtps+Hjo8Xou+5YDY18kfJI6yiMb1WKJ9Om4fu8H9AwtAGe7DgVcUExSAxLhJ/3+R/buostr7NuCFQHlVdffRWbN2/G4sWL8dprr6FZs2Y1AFarVQsveg4GFT1K7lPDoMKg4j691UWvtNRSirFfjseuk9/UXGH9kPpY0GU+1mVEYvquvJpF2KJ8rHiqhR8evqkp/Hz1/Uu3+qT/+SkD9+ww4VD5ryGnc0IQPugdjX/tfRVvH1gJq61qr5+44FhMbjcJ3Romw9vL/o8TXZSel+UhAhJUJkyYAFn/5MMPP8TUqVO10ZTaH9YuXboUI0aMgJeOqfUMKh7SMf5/GwwqDCqe1aMNupv/5u7G1LSncNRUNdrh4+WD2xJvxb0tHsG0nRasOWRCaJkJl53MQOyZXMwb0wddWl2u+2ozsvPxyMK1+L7QgrLGLZEXGIHm9ULwbs8GOFy0CbO+nY3TFVWL0Pn7+OOe5sMw+upRCPK9+NdMui+OhRSwU0CCyuDBg1FZWYl27dppoylBQUHaWYuLi+Hn54dBgwbho48+QklJCSwWCyIiqr73Kioq0sKL1MhqtHIwqNj5QFzsxxlUGFRcrEu65+VUWCuwKn01Fu95GSbzGe0mQvxC8PA1D+Ka6AH466rvkblnD3KOHEd5eQV6XdcCC8cPRJP60X94w/mmEsxf/RVefPdLlJZbEJMQiwZXtcSkgZ1wQ2IZ7t88GvL6qfq4Lq4jUm58HtGBf3zuP2ycBRRwgoAElTvvvFMbMVm5cqU2onL77bcjKysLTz/9tBZG5J/nnnsOKSkpiImJwYABA7QpzW+++aYWcEaPHo1+/foxqDjheTm7CQYVBhVn9zmPba+ooghPpc3A5uNfwIaqD11bRV6LR6+ZgI2bT2DWym0wlZq13/f29sKjf+qKGff2RGDAhb8hsVZW4pOdB/C3lz7AweN52s/6+3qjX6dmmDzsJmwoWI3VGWtqTIN9g7G690o0CnXOrs0e+zB5Y04VqP0x7fr167Fu3TrMnDlTCyq5ubno378/7rjjDu11UHBwMMLDw1FRUaHVvfHGG/jss88QGhqK2267jUHFqU/OOY0xqDCoOKen1ZFW0k+n45GvJuCY6TgCLUHwOeqPpv5NMW9MCvr8fQF2Hy1BhaXqO5LIsCAsGDcQf0puc8HvVSScPDRvDTZ9e1D7GXk93zAqCE/fl4zjpm+w8ftP4dXCiuKAM/Dz9cMznaajZ2LVv6x5UMBdBGoHFXl9M336dOTl5eGBBx5ARkaGFkBktEVe/4SEhKBly5bw9fXFiy++iGeeeQabNm3SRlmqNyHkqx93efL6rpNBhUFFX09hlW6Bd/euwdzN85F/sAgZ6cfgBS9MHDwOEV7NseqrDPx4rAAVZqs2qtL5msZIGdMP17VI1H5d+ygqLsNTr3+CJeu+Rml51UhM/egw9G+fgKRG5Vjy2avIyDmK2HoxuLxNQ/Ts0B2TOj+KEL9g3dfKQgq4skBBQYH2usdkMmmveSSYzJ07Vwsxd999t7Y4nPz/MroyduxY9OnThyMqrvxAL/LaGFQYVC6y6/DHLiRQVGLC8++8gPkfvILS8lKtLC4yFiO6PoCC/Ch8/lMeDmVWbRoYHOiP4be2x8xRvREVdnbA+NeGNExJ3YjcwqpvXvx9fTCqTzt4VfyCvfn/wdYft8FstcBX1ptocwtmjZyB1ldcC28dsyL49CjgLgLy/cm5y+pXT1XesWMHfvnlF2RmZmLIkCFISkpiUHGXB6twnQwqDCoK3YWlegWO553AmPmPYMOuT2t+5Iq4JhjeeSRKLQ2xYG0ayiosCA3yx5CurTFzVB/ER4XV1JZXWLDo/W2Y884W5BRUBZWhya3R69ooLN/2OrYd2IJyc4X2+wlRcVj48AsYcENf+PpUTV222WwoKytDQECAQ/ZO0XvfrKOAMwXy8/O1V0MyA6hx48Y166zw1Y8zn8Klb4tBhUHl0veyOthCpa0SX3y/FeMXT8Leo/u1j2sD/AJwTUJbTB32JFZtPYqNaT8jKcyCUf1vxOghfeHne/YicDmn8tF15BSU+MWifmwMFowfgKdefhJpJ7ag8Eyhpurj7YMn/zIJ/xgyAYH+ATXSJ0+exOzZszFu3DjtX+A8KODpAjIrSEZf5JAZQ5dddhmWLVtW9efExwey4q2rHIfzCtFj0Qrc2aYFUgZe3Oq7rnIvzrgOBhUGFWf0szrZxuniIrz00RLMeXc+CotPawahAWH424Bx6NNpKPJN5agwncTCZW9j/tRHcW3zpjVO5RVmjJzyNGTy0F9H3odScyVyC/Zj/OKJOHmmaiqyrB3Rv1NvzH8oBY3jEs8yluHwvn37Yvny5Wjblvv+1MkOWMduesWKFfjiiy+0u5ZXQrKuSocOHbRfy7crMmvIVQ4GFbUnwaDCoKLWY1itJHAs9zgeTZ2KVVvf00Y/Lo9vjDF9RmL8gDHw9/NHcUkpHp4+C62aX4mJ9w+rOffhoyfQbuAw7HzvTTRrXBVC1qV9gpkr5+Dbg7tRYalAq8uvxtIJi9H+yvODyLlBJTs7W/vbZmxsrDZbggcFPE3g0KFD6Nmz52/e1ueff+5SI4sMKmq9j0GFQUWtx7BaWSBt3zcYs+ARxEfGYkzfkejWuivCQ8K02UByjJ0+G4eOHsc9A/vWnPtYVg6eXfwaTN9/VfN75eZypGcexoK1r2DXge/w1/6jMeK2Yb+5pHjtoCLrTsiiWb1798bQoUPh7++vfA/8AQq4g8C0adO0UcTah0xxnjx5sktdPoOK2uNgUGFQUesxrFYWkA9b3/lyDa5veR0SYxuet/eOBJXCIhMmj7m35twHjhzDiEkzULT7y/PaKzAV4rtD32sjKjER9X7zeqqDyvPPP4+33noLcXFx2rTO6iXGq39Ipn+azWZtpIUHBdxdYM+ePXjooYcgI4hyNGrUCLJH0OWX69+uwhkGDCpqygwqDCpqPYbVDhWwWCsxdnoKvH28Me+JCQjw84X83u69B9D9noeRveMTBP3OyrUXuhgJKjIMnpiYqK3kuWbNGu2dvRwytVP+kZEVGRKX9Slk+XIeFHB3AZnpJqMq0t/lGDlyJB577LGavu8q98egovYkGFQYVNR6DKsdJiDTkzek7cWspau1Bff/cd9g9O7UAnuP5GD5J2l4eeX7eP7vYzDo5muRFBep1K4EFVnNs0mTJtpU5WeffRYdO3bUQols+CYzIrp37w55r8+gokTLYhcXkA9pZfE3CeiLFi1CmzZtXO6KGVTUHgmDCoOKWo9htcMEsk4VYeCTb+C7A8e1UZRWVyRg04sP4pUPd2Dm8k3aarT1o8MxY0RPPNC3k1K7ElRkpoOEEtkHRfZPWbt2LT7++GPtY1p5FSS70sqeKQwqSrQsdnGB8vJyTJw4UZuOPGPGDJf8JotBRa0TMagwqKj1GFY7TODYyUIk//1lHMo8pZ0zNCgAx1ZNxXP/3oQX3tny/9/zx4wRvTBhyM1K7db+mFZGVWSfFHlfLwtjyXcp8kqoefPmCAoKYlBRkmWxOwjISKGsneKqawgxqKj1IgYVBhW1HsNqhwlcyqAie6Ns2LBBe70j+6EcO3YMu3fvRmRkJDZv3qy9+uncubMWWjii4rBHyhNRQJcAg4ouppoiBhUGFbUew2qHCVzKoHKhi5TvVeSVj8z0CQ0N1crk9zhl2WGPlSeiwB8KMKj8IdFZBQwqDCpqPYbVDhMwIqg47OJ5IgpQ4KIFGFTU6BhUGFTUegyrHSbgrkFFRmBk+X4eFKDAxQkwqKi5MagwqKj1GFY7TCAjuwDXP7wAOQUm7Zwtk+Lw0xuP4YWVWzB16UZUmK0IDvDDk/fcisl3u8bGZRaLBfPnz8ewYcO0mUM8KEABdQEGFTUzBhUGFbUew2qHCZhKyjHnnS34eOc+7TuRG6++HCkP9sX6r/di4XvbIP9/QnQ4nh7RE22vbOCwdu05kXzbMmjQIOTk5OCuu+7S/nf9+vVdbkEte+6RP0uBSy3AoKImzKDCoKLWY1jtMIHMU0XoO/lf2J1+Qjtn+2YNsfbZEVj68U7MXvEFissqEBESiJQH+2F0v+sd1q49J6oOKnv37tVe/yQlJWkLy/Xq1QutWrWy59T8WQrUGQEGFbVHzaDCoKLWY1jtMAF7vlHZvn07nnjiCYddi8qJZDRFAkv1IetVyPosEljGjRvHV0IqmKytkwIMKmqPnUGFQUWtx7DaYQL2BJWdO3dCNhx09iGvqNLT0yF7qlQfsoeQfK8ioyr3338/YmJinH1ZbI8CbiXAoKL2uBhUGFTUegyrHSZgT1Bx2EUonujcVz9NmzbF7bffjuTkZLRo0ULxbCynQN0UYFBRe+4MKgwqaj2G1Q4TcOegkpubqy3LL7suyyq38vqHBwUooE+AQUWfU3UVgwqDilqPYbXDBNwxqMj05NTUVC2g8BWPw7oCT1THBBhU1B44gwqDilqPYbXDBGT9lMFPLcP2H3/Rzpnctik+nTMaS9Z9jSlL1qOopBzR4SFYOH4g7ure1mHt2nsiLvhmryB/vq4LMKio9QAGFQYVtR7DaocJWKyV2H3wBE4WntF2TpZfd2vXVNtN+WhOIXy8vZBvKsEtbZrgstAgh7XLE1GAAsYKMKio+TOoMKio9RhWU4ACFKCAXQIMKmp8DCoMKmo9htUUoAAFKGCXAIOKGh+DCoOKWo9hNQUoQAEK2CXAoKLGx6DCoKLWY1hNAQpQgAJ2CTCoqPExqDCoqPUYVlOAAhSggF0CDCpqfAwqDCpqPYbVFKAABShglwCDihofgwqDilqPYTUFKEABCtglwKCixsegwqCi1mNYTQEKUIACdgkwqKjxMagwqKj1GFZTgAIUoIBdAgwqanwMKgwqaj2G1RSgAAUoYJcAg4oaH4MKg4paj2E1BShAAQrYJcCgosbHoHJOUIkLD0HL+HpqiqymAAUoQAEK6BQoM1uw6rufMbzjtUgZ2E3nT9XdMgaV/z97S2UlRv57HbYdPlZ3ewPvnAIUoAAFnCbwYJf2mNT9eqe1564NMajUenK5Z0pgKit312fJ66YABShAATcSSIgIQ5CfrxtdsTGXyqBijDtbpQAFKEABClBAhwCDig4kllCAAhSgAAUoYIwAg4ox7myVAhSgAAUoQAEdAgwqOpBYQgEKUIACFKCAMQIMKsa4s1UKUIACFKAABXQIMKjoQGIJBShAAQpQgALGCDCoGOPOVilAAQpQgAIU0CHAoKIDiSUUoAAFKEABChgjwKBijDtbpQAFKEABClBAhwCDig4kllCAAhSgAAUoYIwAg4ox7myVAhSgAAUoQAEdAgwqOpBYQgEKUIACFKCAMQIMKsa4s1UKUIACFKAABXQIMKjoQGIJBShAAQpQgALGCDCoGOPOVilAAQpQgAIU0CHAoKIDiSUUoAAFKEABChgjwKBijDtbpQAFKEABClBAhwCDig4kllCAAhSgAAUoYIwAg4ox7myVAhSgAAUoQAEdAgwqOpBYQgEKUIACFKCAMQIMKsa4s1UKUIACFKAABXQIMKjoQGIJBShAAQpQgALGCDCoGOPOVilAAQpQgAIU0CHAoKIDiSUUoAAFKEABChgjwKBijDtbpQAFKEABClBAhwCDig4kllCAAhSgAAUoYIwAg4ox7myVAhSgAAUoQAEdAgwqOpBYQgEKUIACFKCAMQIMKsa4s1UKUIACFKAABXQIMKjoQGIJBShAAQpQgALGCDCoGOPOVilAAQpQgAIU0CHAoKIDiSUUoAAFKEABChgjwKBijDtbpQAFKEABClBAhwCDig4kllCAAhSgAAUoYIwAg4ox7myVAhSgAAUoQAEdAgwqOpBYQgEKUIACFKCAMQIMKsa4s1UKUIACFKAABXQIMKjoQGIJBShAAQpQgALGCDCoGOPOVilAAQpQgAIU0CHAoKIDiSUUoAAFKEABChgjwKBijDtbpQAFKEABClBAhwCDig4kllCAAhSgAAUoYIwAg4ox7myVAhSgAAUoQAEdAgwqOpBYQgEKUIACFKCAMQIMKsa4s1UKUIACFKAABXQIMKjoQGIJBShAAQpQgALGCDCoGOPOVilAAQpQgAIU0CHAoKIDiSUUoAAFKEABChgjwKBijDtbpQAFKEABClBAhwCDig4kllCAAhSgAAUoYIwAg4ox7myVAhSgAAUoQAEdAgwqOpBYQgEKUIACFKCAMQIMKsa4s1UKUIACFKAABXQIMKjoQGIJBShAAQpQgALGCDCoGOPOVilAAQpQgAIU0CHAoKIDiSUUoAAFKEABChgjwKBijDtbpQAFKEABClBAhwCDig4kllCAAhSgAAUoYIwAg4ox7myVAhSgAAUoQAEdAgwqOpBYQgEKUIACFKCAMQIMKsa4s1UKUIACFKAABXQIMKjoQGIJBShAAQpQgALGCPwP5ZNu4G+GKTsAAAAASUVORK5CYII=",
      "documentation": "# Monospecific Anti-Ligand\n\n## One-compartment model of bivalent antibody binding to soluble ligand\n\nA biologic that binds to a soluble ligand target and prevents the ligand from binding to its cognate-receptor. The molecule can be mono- or bivalent. This is a one-compartment model and there is an option for +/- soluble receptor.\n\n<--ABM_DRUG_DIAGRAM-->\n\n<--ABM_PHARMACOLOGY_DIAGRAM-->\n\n### Parameters\n\n<--ABM_PARAMETERS_TABLE-->\n\n### Criteria\n\n<--ABM_CRITERIA_TABLE-->\n\n### Plots\n\nOutput Plot | Description\n----------- | -----------\nCriterion vs Scan Parameter | A 1D scan plot showing the values of the selected criterion for each value of the 1D scan parameter simulated. The desired target value is plotted as a horizontal dashed line.\nCriterion Contour | A 2D scan plot interpolating with appropriate contours the values of the selected criterion.\nFeasible Region | A 2D scan plot showing in gray the feasible region of the selected criterion. The desired target value determines the feasible region.\nCriterion Heatmap | A 2D scan plot showing in a color scale the values of the selected criterion. The range of the heatmap color bar is fixed for each criterion.\nCriterion Time Course | A time course plot of the selected criterion's time value.\nFree Drug | A time course plot of the concentration of drug not bound to anything.\nPlasma Total Drug | A time course plot of the concentration of soluble drug within a compartment. This is any form of the drug not bound to any membrane proteins. This may include drug bound to one or more soluble proteins such as ligands or soluble receptors.",
      "parameters": [
        {
          "id": "interval",
          "name": "Interval",
          "description": "The interval between doses of the drug.",
          "symbol": "$\\tau$",
          "default_value": "14",
          "is_global": true,
          "units": [],
          "dropdown_items": [
            {
              "label": "QD",
              "value": "1"
            },
            {
              "label": "TIW",
              "value": "2"
            },
            {
              "label": "BIW",
              "value": "3.5"
            },
            {
              "label": "Q1W",
              "value": "7"
            },
            {
              "label": "Q2W",
              "value": "14"
            },
            {
              "label": "Q3W",
              "value": "21"
            },
            {
              "label": "Q1M",
              "value": "30"
            },
            {
              "label": "Q2M",
              "value": "60"
            },
            {
              "label": "Q3M",
              "value": "90"
            }
          ]
        },
        {
          "id": "dose",
          "name": "Dose",
          "description": "The amount of each dose.",
          "symbol": "$D$",
          "default_value": "100",
          "is_global": false,
          "default_unit": "mg",
          "units": [
            {
              "unit": "mg",
              "transform": "1",
              "default_lower_limit": 1,
              "default_upper_limit": 300
            },
            {
              "unit": "mg/kg",
              "transform": "BW",
              "default_lower_limit": 0.001,
              "default_upper_limit": 4.285
            }
          ],
          "dropdown_items": []
        },
        {
          "id": "mab_kd_1",
          "name": "Drug:Target KD",
          "description": "The affinity of the drug for ligand as characterized by the equilibrium dissociation constant. This is the monovalent affinity (i.e. the affinity of single binding).",
          "symbol": "$K_{D,\\text{L}}$",
          "default_value": "0.008",
          "is_global": false,
          "default_unit": "nM",
          "units": [
            {
              "unit": "nM",
              "transform": "1",
              "default_lower_limit": 0.001,
              "default_upper_limit": 1
            }
          ],
          "dropdown_items": []
        },
        {
          "id": "dose_count",
          "name": "Number of doses",
          "description": "The number of doses to be given.",
          "symbol": "$N_{\\text{doses}}$",
          "default_value": "7",
          "is_global": true,
          "units": [],
          "dropdown_items": []
        },
        {
          "id": "mw_1",
          "name": "Molecular Weight",
          "description": "The molecular weight of the drug. This is used to convert the dose which is expressed in mass units to a molar dose.",
          "symbol": "$MW$",
          "default_value": "148000",
          "is_global": true,
          "default_unit": "Da",
          "units": [
            {
              "unit": "Da",
              "transform": "1",
              "default_lower_limit": 50000,
              "default_upper_limit": 150000
            }
          ],
          "dropdown_items": []
        },
        {
          "id": "el_half_1",
          "name": "Biologic first order T 1/2",
          "description": "The first-order elimination rate of the drug.",
          "symbol": "$t_{1/2}$",
          "default_value": "20",
          "is_global": false,
          "default_unit": "days",
          "units": [
            {
              "unit": "days",
              "transform": "1",
              "default_lower_limit": 7,
              "default_upper_limit": 28
            }
          ],
          "dropdown_items": []
        },
        {
          "id": "abs_half",
          "name": "SC absorption T 1/2",
          "description": "The first-order absorption rate of the drug from the subcutaneous compartment into the central compartment.",
          "symbol": "$t_{1/2,\\text{a}}$",
          "default_value": "2.5",
          "is_global": false,
          "default_unit": "days",
          "units": [
            {
              "unit": "days",
              "transform": "1",
              "default_lower_limit": 1,
              "default_upper_limit": 5
            }
          ],
          "dropdown_items": []
        },
        {
          "id": "BW",
          "name": "Body Weight",
          "description": "The body weight of the subject. This is used to convert the dose when expressed in units of mg/kg.",
          "symbol": "$BW$",
          "default_value": "70",
          "is_global": true,
          "default_unit": "kg",
          "units": [
            {
              "unit": "kg",
              "transform": "1",
              "default_lower_limit": 50,
              "default_upper_limit": 110
            }
          ],
          "dropdown_items": []
        },
        {
          "id": "volume_central",
          "name": "Volume",
          "description": "The volume of the central compartment which is typically the plasma of the peripheral blood.",
          "symbol": "$V$",
          "default_value": "5",
          "is_global": false,
          "default_unit": "L",
          "units": [
            {
              "unit": "L",
              "transform": "1",
              "default_lower_limit": 3,
              "default_upper_limit": 7
            }
          ],
          "dropdown_items": []
        },
        {
          "id": "drug_valency_1",
          "name": "Effective Valency",
          "description": "The number of ligand molecules that a molecule of drug can bind. This may be 1 or 2.",
          "symbol": "$\\text{Valency}$",
          "default_value": "1",
          "is_global": false,
          "units": [],
          "dropdown_items": [
            {
              "label": "1",
              "value": "1"
            },
            {
              "label": "2",
              "value": "2"
            }
          ]
        },
        {
          "id": "lig_half_1",
          "name": "Ligand T 1/2",
          "description": "The first-order elimination rate of ligand from the central compartment.",
          "symbol": "$t_{1/2,\\text{L}}$",
          "default_value": "30",
          "is_global": false,
          "default_unit": "hr",
          "units": [
            {
              "unit": "hr",
              "transform": "60",
              "default_lower_limit": 0.25,
              "default_upper_limit": 5
            },
            {
              "unit": "min",
              "transform": "1",
              "default_lower_limit": 15,
              "default_upper_limit": 300
            }
          ],
          "dropdown_items": []
        },
        {
          "id": "rec_half_1",
          "name": "Receptor T 1/2",
          "description": "The first-order turnover rate of receptor in all compartments.",
          "symbol": "$t_{1/2,\\text{R}}$",
          "default_value": "540",
          "is_global": false,
          "default_unit": "hr",
          "units": [
            {
              "unit": "hr",
              "transform": "60",
              "default_lower_limit": 0.25,
              "default_upper_limit": 5
            },
            {
              "unit": "min",
              "transform": "1",
              "default_lower_limit": 15,
              "default_upper_limit": 300
            }
          ],
          "dropdown_items": []
        },
        {
          "id": "shed_half_1",
          "name": "Soluble receptor T 1/2",
          "description": "The first-order elimination rate of soluble receptor from the central compartment.",
          "symbol": "$t_{1/2,\\text{sR}}$",
          "default_value": "0.5",
          "is_global": true,
          "default_unit": "hr",
          "units": [
            {
              "unit": "hr",
              "transform": "60",
              "default_lower_limit": 0.25,
              "default_upper_limit": 5
            },
            {
              "unit": "min",
              "transform": "1",
              "default_lower_limit": 15,
              "default_upper_limit": 300
            }
          ],
          "dropdown_items": []
        },
        {
          "id": "lig_rec_kd_1",
          "name": "L:R Affinity",
          "description": "The binding affinity of ligand for receptor as characterized by the equilibrium dissociation constant.",
          "symbol": "$K_{D,\\text{L}:\\text{R}}$",
          "default_value": "0.019",
          "is_global": false,
          "default_unit": "nM",
          "units": [
            {
              "unit": "nM",
              "transform": "1",
              "default_lower_limit": 0.001,
              "default_upper_limit": 1
            }
          ],
          "dropdown_items": []
        },
        {
          "id": "lig_css_1_central",
          "name": "Ligand CSS",
          "description": "The steady-state concentration of free ligand in the compartment in the absence of drug. Ligand bound to receptor is not included in this quantity.",
          "symbol": "$C_{SS,\\text{L}}$",
          "default_value": "0.0000575",
          "is_global": false,
          "default_unit": "nM",
          "units": [
            {
              "unit": "nM",
              "transform": "1",
              "default_lower_limit": 0.005,
              "default_upper_limit": 0.2
            }
          ],
          "dropdown_items": []
        },
        {
          "id": "rec_css_1_central",
          "name": "Receptor CSS",
          "description": "The steady-state concentration of receptor in the compartment in the absence of drug. Receptor bound to ligand is included in this quantity, but soluble receptor is not.",
          "symbol": "$C_{SS,\\text{R}}$",
          "default_value": "0.23",
          "is_global": false,
          "default_unit": "#/cell",
          "units": [
            {
              "unit": "#/cell",
              "transform": "cell_density_mL_central / 6.02214076e+23 * 1000 * 1e9",
              "default_lower_limit": 100,
              "default_upper_limit": 100000
            },
            {
              "unit": "nM",
              "transform": "1",
              "default_lower_limit": 0.0001,
              "default_upper_limit": 0.166
            }
          ],
          "dropdown_items": []
        },
        {
          "id": "shed_css_1_central",
          "name": "Soluble receptor CSS",
          "description": "The steady-state concentration of soluble receptor in the compartment in the absence of drug.",
          "symbol": "$C_{SS,\\text{sR}}$",
          "default_value": "0",
          "is_global": true,
          "default_unit": "nM",
          "units": [
            {
              "unit": "nM",
              "transform": "1",
              "default_lower_limit": 0.001,
              "default_upper_limit": 0.1
            }
          ],
          "dropdown_items": []
        },
        {
          "id": "cell_density_mL_central",
          "name": "Cell density",
          "description": "Density of receptor-bearing cells in the compartment.",
          "symbol": "$\\text{Density}_{\\text{cells}}$",
          "default_value": "1000000",
          "is_global": true,
          "default_unit": "#/mL",
          "units": [
            {
              "unit": "#/mL",
              "transform": "1",
              "default_lower_limit": 100000,
              "default_upper_limit": 10000000
            }
          ],
          "dropdown_items": []
        }
      ],
      "routes": {
        "IV": {
          "class_name": "RepeatedSchedule",
          "start": "0.0",
          "stop": "(dose_count-1)*interval*SECONDS_PER_DAY",
          "interval": "interval*SECONDS_PER_DAY",
          "amount": "dose / mg_per_g * nmol_per_mol / mw_1"
        },
        "SC": {
          "class_name": "RepeatedSchedule",
          "start": "0.0",
          "stop": "(dose_count-1)*interval*SECONDS_PER_DAY",
          "interval": "interval*SECONDS_PER_DAY",
          "amount": "dose / mg_per_g * nmol_per_mol / mw_1"
        }
      },
      "criteria": [
        {
          "id": "idxx",
          "time_value_template": "(1 - activity_1_central / activity_1_central_0) * 100",
          "modifiers": [],
          "reducers": [
            {
              "id": "last",
              "name": "Last",
              "expression_template": "({{{time_value}}})[dose_count * interval * SECONDS_PER_DAY]"
            },
            {
              "id": "mean",
              "name": "Mean",
              "expression_template": "mean_t({{{time_value}}}, (dose_count - 1) * interval * SECONDS_PER_DAY, dose_count * interval * SECONDS_PER_DAY)"
            },
            {
              "id": "peak",
              "name": "Peak",
              "expression_template": "max_t({{{time_value}}}, (dose_count - 1) * interval * SECONDS_PER_DAY, dose_count * interval * SECONDS_PER_DAY)"
            },
            {
              "id": "trough",
              "name": "Trough",
              "expression_template": "min_t({{{time_value}}}, (dose_count - 1) * interval * SECONDS_PER_DAY, dose_count * interval * SECONDS_PER_DAY)"
            }
          ],
          "default_threshold": 90,
          "name": "Inhibition",
          "value_unit": "%",
          "value_min": 0,
          "value_max": 100,
          "value_scale": "linear",
          "description": "Inhibition of ligand receptor complex. Measured as a percent of untreated."
        },
        {
          "id": "texx",
          "time_value_template": "engaged_1_central / (engaged_1_central + free_1_central) * 100",
          "modifiers": [],
          "reducers": [
            {
              "id": "last",
              "name": "Last",
              "expression_template": "({{{time_value}}})[dose_count * interval * SECONDS_PER_DAY]"
            },
            {
              "id": "mean",
              "name": "Mean",
              "expression_template": "mean_t({{{time_value}}}, (dose_count - 1) * interval * SECONDS_PER_DAY, dose_count * interval * SECONDS_PER_DAY)"
            },
            {
              "id": "peak",
              "name": "Peak",
              "expression_template": "max_t({{{time_value}}}, (dose_count - 1) * interval * SECONDS_PER_DAY, dose_count * interval * SECONDS_PER_DAY)"
            },
            {
              "id": "trough",
              "name": "Trough",
              "expression_template": "min_t({{{time_value}}}, (dose_count - 1) * interval * SECONDS_PER_DAY, dose_count * interval * SECONDS_PER_DAY)"
            }
          ],
          "default_threshold": 90,
          "name": "Target Engagement",
          "value_unit": "%",
          "value_min": 0,
          "value_max": 100,
          "value_scale": "linear",
          "description": "Percent reduction of free target due to drug binding. Measured as a percent of untreated."
        },
        {
          "id": "edxx",
          "time_value_template": "active_1_central / total_1_central * 100",
          "modifiers": [],
          "reducers": [
            {
              "id": "last",
              "name": "Last",
              "expression_template": "({{{time_value}}})[dose_count * interval * SECONDS_PER_DAY]"
            },
            {
              "id": "mean",
              "name": "Mean",
              "expression_template": "mean_t({{{time_value}}}, (dose_count - 1) * interval * SECONDS_PER_DAY, dose_count * interval * SECONDS_PER_DAY)"
            },
            {
              "id": "peak",
              "name": "Peak",
              "expression_template": "max_t({{{time_value}}}, (dose_count - 1) * interval * SECONDS_PER_DAY, dose_count * interval * SECONDS_PER_DAY)"
            },
            {
              "id": "trough",
              "name": "Trough",
              "expression_template": "min_t({{{time_value}}}, (dose_count - 1) * interval * SECONDS_PER_DAY, dose_count * interval * SECONDS_PER_DAY)"
            }
          ],
          "default_threshold": 90,
          "name": "Activation",
          "value_unit": "%",
          "value_min": 0,
          "value_max": 100,
          "value_scale": "linear",
          "description": "Percent of receptor occupied by ligand or drug. Measured as a percent of total. This is typically used for agonists."
        }
      ],
      "default_criterion": "idxx",
      "default_scan_parameter_1": "dose",
      "default_scan_parameter_2": "mab_kd_1",
      "default_n_1": 11,
      "default_n_2": 5,
      "default_scale_1": "log",
      "default_scale_2": "log",
      "default_route": "SC",
      "default_linear_solver": "KLU",
      "default_optima_method": "brentq",
      "default_abstol": 1e-9,
      "default_reltol": 0.000001,
      "default_maxord": 5,
      "output_interval": "interval*SECONDS_PER_DAY",
      "output_starts": {
        "last": {
          "name": "Last Dose",
          "expression": "(dose_count-1)*interval*SECONDS_PER_DAY"
        },
        "first": {
          "name": "First Dose",
          "expression": "0"
        }
      },
      "output_stops": {
        "end": {
          "name": "End of last dose",
          "expression": "(dose_count)*interval*SECONDS_PER_DAY"
        }
      },
      "output_n": 30,
      "default_output_start": "first",
      "default_output_stop": "end",
      "output_plot_options": {
        "free_drug_central": {
          "title": "Free Drug in Central Compartment",
          "unit": "nM",
          "units": {
            "nM": {
              "transform": "1"
            },
            "ug/mL": {
              "transform": "ugml_per_nM"
            }
          },
          "scale": "log"
        },
        "soluble_drug_central": {
          "title": "Plasma Drug in Central Compartment",
          "unit": "nM",
          "units": {
            "nM": {
              "transform": "1"
            },
            "ug/mL": {
              "transform": "ugml_per_nM"
            }
          },
          "scale": "log"
        }
      },
      "selected_output_plots": [
        "soluble_drug_central"
      ],
      "plot_time_unit": "days",
      "plot_time_transform": 0.000011574074074074073
    }
  },
  "uuid": "94fa671a-0041-4b18-977b-2431bfd95fc9",
  "selected_base_plots": [
    "scan1d_response",
    "scan2d_contour",
    "criterion_plot"
  ],
  "selected_output_plots": [
    "soluble_drug_central"
  ]
}
