# Supplementary material for: Early Feasibility Assessment: A Method for Accurately Predicting Biotherapeutic Dosing to Inform Early Drug Discovery Decisions
Source: Front Pharmacol. 2022 Jun 8;13:864768. doi: 10.3389/fphar.2022.864768 (PMC9214263; doi:10.3389/fphar.2022.864768)
Supplement: Supplementary file 3 [file DataSheet2.ZIP › Model run files_json and reports/Amivantamab_casestudy.json]

{
  "name": "Amibantamab_casestudy.json",
  "platform_version": "2022.3.2",
  "metadata_id": "Ab_RR_2cpt_disease_tox",
  "metric": "scan_1d",
  "scenarios_table": [
    {
      "description": "EGFR Q2W",
      "model_parameters": {
        "interval": 14,
        "dose": 100,
        "mab_kd_1": 1.4,
        "mab_kd_2": 0.04,
        "dose_count": 4,
        "mw_1": 150000,
        "el_half_1": 11,
        "abs_half": 2.5,
        "BW": 70,
        "volume_central": 3,
        "volume_peripheral": 13,
        "volume_disease": 0.1,
        "volume_tox": 0.1,
        "Tdist_Ab_hr_peripheral": 35,
        "Tdist_Ab_hr_disease": 30,
        "Tdist_Ab_hr_tox": 30,
        "Pdist_Ab_peripheral": 0.190625,
        "Pdist_Ab_disease": 0,
        "Pdist_Ab_tox": 0,
        "drug_valency_1": 1,
        "drug_valency_2": 1,
        "lig_half_1": 1000,
        "lig_half_2": 1000,
        "rec_half_1": 5,
        "rec_half_2": 4,
        "shed_half_1": 0.5,
        "shed_half_2": 48,
        "lig_rec_kd_1": 1,
        "lig_rec_kd_2": 1,
        "lig_css_1_central": 0.00001,
        "lig_css_2_central": 0.00001,
        "lig_css_1_peripheral": 0,
        "lig_css_2_peripheral": 0,
        "lig_css_1_disease": 0.05,
        "lig_css_2_disease": 0.05,
        "lig_css_1_tox": 0.05,
        "lig_css_2_tox": 0.05,
        "rec_css_1_central": 0.0152,
        "rec_css_2_central": 0.011,
        "rec_css_1_peripheral": 1.13,
        "rec_css_2_peripheral": 0.45,
        "rec_css_1_disease": 10000,
        "rec_css_2_disease": 10000,
        "rec_css_1_tox": 10000,
        "rec_css_2_tox": 10000,
        "shed_css_1_central": 0,
        "shed_css_2_central": 5.9,
        "shed_css_1_peripheral": 0,
        "shed_css_2_peripheral": 5.9,
        "shed_css_1_disease": 0,
        "shed_css_2_disease": 0,
        "shed_css_1_tox": 0,
        "shed_css_2_tox": 0,
        "Tdist_L1_hr_peripheral": 30,
        "Tdist_L2_hr_peripheral": 30,
        "Tdist_L1_hr_disease": 30,
        "Tdist_L2_hr_disease": 30,
        "Tdist_L1_hr_tox": 30,
        "Tdist_L2_hr_tox": 30,
        "Tdist_S1_hr_peripheral": 30,
        "Tdist_S2_hr_peripheral": 30,
        "Tdist_S1_hr_disease": 30,
        "Tdist_S2_hr_disease": 30,
        "Tdist_S1_hr_tox": 30,
        "Tdist_S2_hr_tox": 30,
        "cell_density_mL_central": 1000000,
        "cell_density_mL_peripheral": 1000000,
        "cell_density_mL_disease": 1000000,
        "cell_density_mL_tox": 1000000,
        "scale_half_Ab_R1_central": 1,
        "scale_half_Ab_R2_central": 1,
        "scale_half_Ab_R1_peripheral": 1,
        "scale_half_Ab_R2_peripheral": 1,
        "scale_half_Ab_R1_disease": 1,
        "scale_half_Ab_R2_disease": 1,
        "scale_half_Ab_R1_tox": 1,
        "scale_half_Ab_R2_tox": 1,
        "scale_kd_Ab_T1_central": 1,
        "scale_kd_Ab_T2_central": 1,
        "scale_kd_Ab_T1_peripheral": 1,
        "scale_kd_Ab_T2_peripheral": 1,
        "scale_kd_Ab_T1_disease": 1,
        "scale_kd_Ab_T2_disease": 1,
        "scale_kd_Ab_T1_tox": 1,
        "scale_kd_Ab_T2_tox": 1,
        "scale_half_Ab_central": 1,
        "scale_half_Ab_peripheral": 1,
        "scale_half_Ab_disease": 1,
        "scale_half_Ab_tox": 1
      },
      "route": "IV",
      "criteria_parameters": {
        "id": "texx",
        "modifiers": {
          "target": "1",
          "compartment": "peripheral"
        },
        "reducer": "({{{time_value}}})[dose_count * interval * SECONDS_PER_DAY]",
        "target": 98
      },
      "scan_parameter_1": {
        "param_id": "dose",
        "lower_limit": 140,
        "upper_limit": 1400,
        "scale": "log",
        "n": 11
      },
      "scan_parameter_2": {
        "param_id": "mab_kd_1",
        "lower_limit": 0.001,
        "upper_limit": 1,
        "scale": "log",
        "n": 5
      },
      "user_plot_layout": {
        "selected": [],
        "selectedPlotRanges": [],
        "axisLimits": {
          "autoZ": false,
          "zmin": null,
          "zmax": null
        }
      }
    },
    {
      "description": "c-Met Q2W",
      "model_parameters": {
        "interval": 14,
        "dose": 100,
        "mab_kd_1": 1.4,
        "mab_kd_2": 0.04,
        "dose_count": 4,
        "mw_1": 150000,
        "el_half_1": 11,
        "abs_half": 2.5,
        "BW": 70,
        "volume_central": 3,
        "volume_peripheral": 13,
        "volume_disease": 0.1,
        "volume_tox": 0.1,
        "Tdist_Ab_hr_peripheral": 35,
        "Tdist_Ab_hr_disease": 30,
        "Tdist_Ab_hr_tox": 30,
        "Pdist_Ab_peripheral": 0.190625,
        "Pdist_Ab_disease": 0,
        "Pdist_Ab_tox": 0,
        "drug_valency_1": 1,
        "drug_valency_2": 1,
        "lig_half_1": 1000,
        "lig_half_2": 1000,
        "rec_half_1": 5,
        "rec_half_2": 4,
        "shed_half_1": 0.5,
        "shed_half_2": 48,
        "lig_rec_kd_1": 1,
        "lig_rec_kd_2": 1,
        "lig_css_1_central": 0.00001,
        "lig_css_2_central": 0.00001,
        "lig_css_1_peripheral": 0,
        "lig_css_2_peripheral": 0,
        "lig_css_1_disease": 0.05,
        "lig_css_2_disease": 0.05,
        "lig_css_1_tox": 0.05,
        "lig_css_2_tox": 0.05,
        "rec_css_1_central": 0.0152,
        "rec_css_2_central": 0.011,
        "rec_css_1_peripheral": 1.13,
        "rec_css_2_peripheral": 0.45,
        "rec_css_1_disease": 10000,
        "rec_css_2_disease": 10000,
        "rec_css_1_tox": 10000,
        "rec_css_2_tox": 10000,
        "shed_css_1_central": 0,
        "shed_css_2_central": 5.9,
        "shed_css_1_peripheral": 0,
        "shed_css_2_peripheral": 5.9,
        "shed_css_1_disease": 0,
        "shed_css_2_disease": 0,
        "shed_css_1_tox": 0,
        "shed_css_2_tox": 0,
        "Tdist_L1_hr_peripheral": 30,
        "Tdist_L2_hr_peripheral": 30,
        "Tdist_L1_hr_disease": 30,
        "Tdist_L2_hr_disease": 30,
        "Tdist_L1_hr_tox": 30,
        "Tdist_L2_hr_tox": 30,
        "Tdist_S1_hr_peripheral": 30,
        "Tdist_S2_hr_peripheral": 30,
        "Tdist_S1_hr_disease": 30,
        "Tdist_S2_hr_disease": 30,
        "Tdist_S1_hr_tox": 30,
        "Tdist_S2_hr_tox": 30,
        "cell_density_mL_central": 1000000,
        "cell_density_mL_peripheral": 1000000,
        "cell_density_mL_disease": 1000000,
        "cell_density_mL_tox": 1000000,
        "scale_half_Ab_R1_central": 1,
        "scale_half_Ab_R2_central": 1,
        "scale_half_Ab_R1_peripheral": 1,
        "scale_half_Ab_R2_peripheral": 1,
        "scale_half_Ab_R1_disease": 1,
        "scale_half_Ab_R2_disease": 1,
        "scale_half_Ab_R1_tox": 1,
        "scale_half_Ab_R2_tox": 1,
        "scale_kd_Ab_T1_central": 1,
        "scale_kd_Ab_T2_central": 1,
        "scale_kd_Ab_T1_peripheral": 1,
        "scale_kd_Ab_T2_peripheral": 1,
        "scale_kd_Ab_T1_disease": 1,
        "scale_kd_Ab_T2_disease": 1,
        "scale_kd_Ab_T1_tox": 1,
        "scale_kd_Ab_T2_tox": 1,
        "scale_half_Ab_central": 1,
        "scale_half_Ab_peripheral": 1,
        "scale_half_Ab_disease": 1,
        "scale_half_Ab_tox": 1
      },
      "route": "IV",
      "criteria_parameters": {
        "id": "texx",
        "modifiers": {
          "target": "2",
          "compartment": "peripheral"
        },
        "reducer": "({{{time_value}}})[dose_count * interval * SECONDS_PER_DAY]",
        "target": 98
      },
      "scan_parameter_1": {
        "param_id": "dose",
        "lower_limit": 140,
        "upper_limit": 1400,
        "scale": "log",
        "n": 11
      },
      "scan_parameter_2": {
        "param_id": "mab_kd_1",
        "lower_limit": 0.001,
        "upper_limit": 1,
        "scale": "log",
        "n": 5
      },
      "user_plot_layout": {
        "selected": [],
        "selectedPlotRanges": [],
        "axisLimits": {
          "autoZ": false,
          "zmin": null,
          "zmax": null
        }
      }
    },
    {
      "description": "EGFR Q1W",
      "model_parameters": {
        "interval": 7,
        "dose": 100,
        "mab_kd_1": 1.4,
        "mab_kd_2": 0.04,
        "dose_count": 4,
        "mw_1": 150000,
        "el_half_1": 11,
        "abs_half": 2.5,
        "BW": 70,
        "volume_central": 3,
        "volume_peripheral": 13,
        "volume_disease": 0.1,
        "volume_tox": 0.1,
        "Tdist_Ab_hr_peripheral": 35,
        "Tdist_Ab_hr_disease": 30,
        "Tdist_Ab_hr_tox": 30,
        "Pdist_Ab_peripheral": 0.190625,
        "Pdist_Ab_disease": 0,
        "Pdist_Ab_tox": 0,
        "drug_valency_1": 1,
        "drug_valency_2": 1,
        "lig_half_1": 1000,
        "lig_half_2": 1000,
        "rec_half_1": 5,
        "rec_half_2": 4,
        "shed_half_1": 0.5,
        "shed_half_2": 48,
        "lig_rec_kd_1": 1,
        "lig_rec_kd_2": 1,
        "lig_css_1_central": 0.00001,
        "lig_css_2_central": 0.00001,
        "lig_css_1_peripheral": 0,
        "lig_css_2_peripheral": 0,
        "lig_css_1_disease": 0.05,
        "lig_css_2_disease": 0.05,
        "lig_css_1_tox": 0.05,
        "lig_css_2_tox": 0.05,
        "rec_css_1_central": 0.0152,
        "rec_css_2_central": 0.011,
        "rec_css_1_peripheral": 1.13,
        "rec_css_2_peripheral": 0.45,
        "rec_css_1_disease": 10000,
        "rec_css_2_disease": 10000,
        "rec_css_1_tox": 10000,
        "rec_css_2_tox": 10000,
        "shed_css_1_central": 0,
        "shed_css_2_central": 5.9,
        "shed_css_1_peripheral": 0,
        "shed_css_2_peripheral": 5.9,
        "shed_css_1_disease": 0,
        "shed_css_2_disease": 0,
        "shed_css_1_tox": 0,
        "shed_css_2_tox": 0,
        "Tdist_L1_hr_peripheral": 30,
        "Tdist_L2_hr_peripheral": 30,
        "Tdist_L1_hr_disease": 30,
        "Tdist_L2_hr_disease": 30,
        "Tdist_L1_hr_tox": 30,
        "Tdist_L2_hr_tox": 30,
        "Tdist_S1_hr_peripheral": 30,
        "Tdist_S2_hr_peripheral": 30,
        "Tdist_S1_hr_disease": 30,
        "Tdist_S2_hr_disease": 30,
        "Tdist_S1_hr_tox": 30,
        "Tdist_S2_hr_tox": 30,
        "cell_density_mL_central": 1000000,
        "cell_density_mL_peripheral": 1000000,
        "cell_density_mL_disease": 1000000,
        "cell_density_mL_tox": 1000000,
        "scale_half_Ab_R1_central": 1,
        "scale_half_Ab_R2_central": 1,
        "scale_half_Ab_R1_peripheral": 1,
        "scale_half_Ab_R2_peripheral": 1,
        "scale_half_Ab_R1_disease": 1,
        "scale_half_Ab_R2_disease": 1,
        "scale_half_Ab_R1_tox": 1,
        "scale_half_Ab_R2_tox": 1,
        "scale_kd_Ab_T1_central": 1,
        "scale_kd_Ab_T2_central": 1,
        "scale_kd_Ab_T1_peripheral": 1,
        "scale_kd_Ab_T2_peripheral": 1,
        "scale_kd_Ab_T1_disease": 1,
        "scale_kd_Ab_T2_disease": 1,
        "scale_kd_Ab_T1_tox": 1,
        "scale_kd_Ab_T2_tox": 1,
        "scale_half_Ab_central": 1,
        "scale_half_Ab_peripheral": 1,
        "scale_half_Ab_disease": 1,
        "scale_half_Ab_tox": 1
      },
      "route": "IV",
      "criteria_parameters": {
        "id": "texx",
        "modifiers": {
          "target": "1",
          "compartment": "peripheral"
        },
        "reducer": "({{{time_value}}})[dose_count * interval * SECONDS_PER_DAY]",
        "target": 98
      },
      "scan_parameter_1": {
        "param_id": "dose",
        "lower_limit": 10,
        "upper_limit": 1000,
        "scale": "log",
        "n": 11
      },
      "scan_parameter_2": {
        "param_id": "mab_kd_1",
        "lower_limit": 0.001,
        "upper_limit": 1,
        "scale": "log",
        "n": 5
      },
      "user_plot_layout": {
        "selected": [],
        "selectedPlotRanges": [],
        "axisLimits": {
          "autoZ": false,
          "zmin": null,
          "zmax": null
        }
      }
    },
    {
      "description": "c-Met Q1W",
      "model_parameters": {
        "interval": 7,
        "dose": 100,
        "mab_kd_1": 1.4,
        "mab_kd_2": 0.04,
        "dose_count": 4,
        "mw_1": 150000,
        "el_half_1": 11,
        "abs_half": 2.5,
        "BW": 70,
        "volume_central": 3,
        "volume_peripheral": 13,
        "volume_disease": 0.1,
        "volume_tox": 0.1,
        "Tdist_Ab_hr_peripheral": 35,
        "Tdist_Ab_hr_disease": 30,
        "Tdist_Ab_hr_tox": 30,
        "Pdist_Ab_peripheral": 0.190625,
        "Pdist_Ab_disease": 0,
        "Pdist_Ab_tox": 0,
        "drug_valency_1": 1,
        "drug_valency_2": 1,
        "lig_half_1": 1000,
        "lig_half_2": 1000,
        "rec_half_1": 5,
        "rec_half_2": 4,
        "shed_half_1": 0.5,
        "shed_half_2": 48,
        "lig_rec_kd_1": 1,
        "lig_rec_kd_2": 1,
        "lig_css_1_central": 0.00001,
        "lig_css_2_central": 0.00001,
        "lig_css_1_peripheral": 0,
        "lig_css_2_peripheral": 0,
        "lig_css_1_disease": 0.05,
        "lig_css_2_disease": 0.05,
        "lig_css_1_tox": 0.05,
        "lig_css_2_tox": 0.05,
        "rec_css_1_central": 0.0152,
        "rec_css_2_central": 0.011,
        "rec_css_1_peripheral": 1.13,
        "rec_css_2_peripheral": 0.45,
        "rec_css_1_disease": 10000,
        "rec_css_2_disease": 10000,
        "rec_css_1_tox": 10000,
        "rec_css_2_tox": 10000,
        "shed_css_1_central": 0,
        "shed_css_2_central": 5.9,
        "shed_css_1_peripheral": 0,
        "shed_css_2_peripheral": 5.9,
        "shed_css_1_disease": 0,
        "shed_css_2_disease": 0,
        "shed_css_1_tox": 0,
        "shed_css_2_tox": 0,
        "Tdist_L1_hr_peripheral": 30,
        "Tdist_L2_hr_peripheral": 30,
        "Tdist_L1_hr_disease": 30,
        "Tdist_L2_hr_disease": 30,
        "Tdist_L1_hr_tox": 30,
        "Tdist_L2_hr_tox": 30,
        "Tdist_S1_hr_peripheral": 30,
        "Tdist_S2_hr_peripheral": 30,
        "Tdist_S1_hr_disease": 30,
        "Tdist_S2_hr_disease": 30,
        "Tdist_S1_hr_tox": 30,
        "Tdist_S2_hr_tox": 30,
        "cell_density_mL_central": 1000000,
        "cell_density_mL_peripheral": 1000000,
        "cell_density_mL_disease": 1000000,
        "cell_density_mL_tox": 1000000,
        "scale_half_Ab_R1_central": 1,
        "scale_half_Ab_R2_central": 1,
        "scale_half_Ab_R1_peripheral": 1,
        "scale_half_Ab_R2_peripheral": 1,
        "scale_half_Ab_R1_disease": 1,
        "scale_half_Ab_R2_disease": 1,
        "scale_half_Ab_R1_tox": 1,
        "scale_half_Ab_R2_tox": 1,
        "scale_kd_Ab_T1_central": 1,
        "scale_kd_Ab_T2_central": 1,
        "scale_kd_Ab_T1_peripheral": 1,
        "scale_kd_Ab_T2_peripheral": 1,
        "scale_kd_Ab_T1_disease": 1,
        "scale_kd_Ab_T2_disease": 1,
        "scale_kd_Ab_T1_tox": 1,
        "scale_kd_Ab_T2_tox": 1,
        "scale_half_Ab_central": 1,
        "scale_half_Ab_peripheral": 1,
        "scale_half_Ab_disease": 1,
        "scale_half_Ab_tox": 1
      },
      "route": "IV",
      "criteria_parameters": {
        "id": "texx",
        "modifiers": {
          "target": "2",
          "compartment": "peripheral"
        },
        "reducer": "({{{time_value}}})[dose_count * interval * SECONDS_PER_DAY]",
        "target": 98
      },
      "scan_parameter_1": {
        "param_id": "dose",
        "lower_limit": 10,
        "upper_limit": 1000,
        "scale": "log",
        "n": 11
      },
      "scan_parameter_2": {
        "param_id": "mab_kd_1",
        "lower_limit": 0.001,
        "upper_limit": 1,
        "scale": "log",
        "n": 5
      },
      "user_plot_layout": {
        "selected": [],
        "selectedPlotRanges": [],
        "axisLimits": {
          "autoZ": false,
          "zmin": null,
          "zmax": null
        }
      }
    }
  ],
  "global_criteria_parameters": {
    "id": "idxx",
    "modifiers": {
      "target": "1",
      "compartment": "disease"
    },
    "reducer": "({{{time_value}}})[dose_count * interval * SECONDS_PER_DAY]",
    "target": 90
  },
  "global_model_parameters": {
    "interval": {
      "value": 14,
      "is_global": false
    },
    "dose": {
      "value": 100,
      "is_global": false,
      "unit": "mg"
    },
    "mab_kd_1": {
      "value": 1.4,
      "is_global": true,
      "unit": "nM"
    },
    "mab_kd_2": {
      "value": 0.04,
      "is_global": true,
      "unit": "nM"
    },
    "dose_count": {
      "value": 4,
      "is_global": true
    },
    "mw_1": {
      "value": 150000,
      "is_global": true,
      "unit": "Da"
    },
    "el_half_1": {
      "value": 11,
      "is_global": true,
      "unit": "days"
    },
    "abs_half": {
      "value": 2.5,
      "is_global": true,
      "unit": "days"
    },
    "BW": {
      "value": 70,
      "is_global": true,
      "unit": "kg"
    },
    "volume_central": {
      "value": 3,
      "is_global": true,
      "unit": "L"
    },
    "volume_peripheral": {
      "value": 13,
      "is_global": true,
      "unit": "L"
    },
    "volume_disease": {
      "value": 0.1,
      "is_global": true,
      "unit": "L"
    },
    "volume_tox": {
      "value": 0.1,
      "is_global": true,
      "unit": "L"
    },
    "Tdist_Ab_hr_peripheral": {
      "value": 35,
      "is_global": true,
      "unit": "hr"
    },
    "Tdist_Ab_hr_disease": {
      "value": 30,
      "is_global": true,
      "unit": "hr"
    },
    "Tdist_Ab_hr_tox": {
      "value": 30,
      "is_global": true,
      "unit": "hr"
    },
    "Pdist_Ab_peripheral": {
      "value": 0.190625,
      "is_global": true,
      "unit": ""
    },
    "Pdist_Ab_disease": {
      "value": 0,
      "is_global": true,
      "unit": ""
    },
    "Pdist_Ab_tox": {
      "value": 0,
      "is_global": true,
      "unit": ""
    },
    "drug_valency_1": {
      "value": 1,
      "is_global": true
    },
    "drug_valency_2": {
      "value": 1,
      "is_global": true
    },
    "lig_half_1": {
      "value": 1000,
      "is_global": true,
      "unit": "hr"
    },
    "lig_half_2": {
      "value": 1000,
      "is_global": true,
      "unit": "hr"
    },
    "rec_half_1": {
      "value": 5,
      "is_global": true,
      "unit": "hr"
    },
    "rec_half_2": {
      "value": 4,
      "is_global": true,
      "unit": "hr"
    },
    "shed_half_1": {
      "value": 0.5,
      "is_global": true,
      "unit": "hr"
    },
    "shed_half_2": {
      "value": 48,
      "is_global": true,
      "unit": "hr"
    },
    "lig_rec_kd_1": {
      "value": 1,
      "is_global": true,
      "unit": "nM"
    },
    "lig_rec_kd_2": {
      "value": 1,
      "is_global": true,
      "unit": "nM"
    },
    "lig_css_1_central": {
      "value": 0.00001,
      "is_global": true,
      "unit": "nM"
    },
    "lig_css_2_central": {
      "value": 0.00001,
      "is_global": true,
      "unit": "nM"
    },
    "lig_css_1_peripheral": {
      "value": 0,
      "is_global": true,
      "unit": "nM"
    },
    "lig_css_2_peripheral": {
      "value": 0,
      "is_global": true,
      "unit": "nM"
    },
    "lig_css_1_disease": {
      "value": 0.05,
      "is_global": true,
      "unit": "nM"
    },
    "lig_css_2_disease": {
      "value": 0.05,
      "is_global": true,
      "unit": "nM"
    },
    "lig_css_1_tox": {
      "value": 0.05,
      "is_global": true,
      "unit": "nM"
    },
    "lig_css_2_tox": {
      "value": 0.05,
      "is_global": true,
      "unit": "nM"
    },
    "rec_css_1_central": {
      "value": 0.0152,
      "is_global": true,
      "unit": "nM"
    },
    "rec_css_2_central": {
      "value": 0.011,
      "is_global": true,
      "unit": "nM"
    },
    "rec_css_1_peripheral": {
      "value": 1.13,
      "is_global": true,
      "unit": "nM"
    },
    "rec_css_2_peripheral": {
      "value": 0.45,
      "is_global": true,
      "unit": "nM"
    },
    "rec_css_1_disease": {
      "value": 10000,
      "is_global": true,
      "unit": "#/cell"
    },
    "rec_css_2_disease": {
      "value": 10000,
      "is_global": true,
      "unit": "#/cell"
    },
    "rec_css_1_tox": {
      "value": 10000,
      "is_global": true,
      "unit": "#/cell"
    },
    "rec_css_2_tox": {
      "value": 10000,
      "is_global": true,
      "unit": "#/cell"
    },
    "shed_css_1_central": {
      "value": 0,
      "is_global": true,
      "unit": "nM"
    },
    "shed_css_2_central": {
      "value": 5.9,
      "is_global": true,
      "unit": "nM"
    },
    "shed_css_1_peripheral": {
      "value": 0,
      "is_global": true,
      "unit": "nM"
    },
    "shed_css_2_peripheral": {
      "value": 5.9,
      "is_global": true,
      "unit": "nM"
    },
    "shed_css_1_disease": {
      "value": 0,
      "is_global": true,
      "unit": "nM"
    },
    "shed_css_2_disease": {
      "value": 0,
      "is_global": true,
      "unit": "nM"
    },
    "shed_css_1_tox": {
      "value": 0,
      "is_global": true,
      "unit": "nM"
    },
    "shed_css_2_tox": {
      "value": 0,
      "is_global": true,
      "unit": "nM"
    },
    "Tdist_L1_hr_peripheral": {
      "value": 30,
      "is_global": true,
      "unit": "hr"
    },
    "Tdist_L2_hr_peripheral": {
      "value": 30,
      "is_global": true,
      "unit": "hr"
    },
    "Tdist_L1_hr_disease": {
      "value": 30,
      "is_global": true,
      "unit": "hr"
    },
    "Tdist_L2_hr_disease": {
      "value": 30,
      "is_global": true,
      "unit": "hr"
    },
    "Tdist_L1_hr_tox": {
      "value": 30,
      "is_global": true,
      "unit": "hr"
    },
    "Tdist_L2_hr_tox": {
      "value": 30,
      "is_global": true,
      "unit": "hr"
    },
    "Tdist_S1_hr_peripheral": {
      "value": 30,
      "is_global": true,
      "unit": "hr"
    },
    "Tdist_S2_hr_peripheral": {
      "value": 30,
      "is_global": true,
      "unit": "hr"
    },
    "Tdist_S1_hr_disease": {
      "value": 30,
      "is_global": true,
      "unit": "hr"
    },
    "Tdist_S2_hr_disease": {
      "value": 30,
      "is_global": true,
      "unit": "hr"
    },
    "Tdist_S1_hr_tox": {
      "value": 30,
      "is_global": true,
      "unit": "hr"
    },
    "Tdist_S2_hr_tox": {
      "value": 30,
      "is_global": true,
      "unit": "hr"
    },
    "cell_density_mL_central": {
      "value": 1000000,
      "is_global": true,
      "unit": "#/mL"
    },
    "cell_density_mL_peripheral": {
      "value": 1000000,
      "is_global": true,
      "unit": "#/mL"
    },
    "cell_density_mL_disease": {
      "value": 1000000,
      "is_global": true,
      "unit": "#/mL"
    },
    "cell_density_mL_tox": {
      "value": 1000000,
      "is_global": true,
      "unit": "#/mL"
    },
    "scale_half_Ab_R1_central": {
      "value": 1,
      "is_global": true,
      "unit": ""
    },
    "scale_half_Ab_R2_central": {
      "value": 1,
      "is_global": true,
      "unit": ""
    },
    "scale_half_Ab_R1_peripheral": {
      "value": 1,
      "is_global": true,
      "unit": ""
    },
    "scale_half_Ab_R2_peripheral": {
      "value": 1,
      "is_global": true,
      "unit": ""
    },
    "scale_half_Ab_R1_disease": {
      "value": 1,
      "is_global": true,
      "unit": ""
    },
    "scale_half_Ab_R2_disease": {
      "value": 1,
      "is_global": true,
      "unit": ""
    },
    "scale_half_Ab_R1_tox": {
      "value": 1,
      "is_global": true,
      "unit": ""
    },
    "scale_half_Ab_R2_tox": {
      "value": 1,
      "is_global": true,
      "unit": ""
    },
    "scale_kd_Ab_T1_central": {
      "value": 1,
      "is_global": true,
      "unit": ""
    },
    "scale_kd_Ab_T2_central": {
      "value": 1,
      "is_global": true,
      "unit": ""
    },
    "scale_kd_Ab_T1_peripheral": {
      "value": 1,
      "is_global": true,
      "unit": ""
    },
    "scale_kd_Ab_T2_peripheral": {
      "value": 1,
      "is_global": true,
      "unit": ""
    },
    "scale_kd_Ab_T1_disease": {
      "value": 1,
      "is_global": true,
      "unit": ""
    },
    "scale_kd_Ab_T2_disease": {
      "value": 1,
      "is_global": true,
      "unit": ""
    },
    "scale_kd_Ab_T1_tox": {
      "value": 1,
      "is_global": true,
      "unit": ""
    },
    "scale_kd_Ab_T2_tox": {
      "value": 1,
      "is_global": true,
      "unit": ""
    },
    "scale_half_Ab_central": {
      "value": 1,
      "is_global": true,
      "unit": ""
    },
    "scale_half_Ab_peripheral": {
      "value": 1,
      "is_global": true,
      "unit": ""
    },
    "scale_half_Ab_disease": {
      "value": 1,
      "is_global": true,
      "unit": ""
    },
    "scale_half_Ab_tox": {
      "value": 1,
      "is_global": true,
      "unit": ""
    }
  },
  "scan_parameter_1": {
    "param_id": "dose",
    "lower_limit": 1,
    "upper_limit": 300,
    "scale": "log",
    "n": 11
  },
  "scan_parameter_2": {
    "param_id": "mab_kd_1",
    "lower_limit": 0.001,
    "upper_limit": 1,
    "scale": "log",
    "n": 5
  },
  "parameter_is_global": {
    "criterion": false,
    "parameterID1": false,
    "parameterID2": true
  },
  "significant_digits": 3,
  "scan_1d_root_method": "brentq",
  "linear_solver": "KLU",
  "abstol": 1e-9,
  "reltol": 0.000001,
  "maxord": 5,
  "scan_1d_interactive_mode": true,
  "scan_2d_interactive_mode": false,
  "output_n": 30,
  "output_start": "first",
  "output_stop": "end",
  "compatibility": {
    "metadata": {
      "id": "Ab_RR_2cpt_disease_tox",
      "model_id": "51ac93675fe1766a053552d0b599054c7a3a68c35699b2f750c05d4cfd208d54",
      "report_id": "4f869fa21cff663a997d25b9e290cf3b6524f0aa5c88c9c096345958ca1a050a",
      "name": "Bispecific Anti-Receptor x Anti-Receptor (4-Compartment)",
      "headline": "Four-compartment model of bivalent antibody binding to two different membrane receptors",
      "description": "A bispecific biotherapeutic that binds to two target cell surface receptors on a single cell type. For each receptor the drug either (1) acts as a competitive inhibitor by blocking the cognate-ligand from binding to its receptor or (2) acts as a receptor agonist. The molecule can be mono- or bivalent for each target. This is a four-compartment model with a central, peripheral, disease and tox compartments. There is an option for +/- soluble receptor for each receptor.",
      "thumbnail": "iVBORw0KGgoAAAANSUhEUgAAAGwAAABsCAYAAACPZlfNAAAACXBIWXMAAAsSAAALEgHS3X78AAAUuUlEQVR4Xu1deXxT1bb+9snQljZJ0wEoLUUGIR2AljJWhqKCqOBTEJ5wvQ4oXBGUq/XihBK8T4YHRa+iKALVqwyCKCpXRAYLUmUqLdAhKAqFUoa2SZOUDhnOfr+TTjlt2qZJmrbPs/88Z+211v6+s/a89yEQUqdCgHQqbwVnIRDWyT4CgTCBsE6GQCdz16sRNn360wEm1hLDYWTy9cnbs/ldQyfDq93d9SphU6fOG0mJ9QhXampl79y1a0OaNxG4f9rcE9X26Ge7dn70L2/a9pQtrxL2wPS/jQJLf7ZBRtjxu77wLmEPTJtLawhb/dXOj/7hKRC9qUcgzJtoe8CWQJgHQPSmCoEwb6LtAVsCYR4A0ZsqBMK8ibYHbAmEeQBEb6oQCPMm2h6wJRDmARC9qUIgzJtoe8CWQJgHQPSmCm8QRuTBtw4nLPOASCIZwxAm0TY1Rekxi9l0CCx26PXnMrhHbV1wYWqqeYQZuTLqJGGYOFnfBCIN7OpQ2lymheHX4yxrtWqMuthBwA6rh4hj5EEDJoKS+SK/gMkiny4gYh8QRgRqqQJrNsFSVlLAAm9bCLutouTXKx6y26Zq2iTCFEGqTRJFt8cDbhkERuLjVAE4AMvyz8Cku7bVoNPMcipTE0IBwaqpIiLeKesTD2lgtxZV6c8dhdlYnCGG5Xat9nyHXvLxNGEiuTLqXGDMmL7iLvIWgXIkYCk3oDT7cJGhVBQB5JhapyRBIlfePK8YMCpSIg9uVVZqMcN44TTM2utz9Pq8Da3K7EVhjxImV6poyNB7AMK4VwTKovjkdzDoNE775xfcP1xKfAqC4iaAMK7bLy/QoLzwt38ZSs/93b1CtE1upwFpybxcqUoPipuQ2FwVaK0oA9dmgRBIApQQ+QY0qZZaLdCe+v6wXqcZ15JtACJFcIwlOOFuJ0RbFrHcLEVp7pFZBp1ma8vS3pXwCGEypWqZ4tbhLzvqWFCrGWX52agqvnISBJ+wlOYAhDKExAB0pk9Qj0T/XrGEEUsbldxs1EKfl/62ofTcc83BIlOqCkKG3BVORBKHYiZ9EbjIYS0mgLWCiKUQBwRC1juuSbVll3JQWXRphKEk57h3KWnemgcI6+cT2DWgLCjuTnFDU6ypEtrT+0sMOk1Ic27IlSq9MnasXOTXuN3TZh2wdBEzisLCjHJHOmRBqmRlzLjVYj9Zo9dcpOg1v1ymrPUlg06zxV5AJlMFEzF9X6LoOkPRf4RD97RnDlaVXjvl+/+KMEVQ1EbloNtnM1I/XrmslWXQnU37xaDT2MZdLSVFoOpA4MBxt4saAM+aq6DN2rfZoNM83FhHkljZ3WBWDrq90aub+dmovJ6/S1+a90Cz0RmuCibluBYy9F4xV1XbJ0tZKRfhq/S6vEUt+e+t925HmCJ0IA2Ov4vnL2WtKM7YU2nUDQxoxbiKkStVuuAhk+RExA9WbdY+lN443chXmVL1Zkj8xFe4Ks4+VWmvwvh7xg8GnYbvWBOoKhQDlcSH0XIdloap5NQPJn3xmS4APDU+dItbtwjrEjKghyyk9xX/yFieExWF51FelNtXf/3XP1rjXWBgVC+fsD4X/HtG8fy6ybUnV3/vq9fz9cmVqj9Chk3u3dBG8Yndlww6Ta/W2JYHDZjkF9Z/j3/4AD75xQXQ5p+K6CgDa7cIkwWp5oQm3LO+YTe+JGNPib4kp9l2qykwFcEx14MT7uZNi1Cum5/xXbJRq1ljny+07x1U1je+QXRdgfGPzEkGrWZvawjjZLm2NGTYZF5Dyo3Pik/t/dhYqnm8tfraQt49wpQDVoQOm/Ji4y/82+0G3bn/dsVheZAqNWTo5Mcc6Fxn0J172v55j/gZrG9oJK8MTVWfzviiUEYtChyUtFLk488TL8n4T4W+JI+rFts9uUWYIki1M3jo5KmN6v0Tu1/R6zTLnS7d2pxNWBAzu+YrXxAybPK7Dqq57w06Td1AS6EYMFQenXhCIuPPaJRkfA99SXZ9udbmZGJBDD8Mm3BMqYyO9L91SL40sDufsFN7oS8+6xZWTmPRgqBbTiiUqg+Dh02ea2/DrL8Bw28nJuq1eftadPKt3DD4Sq2wmi4C2IwF0XNkQapExa3D06UK/mRx0YndHxp1mqdqdcqVUfOVg8av5SZ17VPRid3pRp1mtO3Ze3lTQelOMIwKUmsRCm4YoB5vac6v7gPvp13C+vFEtFn7UXojyy2sWsTCSQG3nJCFDBgglso0ytgkmzmurdGdPuCwR+fQn7W5/CUVkbkb5g2+oQiKprYpJrGEU4pSzS+o0hq637yZfb1WT0BAfKh/ZPgN/whVnWprVTlnf6Gh9Nw7WPOzH6SB/LGbv58fHu9d2Rw2yrAEqhw4vl7E1n7u+dWgzeP3RpwE2NNibhHGORMU1E9uoWJdjWPlBp2Ga7SbXNuK3Tx4HREx35x9KHMP1uYWA+DXaV2jxJhBrApl1CUKGg7AwpotEWVl54saFp5r7wIiBz7qExJBLGU66M8d5QbpoTb7a3O5qLXvKVaiOMp/8IC4wSwlD52dldWo7a2pkmdJ5CGb/SOiQFkL9L8drzL46pUoKKjwNPiu6HObsNYajd0SpwWgpFYSl6PbXgjGzEVNvR8U+/FMdOMBUROGFMHRd4BlZ1gZ7C0r0XxpE1ubsxogybwslBmWVPJUVnH/UjMoyrNnZQWANPVhTRfJgrOnMIRe1hdruMXVDpO8QxgFid0axy0Qcg2OwlZ6Akv2zCwJ1uaOBXCIDy6dh2diPnAJpbU5MQDJ5ucl72BB1MLYLXFGALUzzjcBlGf/mtUdarAu2WqHTN4hDEC/d/r5+IYENGw/DmXPykrC2lzuGNDQuvJfyc/B+U2DscOF1edntu3EgEH8nuuCaBK7Je5/ALxqjzHDMKPOPHTqaDvg7rJJrxHGeRizJW4RAVbyQAN7x5lZZw5ibZ4FoCIc2KWFriTIJpOW0jr/xiWngyARIlE+pvylB8QSMbpS35iqv0YSEfsbDyVCvsyemTnNZeTaKWPrAPGAk7Fb4nIBRNmrEvtBmXV5RwW+/ICrsuzXSFKQlvKCU2bHJ08Fxc46WQIrJs1R4kWVMXZLHLdyba+3KHtWluNNJk4Zaz8hrxOW8GFCl6oAqxEEdcvC+QevpRg3XHuBGfV4CesTVB1dtUlEBuPA6jPNQjTmmVCIJNdtK6M1iZiNJpq+3gcTFfNiH+vNDcRFte+oWBKWM+PEtfaD3XXLXieMczV2W0JfsNbzVpO1TPP5xS6UBQOC1dLL0amm4JEnwIjtR8NlSFst5xY9myxmUjIHPm+3jfR6+kumnjm5IPiGy9d/aqRWKpMEUWB+zqys912HrH1ztgthXJF9Z4aOrtRW/sQrfpXRT1qUmGoKHfUQ7zmlf+DQmr4OoRr/wnpQOsf+nY828x9V1opNiMgusX/up5ROrdhW8lX7Qu6e9XYjzOb2XTJuMMyb1Zdeiv7B1G3MpwD9lFc0ht6Gg2ts56N5KSmZH3kE66XX0h81ReZeB2hkvSwtx6gyWWfqwjuitn0Jm9ClBxhRAW/gbJGckVztP9fc9bbNAGxRRcxluTT9Q9t1EY3S2AWfgPF5pPo5KUHxTzEkJH8b9blZPV9WmxgyCnsMnaoL3/EIq44ybp1pk71zYl33XyzHf0tEUnKFWP/HJKbyaprJx1eJrLTShoWQRo00smL/VZbguNdhNYWJyw88aQm5vIwvRz7AXsM89yqjjpG7fSOsFoO7AjIAMqQeEgLsNXC9OtsMhK9q5JssQx4y5f7Ca8ekUSM+AUiMKe9o/aB7opw26J+w2Gus6yF2DNhd96JjEFYdadyyBwdsFSgzBT/oecsz0qiR1JR3lOevNGpkBWHIA1U5v3xfB8GkwFvAWnJBCLcriIXc6IcdaOUOYtcBbeucHYewu7vEw8rsQklZP2TA7KDq4zoXDfe9ywnovVV5x75rIE8wSbYfFFux19hht127Qm7HIawF752OMFdQ6ER5OglhakYa9b3VlDdJBKirZ9anTxdJswvKiEg0vSr7yO5OhLlbrnZ8wsYnbwHFzLpSGo3+6HNnFYqO2S/1ZyItxa7T4hYmHTpzxycs6flvATK5DkWZzB+FhYBMxq1n1abfkJbSv0Mj7SHnBMI8BKS31AiEeQtpD9kRCPMQkN5SIxDmLaQ9ZEcgzENAektNJyAsmdvy/VI9ICV+SLrFhDSj/fGfXUhLafYcmLcAbWs7nYGwHQAe5I3DpvSo5BFGkYtDKY6XX9oaQS/r7wSECeMw+29CIMzLEeKuOYEwdxH0cn6BMC8D7q65DkNYhhr9GIpzlOAvQ9TYVlewVswlZqkxl1IkxC/F39wFpqPm7xCEnXodMwlB3T0aYjO6D1yG6rNgThJ2OillNEtr8gAGK0HYUDUc3u3RUclwxq92JyxzCbitAHfaOysiGDdIjcPVhCX/E8Diuvd+Jl/sedeEpGT7EyffZo1LGUGB+u3XFGaGQcRgNW44A0RnkWlXwrLU0FAK3slGIkFEli4hdXBARrf92ns2shSLF737XTfS4CzXmwvv6yaxWo77EjpwbPCel/cV3zN0QvB3pynQ4FwYFsS/gfc6CyEt+dkuhJ1WoysLFIDiAreL2uYkQd7XQOx9wN8JRQr36IapW+ldy68rmyrE6mfujr7VL+9MpN9F264oK0GomMVAChwAqT4kSAgyWIr8IUvR6U6qOCq31wk7pcZYQmsO8FFQ7hQkpfh8yBuYlanGOdAaAmu8jV/a/G8fM5fwTlGyBLjbQnBERHGDACwFai+hMsQRKEknOrzX7oRlLcE6CtTdBFATASOC5ThbrIcGgN3WaoAh6NZSG5T5OhaC4G37wrEUqQlvYHbmEvCntaq3GI+JWwrbP8w6Y/JKhFEKcnopDlGKMXUgEVSJgGhqAWVF+BgAd3S2Np2IW4oRxMmLm0+9il5EDO6apLojTITgfy1hWCwuxPIG7RpLKRYMeQPrBMJaQOCUGisIhe30/lUtfMOCMQ0U3B567ssvoEAEBdYMWdqg4+AEsifnQsKE4TwBIilBCaG22wlM1qsIQFdEikQ4X2NHiDBHeCaPiIwG2AmE4PTqowW2XyeeUmMxA/QerMaTWUuwnTcLX91piBqqtlWNUAOMYWTPyZRaI8Ss9MtVJy42eQBv0ajIOyxWdighlm8fvvtaIig+sveJUMyWMNhRRfE1CJYPUWO//fsXE/ooqiSm6WJKrAF+oq3qtIvN3uXhxPfTZiJtUiW+MDxi1qT4kM3dFNU3aqceKkhfc+xK9e00HHGvo5iQ+vs5KEWFhUGf4WrUkfJiYk/68OgeNvmcgjKkXzT0e/fny783RCJ5ePjnjyVFzOCeGyss2HHy+jMPTywoZCi+qO0pcu8osG3IUrvtcjWKKEA2TVWxw/tVX27wdcYNLD5woU1w8QSLbeLYygl9dPfEhwbWOnihqAL3pZ6x2bqghm8p8G9QTK+pooyDCYKIGnX7DJOH97z/kbFhXzFMvXvbj17L/Ofh/EZ7D7fOjGFjewbUCX6beYN9Zd8F0ZFFkPn71W/tJgQH4tT8ATpn/4WREemPjAlPtL/b8t+HC19ddbThCRhPwO2+jjYh7P37+tMxqvrhU7HRhPHrMnm2MpeAu7V6cPxSNLrW7rnh4U/NTorgdQq+OHYNSw/lN/J39+ODaK/Q+ttQMy8Y8MiOPJvcyQ8hYQpxlIjwVPzrqPnDLB+05JER9LGx3IU79Sk17crmNccLHNyA6j7g7mpoN8JOvomwoa/iqqMCeIqwWt1nlkM56GXUXq/EMykQBsCZCGvuS/M0Yc3ZEggTCHO31ms2f7tViUKEucarVwgrKTNjy7Fr/uszCp1an3pueMSC2UnhvFtJne10nM434Gs2T7xjh3O3YAtVooMqkVLgsyOFhRazdTIRiaua+7ZYSruEyiVfThkS2tNezlnCLFaKz9ILNxMLWUFFpNlb2sRA0C3dfX8aPYC/IPCn7yW6Fvz8XM4S5glbjgh7Y9mqUSxla66XcN0KAb5Y8uqLB1zV0CZV4qLEnuf/OrqH45trXPCUO9z86eHCdauOXubdqs2pem9Kf3ZslNJj5TBbKTanF96TcrRgj72rS5eteL9Pn77zuvjx/4DRmuJUVFbi/O+/b1e/8qJLN47XTDS0xqRzsosSwx+cOLDrjm6Kxj/AcU4DXyrzgoGevlLaO+Xnq/kN878wsufHj47t8agreh3l2XXyhum1gxca/aWOI2zM6DHzgpRNrqe26EKpXo+0w4c7HmGc58+PjFgf10s2J76Xaz9+qy39wVwt8osqn1hz7DLv8hV7dJJHRlz8r4SuvZT+jv9u1CKSNQKph65Qhor6rj6ez62E81JDwg7/9BOsbOsuMrVarbh586YeQO2HR5UBfiOeffbZZtt1e0c8VpU4AuW5URFBYspEWVlr9Sxug3RRHM/N2FtusWQ2+oUit4eDZcilmyY225ne5aIR4RFmMNGEstWzuHaplAmLLmW6q0XU8ntP69mXGzlCCEst+PWtjIKzTZFrTxi3RP7N7t249y6nryZ2qPY/e/ehEtaQ5a+8wrvErLkPrE0Ja+nLvv22JykBTAfSNzj3o8yWFDbxPmn0k0kMxY8U9OSP6RuHuaLGEWHznnTv7x7rNqQKhDkiQyDMlU/UQR4hwoQIc/gptVeEXbx4EYtfXYzPNn/m0C+hSuxAbZjFYsH8p+fDZDIh9eNUgbDW1MrtEWEbN2zEtAen4fnnnsemVMcjEiHCOkiEFRUVYfvn2/H0/KfxxOwnBMJaE12crDcjjBujLXx2Id56+y0wDCMQ1lqyvE2YwWDAa4tfs7nJ7UTXaXUIDw/HipUrGrkuVIkdpEqsdYOLNqFKdCHEvFkltsY9IcLaMMLUy1a+S4AF9ib+dFNTdyY+OZcllD2YvrFN7+WdcNvsHpQyk60ExT+mb6j+KZwLaeXKlbajSxUVFSIi9dP96QhzAbMOkWX69Omi2PihFoGwDkFHy06o1WqGSP24m7/rjje1nMuxRDlDA1e+9BK3RuZUatflFac8FIR4CAiEdbIPQiBMIKyTIdDJ3BUirJMR9n9sZ+f06NSW1gAAAABJRU5ErkJgguXznF08gtpORkVGCNH6GjQbvQjv+o3FzpFweA5Ogd1wCyn+5uWBz2dge+lHnGyN+aZk5eHSdyrNuj373wH216opuBUAdjNZjf+QRQS162ISgqARChtZYboqHI7v/Ar1/k+oeRuYOk+PNrgosJh/zhP+2Qh8HfOBxRpq0XT0R3jVMzqqFDRUYasg2CiLCwdXzsY24jscbwNLzc7D+an3aPbkc1ZgBYHdSxrlCex+UrcCS0mkJCPMCux+Xan43ytkDbMCKx2MkqSqFGA3ElV4P/8+j/Q07rHuF35ZvRBOb8XLxbh5tmQNu6FxptnIBdQOuvu+rWD5e+e/jmvsMZzsjKfc1jVM8Lur1XNFFkhI71ewvc9d48z4KE7/byUPu2ejuO3OzRJgSSoJKv/2NOjQx8wzd3GdJPnKOa7t20Bjtzxkt/cg/01gq9/DLeWc2dMmWWodqVolBuEdsXsESW4WteyEj0bzr7mKwEL60mLwFDO1XtQSl4zG1yHf36LwPllqVh7Zcuf72goFd7dezgrkBfz8pWbrcH5qipmWKFzpvR4VRXRMvnuK+80Sd/vd28uL+gF17+le957yKW9borBx/mPdbNzjjpo2zqVt3J102Vop0ub9efTFseYb56hIjn/yGvWU+c4sy1rWLZUc35dm0qhN/sZZ8CC+75ffuJWYhIdHvo9+S8tKTU3FxdmJnt27YVOMx9aS5Ffua5jQG49vX4MqbD2eDref4ytJTe4RJ0ptT4OXp9OgZQezWMKrSTtmj8M7+RSudiVzdX6vquTq4LquJj1mbcLOKd8Td54A7OdfROct/nXMfYVY0rTomBg0GjW9BWClfMqx3IEJDchKTebA+sXYJoZjp05ESv7G9k4DBbA6rU6cGoRvNYp7GkpnkJDjWAe7xo/T8tnB4slz4ZAaF82R9R/hkHoRW12WyT5ZMJ5BbxB94kukQlnFOQWToNVDllsj/Du8QFD77mZPZBUGlpeXx7nz5y1hJcbNyckR6+Hn62PyyNOtSyfsbnsKL0mGFQJMKDhXnUNMxFlSoq7A7QPEghVKiE/hu10HcXV14smebXAudN1VcMwmvDhUI6AR3oFByG3uvvYJlv3Yi2dJi7kmujoqHK5ejeHnvcdoFBRA+yceMXaQAkGnN6B0ccerQSg1/QKQFnqlqTCw9Ix0jh0/TttWLXGwL/peWkkEr1arOfHnaV547mlq+5g/llCpa1jhwsTH3ooJFy5E8tbrH+NXx5MP5ozBx8fcKCv4ohION4u87XWP1ggnBcXFP3zoFLOmraJ7r7a8MXFAkffAhLIKGpULF1EYWFp6Oif++INn+/TCxbl0jw9kZ2fzw08/0/epnvj5luCg9nalKmyE3a+XXTgfyaTxi/Cr48XMD8fgXQjY/dJb8vvhg6eY+f5KEdiEtwZa/ICbFRhgBWYdYXcddFU1wi5fvsyFCxfo2bNnkYcXrFPiPebIqgCWkZHB8mXLEdbHiRMnmt6MuVNNK7BqBEzYaB87eozsnGwuRlxkzNgxVmDVWem4efMm586eo0lQE3bt3GUFZgksIW5lTonCpnrDhg10795dfPBu65atVmDVGVh8fDxfb/1adLap1qiJiY6ha7euIsCCrzNZ17BqtIbdqYoAzzrCLB1e5TglqjV5+Pr6kpGZyZkzZ+5r6RBGmfDWdXH2S+sIq8ARJhhsfz14mL/OnBXXJQGCAOM/ZZrKysohIvwatnZKGjauU6EvuKakZHD50g1q1nInoJ6PRfbJ4vpBXEICm7Zs+28BK8XMVm2SCMA2bt5K144dcXIsnVPNHJWKg0eO8mzfpx4M42+1kX4pKpKZlcXipZ+LZ1qWnCYULOrO+vbGa6MtsvhXmbW+FHKyJqns+2FWiZddAtYRVnYZVmoOVmCVKu6yF2YFVnYZVmoO/wdYojiPiXxRaAAAAABJRU5ErkJggg==",
      "diagram": "iVBORw0KGgoAAAANSUhEUgAAAf8AAAHHCAYAAACx2FF+AAAACXBIWXMAAAsSAAALEgHS3X78AAAAAXNSR0IArs4c6QAAIABJREFUeF7snQd0VUXXht/0CqH3pggiUgSlKQgoNmyon6JYwQIiih0ErFhRERAROyr23rsiIlWaUpXeIUASQnq5/3oO/wk3IUAScuEmd89aWZScM2fmmT373VPOnCCPx/ODpLqyZASMgBEwAkbACAQEgSCPx7NM0rEBUVurpBEwAkbACBgBIyATfzMCI2AEjIARMAIBRsDEP8Aa3KprBIyAETACRsDE32zACBgBI2AEjECAETDxD7AGt+oaASNgBIyAETDxNxswAkbACBgBIxBgBEz8A6zBrbpGwAgYASNgBEz8zQaMgBEwAkbACAQYARP/AGtwq64RMAJGwAgYARN/swEjYASMgBEwAgFGwMQ/wBrcqmsEjIARMAJGwMTfbMAIGAEjYASMQIARMPEPsAa36hoBI2AEjIARMPE3GzACRsAIGAEjEGAETPwDrMGtukbACBgBI2AETPzNBoyAETACRsAIBBgBE/8Aa3CrrhEwAkbACBgBE3+zASNgBIyAETACAUbAxD/AGtyqawSMgBEwAkbAxN9swAgYASNgBIxAgBEw8Q+wBrfqGgEjYASMgBEw8TcbMAJGwAgYASMQYARM/AOswa26RsAIGAEjYARM/M0GjIARMAJGwAgEGAET/wBrcKuuETACRsAIGAETf7MBI2AEjIARMAIBRsDEP8Aa3KprBIyAETACRsDE32zACBgBI2AEjECAETDxD7AGt+oaASNgBIyAETDxNxswAkbACBgBIxBgBEz8A6zBrbpGwAgYASNgBEz8zQaMgBEwAkbACAQYARP/AGtwq64RMAJGwAgYARN/swEjYASMgBEwAgFGwMQ/wBrcqmsEjIARMAJGwMTfbMAIGAEjYASMQIARMPEPsAa36hoBI2AEjIARMPE3GzACRsAIGAEjEGAETPwDrMGtukbACBgBI2AETPzNBoyAETACRsAIBBgBE/8Aa3CrrhEwAkbACBgBE3+zASNgBIyAETACAUbAxP8wNXhmZqb+/fdfbd68WY0bN1ajRo0UHBx8mJ5ujzECRqCoBHJzc7Vy5Up5PB41bdq0qLfZdUagTBEoM+L/448/6rfffnM6JCk0NFTHHnusWrVqpeOPP14hISH68MMP9dRTT+maa67R7bfffkQaIikpSQMGDFBycrKefvppHXfccVq+fLmGDRumv//+O6/8PXr00MSJE0tcxrVr1+rNN99UamqqbrzxRiegKGqKj49XSkqKatSooejoaCcoufnmm3X00Ufrsccec/6/YFq9erVee+01ZWdn5/2qatWqatasmU455RRVqVKlqI/3yXWJiYniJy4uTpUrV/bJM4qS6Xfffafff//d4XH33XcXK8DbuHGjsrKy1LBhQ+dRL730ksaPH+/kc9111xX6+GnTpunrr7/O+11QUJBq167t9ItOnTopIiKiKMX2yTX0VeyUvolNlUZZ6EtvvPFGvvrWr19frVu31gknnKCYmBj9888/Th88+eSTNWLECMcmDpR2796t7du3KyoqStWrV3f6RpcuXRxbX7RokU/YHK5MaYOdO3c6/gibrFixohYsWKBbbrlF3bp109ChQ1WhQoUSF2fu3Ln66KOPnPvDw8Mdn9ykSRO1bdvW8dGHI82ZM0effPLJESvDuHHjHD987733Fqu/Hw42B3pGmRH/Z5991hFLnBs/OTk5zp+1atXSgw8+qNNPP90Rf667/PLLdeeddx4Rtoj/wIEDHQfyxBNPOOL/5JNP6tVXX3U6xbnnnus4+KOOOkq9evUqcRnfeecdPfzww2KUctNNNzmGV9REUPLHH3/ogQce0EknneQEJ7fddpsjOo8++mih4v/XX3/p2muvVUZGhtOp3SAAh46THTt2rBNIHKn09ttvO07osssu05VXXunYxpFIF110kSM+pB9++KFYQRntuGXLFn322WeOE0H8+aFt+vbtW2h1CABHjhzp/C4sLMyxLRKCB4c77rjjiLFIT0932qNSpUpO8EugeKgJu3VZFKzveeed5/gCBBtm7du3d57L8w+UfvrpJz3//PNq166dwwvBLC/ijz288sor+v7773X99dfrwgsv1Pz58516du7cWUOGDDkk8f/8888d/3bJJZc4gdeSJUsc+8f2+vXrd1gCgI8//tjx+//73/8UGRnplAEbuPrqqx1bIfj0VcJW6IP4xRtuuMGnzyrtOpQ58W/ZsqXef/99MXp96KGHnNmAU089Va+//rrTAIgugoQhkhCp9evXOx26Xr16TnRKIlKjYxD1Ehlzb506dfZxlFy3bt06Z5oewyqYGK0hwHXr1s2L+hiBkmJjY5WWluYYINH26NGjddpppzkdwhVRt5xcT3ROWSknEfqBUu/evUXUTYIJHbxatWpOPSkz9aZulAVWBBvUfdeuXbrnnnv0yy+/iIiV6J96EbQgONxT2HKEK/4EW2PGjHGmQ2kH6gRzRmM4TBJlQMQI0OBSUIip56ZNm5x6etefe7kHpvw/Mwtu4hnUCS7Uh+sY4ZJgTEDz1ltvOR2QWQzv0R5LLdSpZs2aeflxD0sxjPb4O5wYQbp153f8P21FUEMd3DJQtsJGNUuXLtUFF1yQN7tDAEog6Noh7YIjgjftzLMpE7xol3POOUfbtm3T7NmzHduhjtzDdfsLrFzx79ixo5577jmnjWkfgiHKOHXq1Lxgjjpt2LDBeWZB7pSRZ9M2cHD7iQuMctCm/A7RdduZcvNv+hx1wgYpO3WinQgMaUecM2Ls5ktbMitAG7p1cznQBtR51apVTlm929IV/+bNmzv1ZKQ+YcIEx/7JB5HjHuyZclFP7zZdsWKFUwd3tAuTyZMn6/HHH3fsl+AXG3PFHyHDfkj4h4KJOsKMwNkVGYIe+jfPxreQ3Nk0/g1HrnfbAD/k2hp2hv1TxsJmSmAMQ/LjWphhl/gg8qMM5OfaDflSJwLKu+66ywngXT8AH9rK7Z/kQ5tQTzdgIn/sGptlZrBgQvxffvllvfjii2rQoIFTjnfffdfpjwSlBBu0NUzIgzbFh/Bs10e5tuT6bte+yIvy0FbM5vF72rhg30P88T+Ug7JzH22Kb2Imk6AQJrQ1TJnFpAzky7W0B2XBV7ltiF1jg5QFBpSf57plo33JD+b83a0L/+e2PbbBrBJc3Ptcfq5NYavUCzYFrzmgAJTCL8uc+DOdyQgP2DQ2DqBr167OlDRT/oywETScwZ9//umMjtesWeM0MgbECJnRGR3hm2++caJ9po1cESWKZeoKMcCAv/32W6dz00kQcaYTMRCCjkceeSTPMSCu7ujm/PPPdxpy+PDhToDiBgM848QTT3Qi7hdeeMGZGkOwaPxRo0aJjoThYHSMmJju5e8F07JlyxyD5pk7duxwnBv3E1hgcET1M2fOFIJAlE+exxxzjHMNnZ/6uImyIJaMCjBSOrE77ez9XFf8cdYEDThfOuagQYMc54BzR/i4jk7PbALixXIEozGmoHFqtBEjYtqDjswSDVOQ8Pryyy+dERgOjkT5mbZlxAj3n3/+2clnxowZzu+Z5qW9KPMXX3yRD9PixYsdnswWuflRZqY5yZdyYDPMzMCTfGkTVxRmzZrlTLUzVYod0P4EXDhF8vUOJFzndeutt4rlKeyHPDt06ODUB7v79ddfHVb8HYGkfCRGJ9jjxRdfnK/8lJNrvvrqK+e5OLHCkiv+lJ92IX/snmUvHBhLArQZjHCS2AvO/tJLL3XsBPHERmgzlqVIXM/9lAt7YgYLe8dOsTV+R7vh2LAfnCbOkbxpR9qTPkkfw9m7CREiUKfP0vewS65nlEj74pjbtGnjMIY3DhLb6dOnT14erviz1Ed9EUnqyCwW9oZtwZ5ZFIINnkW+CAHtRh3oU8y6EQRTjvvvvz8fWngg/tSP4GX69OnO77t37+7YDTaBzdP/uRZfRJ+h/1M/WCKAPJ9AjhEwz+P/CdixfepIn6PelOG+++5zykmfIDDm74zKaXtEhzpiS/gyEu0NG9qDPAjcsGf8C2XE/+HrpkyZ4pTBTfgm2gbfQh2feeYZJxig/2IftCPPpryU6b///nNmUfh/ZlbxOd7JFX/6Gf6DhNDinygj/Ze+yXMoK2JJvvhwRufYFf6UZRdskjpRPjjhPwleKA/tDGvX33uXgXJPmjTJmSXDFt0yMMtKe/A8lgW4l0Qfp61oN/o2duMGBrQRtoWGYEMsqeK/8ZH4Mvoh16MF9C+YYL8Em/R9BqG0Ezq1detWJ/jDNrBV+hXBJ/ZGvyDIJE9smv9jxvpwpjIn/jg3RA4BYzRNR8I50Vg0DBEgnRShw7Hi+GkcnBy/Z7RJFIwo0+kYwbL+zlotEeEZZ5zhjKAwWgybtUTWtOl8OEKcKHlgDHQMIlsMFOeO0eCE6Ox0KEYTGAXrtnRa7sG5IYxMk7viT2el3AgRdcPh4/i4j+WMgolO/emnnzpONiEhwXE0jHjp0PzbFX/XiN977z3HgHHGCA9RMSMa+MCNzsX9RRF/HB8dB4PG2Ol0OElGXCQ6CyJw5plnOk6WZyPSlBEHQ+dAhHGM3OPWk8iXcuPo6LQECjgGpvJoN+qK+MOIDk3bMYpFoHBoiCBr7dSHNmSmBqdFWbiG6J6AiE5J+7JsgrMkUT7aGCfqBlt0cMSKETRtgh1hH5QRp1BwNoPfU2dGudgOgQB/p50JAlzxx8ng0HGQtCHMqR/3Y7O0Ew4I28CJwKgo4o+d4uRwsDgkbBdHy54AbAvxw4GeddZZjrOhLojLVVdd5QSEsKH8iBJ9gdEOdvLBBx84bYgtETTRdyg7bUk7Iv4k8kFYEV/qiLPHuWKTCDl9kL5CnWkryoI4MOWO44cpYkgwTqKf0y7kixi4yRV/ZgO4H+GgP+FUccgwQPC8xZ92hgEBMPaBHeF8yZs+gHBRL4I2BIgpbFf8EUGeRWBK/agXz6U+MIQZfQoBgh35IDLYO2WjXbBhxAdBI5BBQAk0CX5oX0SNcmNz2Cp9mL6Fn2GAg60RiCI2CARBNxywZfwNwRi+qTDxpx9QdwY4zCxRbgSJvuGKP/4GX0W5qA988G0MnPA/iCp25QavBxN/fo9/JYjBpskPUe/fv7/Tlm6gVFD84cR92AA+jjrha/AJ+A38QVHFnzLAhjzwr9g0wRo+mHojvAQX+DPqRVvAkbblPvoGgSn3wJvBGD6KmTTaB7vBNujn2Iwr/rQBfY3gmMEQG0fJjz6OH6EszLryb+yGwSX3mPgfIOxx1/zdDX/upYwKcbBuVOYt/hg7jUJnZvqVQIEORqdiShYBQcwRfzonBopTwmARMQyChiOYIFLl/xF2RgOIJZ2PTk/UzSgC4cChIBCIPyKDw7ziiiuczodjYIqeDo2B4OD5O/njKBnF0vkoFwaB8RRc6yWapF50RhwRkS7/Zj8BZWG6zxV/nBqd12WHk8fJUHeMzp0lwfF7iz/i5c6GwJkgBMfG/Th2dxoVnrQHHWDw4MEOI4wYgeaZOHCcDY6EkTQdiCCIkRTCCHs6AvVE/BBaOh9sEBg6KY6CjouzwolwDUyZMaEDwRNHipiTH0ECZcEOCApxtjgU2sgNdGgXygNjfk8bU6eCyx2UAdvAiVHPFi1aOCywn4KJIIjyENRwDbYEY9qCMrnij0PB2RMw0f4ICyKPTVE+AhrEDOHAKbniz0yAK4w8m7LyOxwiwQIC4d0u2B88GAnyfGYDCG6wX0SIv/fs2dMpJzxx/ORHUI2Dogw4NYSfkTT/586wYVc4Spw14k97M7pDnOhnzP7gZBFgxA8nR1kIILiHNVmCEqau3Rk7ykA9CNwIFhgpkbe7x6eg+Bfkj2PG5ghuYO2KP7aEHZEnIgZDAiNEhaCXctBO/BvnzEgQju60P7MhjHrh5q6VYweIMcEPNoYtIyQEn9gBwo34IxD0JfLD/vA99HMCUe4jAKf+MKdf4j/oi9gagwT6Mv4Bm0CECJ7Ij1kH7IFgBJ+BX9qf+FNO7mWJjjLiTygf7eSKP/2aNqbs2CEDHQI0bAcu9HPX5gpyL2zkzzW0H32MvoZgwoN+4S6d8Pz9iT9cmQmjX+IPSXDBpooj/jx73rx5ThnwM/gnfIW71ObWC40gIGL5yJ2FxUe5yxnYNkEt7QBrghH6NXXC7xYUf3wPfoo+Rb74R/oOtk9fhLu7HEgggZ2b+BdB/BF7nKU7DYUIuM6HDuWKP9NeGDy/Z82e6xEKnB4O3RV/HAICyVQyxkUkSMMQCePMCooC99KQdFYiPwTYO9GxGbkWVfwxJsQP54VhIx4HStSJiBzRYESIA0V0EGUcCR3HFX+3brDAeeOMcADukgfXU5eC4g9f7+laAhtECycBD9oAJ4bzwkHgNHBcOCJ3NF1wkw2BCUEYThgh8t4/QdswQkR8cPbe9+KgmbZE0BF/RJ6RNKM72pKgD6fCiNIVf4QJUaNzwooAhERdmVHAwePsKCtBBZ1zfxsEERTyJcGPTlowSMB5Uz6cHAEh9cTp4DSwTRwkwoCYw3HhwoWOEDDSZAQCb2YeCAIJggoTf5wwz3cT5cWR4ZQQTYIz2oX6kQdBKEEP/+a5tFVBtmz2ZITDaBMHRDt6J2bWqBd5FLyXoAmB5T5EnboiWvwfAQkMcN7e4g8L7AV+iCp54mQZJZEHdkyfwjnDHJYFkzvyx+mSP1Op2A2Omj5AEE95XfHHrgg6mWHBucMIe6KP0G6M6Pm3K/70Z8rlveEPkcD2XTvE1t1lGGzV23ZoC1hje9gK95GwV3wKwTvBELMdCA0BOIGgK/7uFD1MYEOfon9iQyTv9W5mdggCqPuhiD+CTz+jb+Eji5P2J/7YDVzgRPAOD+zV3adzIPFnNpYgEN+NvZAIJOjvxRF/+jV+mDZhdsNb/Ol//B8+kkT/Qdzxn/hkfD99iIEl/YhlDPo312GX+BsGae4SmvfIHw1i1oxZF2byYMGghoCG4IsfAgESv6fvm/gXQfzdNX8cCFG7+woUzhYn6oo/nRgnyA8jeEayTGESjWEEiAONxygGQSfapQNinHQopp2YzmeaDQPEsZEPI1GiOQIFRis0MhE6wkTH5Pd03KKKPw6J55MQJQSAqSJGGUxTMvXpJpwFZWSkUlhCFIlyCWxwGAcTf4ICnldQ/Fl3xJG6iYCI9WccGY4ZtvxJxEvkSpRPZ6Vz01kYGTNzQkdh9Aw7hJcOxDQ84s+sAG3GTACdBI50Rpwz98KPe2lnRqg4CxhzHdxpQ0ZBCArPJShCMLgOx+7OdiBCBD4EGHQy/mQ0yLMPJv60K/czc0FipA5fd13R5YNI4mjcTTwF24bRM0JTVPEnMMGWvEf+OLCC+bNpCR78jqCRdmEqmnZiNMpME8EG+VBf7IwlEhK2TODIJi6EDqeHENLuBMKIE2uj2CTTngQeBAu0Jf2CwAURQ/zde7FP+gX3M5PEc73Fn+sYXSOAiCF2gi0TgDEipx5nn312kcTfXfOnv2GbLn/ancDSFX9GveSJYGPv2A6BGAEw9kU5WHpA/OkL7tr0gcQfbvgI7IAZAf4NN4QA8cQHeYs/Dh7uCAq2SZ/mOfS7guKPyJHoL8w4Edgyk0Jghv25M4Gwpn1oZ8oOU3wZIuO+XYQP8x75cx3lLTjypx/zLJ4BH5ZQCFDp4+6yzv5cc2Hij50SUCJw+CKEsqD4Yxs8A/a0F/bmTvvTp7mfe12RLK74Ux/yYNYV+8JfeIs/fZpggrZwB33oh7tUQVvyfPhiI9gO9+BLsD3a2X2jrLCRf2Hiz3Xu0i9+3MS/iGGm68xxGBgOxoKYM6rH4Jlm8V7zJ9qioxDREskhpES4JMSHKBzxp/FZi6LjYIwEF3ReRJ/Gdn9P58KI6YxEeXQiysA0DlEka1KIGM4Gx1NU8Se65fk4JMSbzoqhuW8HIJhucg0WZ8wInk5CYpSOk0Zg4IAYHkj8EU1G4oyIcNJMSRZ1zd97wx+BC0LKaJ7OicCwbkvHQTQRbZjRBkTPzCAgMDgUpjARX84YYMaG0Q9tgkMjeEJo4MC1sKbTIP4EYjCiHRgh83vaDo60MwLPyJ9OjIOnbfg3QQaOijYiWOHvBxN/8mNUxTNoDxwu3Au+c4/TZH+Au8bvthfOhhExQoJ4Hkz8aWuEn7wQIsSwqGv+7oY/ZoTcQImADE6IAOVg9AtHAi/aDi7wYqocm4I7y17UmaAOm+Z+2hZbo/wIGDYGG4I7d2qeGRZEjjYjaMIeWY7iPnealBku+ih1cmdI6Gu0DbNljOTpA0UZ+WOHjMyoL0EOtoeI0KcRL+81fzcYxnaoI/Wir7t+g8AfFvgIZgoow4HEH7smkMLO3c2a5MGggODX3fDnjvyxRfapEFTzO/gTBOBHCFgJxBADAivKyuwhZeQ6/qRfU25XkAi8ECrKz//Td/ENjCwJrqgDtkq74wMRLGyUOsEYGyNYcqf9GSTwHHwdeRFIM+tAGREs2owgkjYuuAG5oPjjJ3k+z8BOCObxNQXFHxvHF3AN9WFGh36O/RDkUD78BrYIF4Il8ijKyB9+cMQvsnxB/miFt/hj02gEz8RWsHd8FjOJ2C4zcjyL9qFPMMPGwIHlGNqBgB4fRSqq+BOUM+hkdof8qB/9kqDMRv4HCAQQGZy8u07DpTQQwQCRLqMKV/zpADgtjJ5OScO6r8IwBUyj0zFwFDhsRqMkInlECseLsBDdI07ua3mMktzdoETsGBZ5MzplQyEdDcdAlF+Y+NNRWC/0XvNHtIiUiU55pvv6GSM56uz9mhPGi5NgJE6w4HZExJuOikHjAHA2iD/PgQVlhRGOAkNjWpY/KTsOhOCDKLgoG/68xR+Hg9Aw2oQnjgPnh+DTAem0iLm7S5q1XpwPf/I7nCH1pJ2oC3UjMHPfjoApQRii42744/+Y4iTRKXEiCBgMCWZwPrQ1s0IIHMwRIxIjZTo7nZAODhdsgfwLTvsjDnRqBA7Hw/QunBjl0Q7eryFSRkZn7pqqa8YEK4gKTgPeBLAIIXlTRqY3vdf8ceg4Yq5HpOGKUJI/9SwsFbbbH8fizlxhX9g10/ussbosaGvqjiDjhLE1d3of0UGMqQ/7AwjOsE1GypSfchNAkgfijzDQfgQG2D3iSQBK+8KZURBihI0zsiTIcw/PwQHSJwiaKScCdCDx957tc3kg+tglozza13vNHwdOnakrfZk6UEZEiSAQ/4Fo09bUn+UshI+1ZveQH2wVm6F/0Z60DZsq8UdMFbu+heCC+tIHECpsnT7H7wlEWXemLDyfgNldD0ZwsH38DP2FoAAuLK1Qbvgy48SSBn0WW6WNCO64j+fBmLrBgt/RH2hzZtGwB4QbP8E9LHPi21zxp3y0DQEuefBsZmywCXwJv+MaAoiCJx4iXu4MHJwI4t3d9O6sJeKPWOKT3Wl/gjXqRr/CjpihpV9jNwRK+G18Fn0WO4IzfqEw8YcLfhsNoJyUAW2gz1EPEuJPOSgD9gVH7JuggwCVgRyJ/ojg81y4wZcBDf6HRFBCUEGQ4u5fKIr4M/DEf+DfsHV37xl8sTsT/wOIPx2XH+9EAzOSowMjwEz/4TBpXKYRMWSMjNkB/o7hua8SYXjuKzY4eDo6DoERiSsENArrdxglgsvvWTbgWUx90lkwSv7N9CPGTj4IM//Hs5gaxZnQ0elsGBfT+kTGdFLE1323F1HACDEqppUKvk7GRh/uJU+cqJswJMpCh8ep0HkJaBBWxApjRXBhxZQVDohlBf6fgIbImGUR1hCJZgt7B5zyE1Dg5N2Nai5f+FAmnD6dj/VcysnvcejUhbryO9qHsiAUdDDayT3TAOeHiHozpbyUx33Vj46D88TR0B4Ih9tetDUBCb9nZgEngHgRECBa1JX25e8uS/dEsoKmR/m5hvbCqVNvnDfCTJt5iz8CTbsThHifLoiz4vnYCvaBg6OsjIgpP/aHYyd/dx2Y63HStAPtRJty7/7WYhk1I6SUh3yoOyNF8qH+MGJEi7ODDyzgieBQd/egHNqEEbN7wiDPd987ptz0A+pD/VhvhyXlRPz5O86LdoMXHNygledSFmyEPHkuNkBfpZyUm36DLcAQlggY1xZ2OA/5uFPj3uKPD6BciAl1xJ7Jmz7onkEAJ+6nX2EH3u/tUx78C2UgeHdPEyWYJ2H79CmYwRNbhhn2RjuRF3nCh7yYScE26XMkBJ1yw4wAFpsnPwJY+CIy8Ebc8FeUEQauPdGW9CsYY0PUl35I3ehL+BhYU2fyx3chavDmXspEWfk39+JruA4+PBc7I3/Kx7PdIIy6kTdcadeC5z/wHHwJCZ9HO1In8nYT9YOH24/4f+yf+wgqeb67Po5Ycy++gDJiK9gD5Xf39XhvfCUvmOD/3DLg56mjdxlgSjkog7vfiAEKdoId0n7uwAK/ScABT/wR7er6YvoIPhr2LgsEnUEbgxx8Kj/4CPoZ/0+/I2/Y46uxG+pNwp8wi+aeiXAACSz1X5WZV/1Ku+au+Lvr4qWdv+VXugRc8Xc3/JVu7pZbSQjgPL03/JUkD7tHefuNCDC938kPVDYEYMzKEUAym0NAwswLQQ4BQMFBUVnhRMDDrCFBCDO1BGXMmtDm6JA7S3G46hOw4s+UEBtfmIr1fo/4cIG35xSPAOuIbLxhqtVdayteDnZ1aRPAKbM8wGiYaWdLJSOAH2Lkx4iUDXCBnhgdMwPEPgSWixgdEwiw3MLmzbKaEH82w7K0wQwUQQ6zB+w1YGmhsJNVfVnXgBV/pvhoAKbGjvRHaXzZwOUlb5ZJmCZlKvVgH2opL3X293owpcm0KFOk3m+l+Hu5/a182DVT8jj/g73q629l91V53GO+WY5w18fdEwR99czDka979DnLJSxtsBzAMtLhFn7qGrDifzga2p5hBIyAETACRsAfCZj4+2OrWJmMgBEwAkbACPiQgIm/D+Fa1kbACBgBI2AE/JGAib8/toqVyQgYASNgBIyADwmY+PsQrmXhirSMAAAgAElEQVRtBIyAETACRsAfCZj4+2OrWJmMgBEwAkbACPiQgIm/D+Fa1kbACBgBI2AE/JGAib8/toqVyQgYASNgBIyADwmY+PsQrmVtBIyAETACRsAfCZj4+2OrWJmMgBEwAkbACPiQgIm/D+Fa1kbACBgBI2AE/JGAib8/toqVyQgYASNgBIyADwmY+PsQrmVtBIyAETACRsAfCZj4+2OrWJmMgBEwAkbACPiQgIm/D+Fa1kbACBgBI2AE/JGAib8/toqVyQgYASNgBIyADwmY+PsQrmVtBIyAETACRsAfCZj4+2OrWJmMgBEwAkbACPiQgIm/D+Fa1kbACBgBI2AE/JGAib8/toqVyQgYASNgBIyADwmY+PsQrmVtBIyAETACRsAfCZj4+2OrWJmMgBEwAkbACPiQgIm/D+Fa1kbACBgBI2AE/JGAib8/toqVyQgYASNgBIyADwmY+PsQrmVtBIyAETACRsAfCZj4+2OrWJmMgBEwAkbACPiQgIm/D+Fa1kbACBgBI2AE/JGAib8/toqVyQgYASNgBIyADwmY+PsQrmVtBIyAETACRsAfCZj4+2OrWJmMgBEwAkbACPiQgIm/D+Fa1kbACBgBI2AE/JGAib8/toqVyQgYASNgBIyADwmY+PsQrmVtBIyAETACRsAfCZj4+2OrWJmMgBEwAkbACPiQgIm/D+Fa1kbACBgBI2AE/JGAib8/toqVyQgYASNgBIyADwmY+PsQrmVtBIyAETACRsAfCZj4+2OrWJmMgBEwAkbACPiQgIm/D+Fa1kbACBgBI2AE/JGAib8/toqVyQgYASNgBIyADwmY+PsQrmVtBIyAETACRsAfCZj4+2OrWJmMgBEwAkbACPiQgIm/D+Fa1kbACBgBI2AE/JGAib8/toqVyQgYASNgBIyADwmY+PsQrmVtBIyAETACRsAfCZj4+2OrWJmMgBEwAkbACPiQgIm/D+Fa1kbACBgBI2AE/JGAib8/toqVyQgYASNgBIyADwmY+PsQrmVtBIyAETACRsAfCZj4+2OrWJnKBYGcnFxNmzZHjY6qp4YN6paLOvlTJZYtW6nVa9brjB5dFBoa4k9Fs7IYAb8nYOLv901kBSyrBBYuXKqHR45RvXq1NW7MQ2W1Gn5Z7vj4HRo67CmlpaVrQP8rdWqXDn5ZTiuUEfBXAib+/toyVq4yT+C3KTP0/PhJioyK1Ltvjy3z9fGnCqxdu1EPPfKckpNT1Pe6S3Vuz9P8qXhWFiPg9wRM/P2+iayAZZXAjJnz9PQzLyk2NkZvTRpdVqvhl+XeuGmL7n/gWe3enaJ+fS/T2Wd188tyWqGMgL8SMPH315axcpV5Aib+vmtCE3/fsbWcA4OAiX9gtLPV8ggQMPH3HXQTf9+xtZwDg4CJf2C0s9XyCBAw8fcddBN/37G1nAODgIl/YLSz1fIIEDDx9x10E3/fsbWcA4OAiX9gtLPV8ggQMPH3HXQTf9+xtZwDg4CJf2C0s9XyCBAw8fcddBN/37G1nAODgIl/YLSz1fIIEDDx9x10E3/fsbWcA4OAiX9gtLPV8ggQMPH3HXQTf9+xtZwDg4CJf2C0s9XyCBAw8fcddBN/37G1nAODgIl/YLSz1fIIEDDx9x10E3/fsbWcA4OAiX9gtLPV8ggQMPH3HXQTf9+xtZwDg4CJf2C0s9XyCBAw8fcddBN/37G1nAODgIl/YLSz1fIIEDDx9x10E3/fsbWcA4OAiX9gtLPV8ggQMPH3HXQTf9+xtZwDg4CJf2C0s9XyCBAw8fcddBN/37G1nAODgIl/YLSz1fIIEDDx9x10E3/fsbWcA4OAiX9gtLPV8ggQMPH3HXQTf9+xtZwDg4CJf2C0s9XyMBFIS0vXzz//odl/LdRf8xZp2fJViggP0/nn9VD7k1rq9NM6q0qVSoepNOXrMTk5OZo/f5Gm/TlH8xYs0czZC8T/tWrZTD26n6wundupZcvjFBQUVL4qbrUxAj4gYOLvA6iWZWARiI/fodlzFuqjL37WT1NmK6xCFeWERCo4LFIKDpY8ucrNylBwdpo8abvUoe1xurRXD53S8UTVrVsrsGAVs7YpqWn677/V+vq73/Tp178rMTVbGcGRCgmPUlBomCSPPNlZyslIVaQnQ9UrRel/53fXWWecqibHNFJkZEQxn2iXG4HAIGDiHxjtbLX0AYHc3Fz9PnWmJk3+TAtW7dBuT4QUFi0FBe//aR6PlJWmKKWreb0KuvKynrrgvDNstFoIMYKqiS+/o+//+Fvb0oKVC9sQBP8AKTtTwdkpqlMhWOd2b6uB/a9WbGyMD1rfsjQCZZuAiX/Zbj8r/REigPC/+dZHeuO9b7XRU+3Agr+/MubmqGrONl14RgfdcfsNio6KOkK18b/HrlixWjffer+25lRUalC0PCrmVL7Ho+icJNWNztSrLz6pevVq+18lrURG4AgSMPE/gvDt0WWTQGpqml557T09P+krqUojeYJDS14Rj0dBSRt05bkddO9d/RUTE13yvMrBnTk5ufpz+hwNvvdJpUbVVnbYoY3ag9ISVScyTWOeHKI2bVrYDEs5sBGrQukQMPEvHY6WS4AQyMrK0kuvvKOnX/5MIVUbKSg0vNCae3KylZuZJk9ujoKCQ5z1/z1r1PsmrlXSJl19XnuNGDZYYWGHEEyU8XZYvnylbrnnSa1IDFZIVMXCa+PxKDcr3dlHIQUpOCxCweGs7Rc+O5CbmqjWdSM1cewDqlWzehknZMU3AqVDwMS/dDhaLgFC4M8/52jEEy9rXWacVMiucjafZWxbpdzd21WrVi1VqVxRSbuStWHdBoXFVVdI1YYKiShkdO/xqHbwTt3a7yL1vuz8AKG5bzWv6nun5q1LU0Zo7D6/9OTmKiNhk5S0RdERoWrYsJ7S0tK0ZUu8MnMkxdVWeKVahbZLbO5udWpaRRNfeCxg2VrFjYA3ARN/swcjUEQCGRkZ6n/rQ5q+Mlk5ofnX5z05WcrdtU2tG1RQ70vP1YXn9cg3hc909nc/TNHk977Qn4s3KbRSbWfEmi95ctWySqbGPDVEjRrWK2Kpys9lY8e/rpff/1XpMfuuz+ekJKpmeJrO7n6S+l5ziRo1rJ+v4v/+t1qvvvGhfvpzoRI8FQqdNQhPWqv7BvXWNVddUn6gWU2MQAkJmPiXEJzdFngEvv9hiu4c+Yoyohldeu3o93gUkrxJN/Xuob7XXKyqB3iPPzFxlz778ieNmvix0iOr7xMAhKZt15Dre6rftZcGFOBVq9bqhkEPaE1mZQUV2NGfmbRNbRpU0MPDblarVscphNcnC0lZ2dnOK5fDR76gVQlSWMWq+WOr7Ey1qpqlCWMeVJ06NQOKr1XWCBQkYOJvNmEEikjg5K6XaHNQTQVH5N+ElrF9na46p50ee/hOhYQc4DW//3+Ox+PRO+9/qRHPvKOQag3zPZ19ArWCEzXjl8lFLFX5uOzFlybrmbd/lmLyr8lnpyQqPHmDFs3+QhERhe+vKEiADZltO1+m9Nh6ConKv3wQmrJVI2/vrcv+d275AGe1MAIlJGDiX0JwdltgEVi4cIkuu+4eZddonl+s01NUNXOjfvzmzWKd3LdrV7JuGfygpq1KU3BkAYHauUqTX3xA7U5qHRCQk5NTNPyh0fp24XZ5QvYKPJslQxLX650JI9S+XfFYfP/D7xr88EvKjq2db5YmKCtVV3ZrqmFDbi5yMBEQjWCVDDgCJv4B1+RW4ZIQeH7Cmxr95o8KrlQn3+3Z21Zq/GODdH7P04qdLQcEXTdopIJr5w8oglK2q995bTVs6K3FzrMs3rBu/SZdN+hRrU2NkLxem/RkpuqcNrU16tG7FBNdvDMQdu5M1B1Dn3KCq3wHA+Vkqm2dcL36/P2Ki9vP2wRlEaKV2QgUk4CJfzGB2eWBSWDgbfc7I9MQr1G6JztTYYlrtHTO5woOLuYhNJJycz1q0qKHcmsdn2/tPyc9Ra0qZ+jLz18LCNhLl61Qr34P7DNKz02O17AbztGN/XqXiMMTo17US1/OVUhM5bz7mU2Iy4rXDx8+pxo1qpUoX7vJCJQHAib+5aEVrQ4+JcCJvFdec6tmbg1XkNdGv5z03WpRK0xffzCuxM+/6PJbNHd9hsJi8wtUxZ1LtGDu9yXOtyzd+Pc/S3XedQ8orFqjfMUOS9miZ0dcr3PP7lai6rz97ud6cNxHCorzmq3hjIDtq/Xn1xNs01+JqNpN5YWAiX95aUmrh88IcJRv/1tG6NdVWfmekZu2S5d0aaJnHru7xM9+4umJmvjZLIVW8BqFejyqmbFG03//uMT5lqUb//5nmS69+UllF9jsVyV3h15++i61OeH4ElXnj2mzNeC+55XO2xleKTR5k6Z8+pxq16pRonztJiNQHgiY+JeHVrQ6+JzA0Puf1js//qPwSl6viKUmaPDlp+q2W67Z5/mcBPjrr7/q5JNPVoUKFfZbvk8++073PvW2FFc375rMxK06uUllfTB5rM/r5Q8P+HfFal16wwNKDqvunIbopgah2zVpwkjnMJ/CUnp6usLCwhQSsvce7+uWLV+pq28cpp1RDfL+m1MBqylR334wRtWrV/GH6lsZjMARIWDif0Sw20PLGoEZM+fqngfGaktmlHI8wQpWrupGZWric8PV/Lhj9qkOBwLdeuutio2N1b333uuc9ldY4rW0Pv3u1aKNKcoJCleQJ1tHVwnR/Xf1VddTO5Y1TCUqb1LSLo188kV9PeM/ZQWFi5P8gnZv042Xn6mh9wwoNM9Vq1bp888/1//+9z81aLBX3Ate/MDDz+n9b2YoOwqhD1J0UJquu/AUDbr5Gvvcb4lay24qLwRM/MtLS1o9fE5g4d9L9N6H32jdxm1q3rSRzuzRWSe0bq7w8H3P7OfY2WuvvVbz5s1Tx44dNWLECDVr1myfMvLOP6fT/fLbDM2YvVA1a1TV/3qdqY4d2vi8Pv70gK1b4/XxZ99r2swFqlGtirp2OUndT+2oypXj9inmwoULdeeddyo8PFzjxo1TkyZN9lsVDlWaMnWWpkz7S3wi+PxzujntVuUABzH5ExcrixHwFQETf1+RtXzLJYHs7Gxnlz6H+exvupmKp6am6qKLLtLKlSsdDs2bN3eEqlGj/JvaXEjsK8jOznHeGggNDcwP++xhkK3g4OD9Mvjrr780ZMgQrV27VnXr1tX48ePVsmXLA9oaAVZOTo7Tbnw0KaiQbzKUS2O1ShmBAxAw8TfzMAI+ILB7926dccYZio+Pz8udkf/jjz+uFi1aOAJnqXgEfv75Z40aNUpM+ZOqVKmiCRMm6KSTTipeRna1ETACMvE3IzACPiCQnJysDh06KDMzM1/ujFaZsu7Zs6ezWc3SwQkwG/DBBx/oueeeU2JiYt4NUVFRmjhxok455ZSDZ2JXGAEjkI+Aib8ZhBHwAYENGzaoW7fC309nE+B9992n3r1LdniND4rrt1myo3/y5Ml6/vnnlZKSkt95BQXpxRdfVI8ePfy2/FYwI+CvBEz8/bVlrFxlmsDcuXP3EXfW+xmlnnfeeTrhhBNs5F+EFl6/fr2zrj99+nRt3rx5nzuefPJJZ8e/JSNgBIpHwMS/eLzsaiNQJALfffed86of7/i3bt1a06ZN09VXX60HH3ywSPfbRXsJsH9i27Zt+vLLL51AwDux+e/GG280XEbACBSTgIl/MYHZ5UagKASYqmbqv2/fvoqJidE111zjrFdz8I+lkhFgzf+ll17ShRde6Oz2X7Fihfr06ePsobBkBIxA8QiY+BePl11tBIpEgFf9oqOjnWt5zYy1adat2a2OeFkqHoEdO3bo3HPPVY0aNZxXJhs2bChe++M8hVNPPbV4mdnVRsAI2G5/swEjcDgIIFS33367KlWqpE8++UQRERGH47Hl5hkffvihhg8f7iydDBs2LO8cAM4GsNcmy00zW0UOIwEb+R9G2PaowCXACLVfv376559/nKlrez2t6LbALv+BAwdq1qxZeu2114xd0dHZlUZgvwRM/M04jMBhIvDRRx85o1eO/eW8f3vPv2jgOSJ58ODBzqzJxx9/bLMmRcNmVxmBAxIw8TcDMQKHiQAb/jjcp3r16s76/4E+SHOYiuT3j+FoXk7xGzt2rHPID+v+loyAETh0Aib+h87QcjACRSbAZjWEn5+zzz67yPcF6oWckHjppZc630r46aefAhWD1dsIlDoBE/9SR2oZGoH9E9i0aZPOP/98tW/f3nkDwNKBCfzxxx/O65KDBg1yNkxaMgJGoHQImPiXDkfLxQgUiQAjWY72ZRT76aef6phjjinSfYF60RVXXKF169Y5r/edeOKJgYrB6m0ESp2AiX+pI7UMjcCBCXzzzTdOANCrVy898sgjhms/BBYsWOAc3cs3Ep555hlnw58lI2AESoeAiX/pcLRcjECRCTCSvfnmm7Vx40YRCPClP0v5CXAw0mOPPeZ81Of+++933u+3ZASMQOkRMPEvPZaWkxEoEgFX2N577z3n1b+rrrqqSPcF0kUESKzz//vvv/r9999Vs2bNQKq+1dUI+JyAib/PEdsDjMC+BBYtWuRM+3fv3t2Z0o6LizNMXgS+//575yyESy65xD6GZJZhBHxAwMTfB1AtSyNQFAIc9vPff/8577HziV9LewhwZO8999yjX375RV988YVzjr8lI2AESpeAiX/p8rTcjECRCfCZ3+uuu8759C8n2FnaQyA+Pl6nn366unTpohdeeMGwGAEj4AMCJv4+gGpZGoGiEODgGtb7d+7cqSlTphTlloC45tlnn9Urr7ziLIecd955AVFnq6QRONwETPwPN3F7nhH4fwLen/p96qmnnD0AgZ74dC9HIPPpXk5BbNSoUaAjsfobAZ8QMPH3CVbL1JtAcnKKli79V2vXbVRCQpKys7MVFRWlmjWrqWmTo9WwYT2FhYUGJDTvT/3y0ZrIyMiA5OBWen+f7g1UKBkZmdq+fad27UpWenqGcj0ehYWGKjY2WlWqVFbFirH2SeNANY5DrLeJ/yECtNsLJ5CVlaVFi/7VG299pClTZysnLFpBETHKzAlWTq4UER6sME+mctOTVbNKBV3S60z1vfYyhYeHBZQzS09Pd46vtU/9Su6ne2fOnKlJkyapU6dOAdm9+JjR+vWb9Mefc/TPouXanpSm5NQMJadlKifHo+jIMFWMiVDl2Ag1ql9L7dudoE4d2yooKCggeVmlS0bAxL9k3Oyu/RBgdLJ0+UpNmvy5fpv5j9KCYpUbWVEKCt4vs9zMNMV4UhWWlayB/f6nnmd3Va1a1RUSEuIXnFeuXClOm7vwwgsVGhoqjuidOnWqqlatqjZt2hxyGe1Tv3sQen+695NPPlF4eHiR2RI4sIGSgKFixYpCQBcuXKgNGzY4GwfLyquUqalpen3Sh/rp99lauyNTu3MjFBQcIgUHK9ezBwcaH+TxSJ5cBeekq0GlUNWvHquB/a/SSSe2KjIzuzCwCZj4B3b7l2rtd+xI0PsffqVJH/2iZEUqMzhaQSFFn87PzUpX5ZAMtWlSS/2uukAd2p/giO2RTkxFjxo1Snxkhml5NqP9+OOPzhG9pXHefFJSkrPOXa1atYD91K/3p3vHjBnj8ChO4rREDgVik2Djxo01e/Zsp30uvvhiZ2YlOjq6ONkd9mup//J/V+m2ux7Vxl3ZSguroqDQogc/uWlJahCdoSsuPlNX9eml2NiYw14He2DZImDiX7bay29LG799pyZMfFvvfTtLGRFVFBweVaKyMqIJykjSUZWCNOzOvurW9chP/XqLP+vyo0ePdr4t37Vr11KbamVzG9+sHz9+fEB+6tf9dG9aWpoTWBU3eYt/WFiYbrvtNnXu3Nn5EqA/BJAHqk9aWrp+/Gmqho98QbvCqiqsQtXiVt+5Pjg3W2GpW3XJme006OarVbNGtRLlYzcFBgET/8BoZ5/WMiUlVS++NFmvfDRFWTE1FBQSdmjP83iUk5asSllb9PYrT6ply+MOLb9DvBvxf/LJJ/XAAw84753379/f+eBMaabNmzc7r7W1a9dOEydOLM2sy0ReLKP069evxGceuOI/ZMgQvf766840Px9NYmOpPyeWyb759lc9PeF9bcmKVkhk7CEV15OdKU/yVl3QpblGDL1F1auXLJA4pELYzWWCgIl/mWgm/y7kdz/8rtsfGK/MmNoKDovIX1hPrjy5ucpN2amInFRViAhSWIiUkpmj3dmhUmScgiJiJdY1C6Ss3QmqG5qkLz6aqBo1jpwTQ/wRfs6X5/W87777ThUqVMhXWk6l43eMOkuS3E/9MurlU79NmjQpSTZl9p7LL79c69evL/Gne13x502SVatWacSIESJP701wTK3TRuwl8YfNcZRn5qz5GvboRK1JDlZwZH6bchszOyVRnozdCg/KVXCQlJHjUW5IpEJj4hQctu/bIZ6cbGUnbFCfs9vpofsHKzKyQJ8ss1ZiBS9NAib+pUkzAPOKj9+hK28cruU7pdCoAoLIKCR1p46rHav2bZura5f2atn8GMcZ8crflGlzNWP2fM1bslbb0kMVHLXv+fY5SVt09Tkn6r57+is6+siM4lzxv/TSS8WreU2bNnWm/YOD925i5Kx+jqM9lJP6vv32Ww0dOtTZWDhy5MiAsSY2+l122WWH9OleV/wRdb6XwNcS3333XVWpUiWP465du/TZZ585szYxMUd+TTwlNU03DHpQM5ZvV0hMlT07+bxSVkqCchM26vimDXRhz+5q16a5oqIitHlzvD75Zoqmz1qopKxQhVSqvWdToFfy5OYoImWz7h/cR316nx8wtmQVLToBE/+is7IrCyEw8rFxevu7ucqJqZF/JJydqYqeZF1wWltd3fs8NW1S+GEtLBn8OWOeXpv8paYv26rwuPz5sKO5fsRuPXLv9Tq1S/sj0gbumj+n8PFK3l133aVbbrlFvXv3ds6hX7ZsmXNG/4oVK8S0c0mT+6nfTZs26auvvlK9evVKmlWZuc/7070PPvigrrzyyhKV3RX/J554wjkgiM8Ak1iuQeiZDWDnP4HGTTfdpNjYQ5teL1EhC9z03gdf6dHxHyg9unb+3zBDsTteNSKyNPrRO9X5lJMKfdymzdv0zJjX9NWvc5VTqcE+AUBQbpY6NQjXyPtvVaNG9UujyJZHOSJg4l+OGvNwV2Xd+k3qffXt2hpaJ/86v8ej8LR43XBpd93U91JVqHDwUdaaNRt0zYARWrMreJ8NT6GZyep7bhvdNvCaIzL6L7jbn9EjO/753jznGcyYMcNBn5GRcUjiTyBBnoxYhw0bFhDfsPf+dC9vU1SvXr1EZlxwt//SpUs1YMAA560BZmzefPNNNW/e3AnUCN6OtPgnJ+/WhZfdolWpMQqJ9OofbHhNT9DpbRrqofsGqHatAsFwIXTeee8LPTJm8j7Lbiy3xeQkafiAC3XpJT395tXZEjWw3VTqBEz8Sx1p4GT4zruf6fGJnys9Kr+DyklJ1ClNKuqVCY8pOqroJ9Zt3LRFnc64TiE1m+bbOxCck6GOjeP0yNAbddRRDQ47YN45Z0TJe+S86ofgcxwvr5Mxxcyuf5YAfvjhh0MSfyrm/anfp59+WpUqVXLqy3vs/jBVfajwCXC8l0tK69O9zJbwgSRe9TvqqKOc9/wZ5d94440688wz1bp1aycQ+OCDD9SnT58jLv7ffvur7n38VaXF1M0/Y5a+W63rRmjUw4PVtMlRRcb9wkvv6KmXPlVo1Yb5ZgBCslLU65TGGnrH9apSZY8tWTICEDDxNzsoEQGca/9bhuunxYkKLjByiU1Zr+efvFOndulQ7LyffOZlvfHlTGVH7d3gxwamirlJeuHRW3TKyScWO09f3kBAsHz5cmcDGV+jO5Rpf7ecvJfOCJVpcDYQssHw6KOP1sCBA31ZlcOS99y5c50ZEj5hTCB1991367fffnM+3duggW8CO2YXODGQw36mT5/u7Ms40iP/QYMf1HcLtkgcgOWV4rK2696bL1Hv/51brE2JiUm7NOjuJzRrRaJyw72WNLIz1ahitl4cdXexgonDYgz2kCNKwMT/iOIvuw/flbxb111/jxYm5V875bS+qhkbNOfPz4rlvFwSc+ctUp9bHlVWbJ18I5igXZv17LDrdP65pyuYLc9+kjieF0FhRMshPYjaoSaE6tFHH1WdOnWUkJAg3n0nqGAUW9bT119/7WxmJJjp0aOHONCnW7duzuFGvkq0DbMAW7dudTYAnnTSSSV+K6M0ysjrfT0v7Ku1njr5NvkR5NbKWq/ffnxPERHFe2uEYPyrb37R7SNfV1Ccd74eaec6vTdhuNq3a10axbc8ygkBE/9y0pCHuxp8pOfOoaO0YEf+U8gyk+LVo3UdvfHS4yUq0oqVa9Xv9ie0fneYgsP3LhmEZ+zUkOvP1VVXXOD3h7aUpOIIFEEEIohQ4cy9EycMclpdWU9z5szRFVdcka8al1xyiTNlzxIHSxv+8BqeLzmzV+bGWx7QiozK+R6TtWu7urWoobdeeapEj581Z6EGDB2jRMUpOHRv8BCeuk2jhlyj8849rdyzLRG4AL3JxD9AG/5Qqz1nzgINfWic1mTnf/8+bctKXXFmWz379IgSPWL1mvXqf/ujWr5DCo3eOyUanBKva85tp3vuuKFcvrfMBrWHH37Y+YYA76oXTK+++qozQi7riR33hdUD4Wda/uqrr1bbtm3LejUPWP758xfpzuGjtS4nf99J37ZG11/UWY88MLhE9f9n8XLddt9zWrMrVMERe1+LDUuN1939eur66y418S8R2fJ5k4l/+WxXn9dqwYLFeuDxCVqclP/M9LBd69X34lM15J6SrU9v2LhZ944YrTlrdudbu4zKTtINvTrp5puuVERE0c88BwTT5snJyapcufIRne49UKMw0l+9erXY5PfTTz/lu5QP3LBbndP/yu2fv8gAACAASURBVHriMKMWLVo4yyTeidH++eef7+wBYLnDH9Mbb7whZi4o//HHH6+GDRs63wyIiIhw9i/wZ1HStD9na9gj47VRNfNd7olfoQF9ztS9d99clGz2uWbpshW6a/hoLdsZpKDwvf2SN28G9O6mW2++1q+WzEpUSbup1AiY+JcaysDLaPSYVzXhnR+kirWdL46F5KSrUZxHk14cqbp1a5UICOLw8Wff67nXvlRCdqRyFaTgnEw1rRGuUQ/fphbND37yHTvjee+e0TQ/iOopp5zirJn7y5cCDwSHKXA2+bmJUfFrr73m7Fgv64n3+tu3by8+ZuQmhPOCCy5wTlHk7/6aZs2a5ZwRgH2REH4CFfeHcxl408D9suD+6pG8O0V3D3lC385Zo/DKe97xz81IVaXseL0+/kG1OeH4EiHg4KyxE97Sez/MV3bknkODcjJSVScyXWMfu13tTmxZonztpvJJwMS/fLbrYanVunWb9NGn32r2guXamZispkfVUa9zu+uMHl0O6flbt8br0y9/ck4ATNyVquZNG+qCc7qqY8e2iirkqFJObuPzrThnfpYsWeLsKHcTO+Yfeugh51CespAIgHhl7f3331dqaqojLi+//LKaNWtWFop/wDIi/rx6t3btWuc6ZmOuv/565518f08sWfDlQF7HLCzxPYFx48Y5wc3BjnmeMWOuHnzsea3ekqzsnFzVqhShqy47RwMHXHNIU/MLFi7RY6Mm6p//NigtI0d1qsaq75Xn6crLL1RMjH9/2dDf27+8lc/Ev7y16GGuT0ZGptat2yBGMzVqVFPtWjUVErL32NuSFocd0WvWbhC76evUqaXq1aoU6hSZPuYoV47b5ZWuwhKbyBDS4447sh8IKg4LAprJkyc7XxA85phjNGHCBGeHfFlPtBeH7hCs8b4/+xzYyFjUKfPDXX+WY9xlo3///dcJyhYvXpyvGCxZsATw7LPPFmt2hk9gT/l9urZt26G2bVvqpBNblcrM1PbtO52vBPK1wE6dTtRxzY45pIDicDO35x0eAib+h4ezPcWHBDh0Z/78+c7HXDjGtWBizZwpfzaU8ZpXWUpffvllXhBQHo77RfxpC8Sf0wzPOussv2wOliU4v4FZpL///tsZ7WNb2BL25v02RsuWLXXfffc5tuV9gJFfVswKZQT+n4CJv5lCuSHAaJkDcnDW3s6ZKVj3q3t8je/ss892TnvDWfOtd/YB+KvTptwIUP369Z3P1Jb1RH14nRHBPO200/yqOiwVcQgRGy7Z2Ld9+3ZnbwJLFW3atHHOJeDLjhy+xAZSEhv/OKuAkb+/2pBfQbbC+A0BE3+/aQorSGkQYHTGUbycGucm3pFPTEx0Rm9r1qxxlgdw6lWrVnWmaTmYhyUBBJYfRneWfEeAII2lmCO9+ZKNe4g4m0P5lPLPP//snNLIRj6CRAT9jDPOcGYn3DcQCCrPOeccZxMpa/svvPCCKlbMf0qf78hZzkag9AiY+JceS8vJTwhs2bLFWZv9/PPPVbduXedTu4zw2T+Ac9+2bZszmp45c6Yz0mOEx6iar8Hh5HnPvGPHjs4rXf66Fu0nqMtcMQgCOTqZt0A4U4H1e4LBqKgoJwDkh4CQEX3jxo0LHc2PHz/e+bojH18iQLBkBMoiARP/sthqVuaDEmDHPJvJmLLls677S0z1/vXXX/r22281depU7dy50zlkh/s4rpcP95x77rmOIPAamj8vERwUSoBeQBvzFgjT+fzJrA8/TNO70/mnnnqqEwDyc7Cd+gQLfBuAo4ItGYGySsDEv6y2nJX7oAQY5e3YscMZwRUl8VodI0I2o7lLBOvXr3fO12dWoFWrVo5YHHvssc7yALMKRX0vnRkHZhFsirgoLbHvNQRkzNjQDszi7C+xp4B2ZDqf3fl8aZElIGZ3GN0znY89sH5/+umnO21oyQgEIgET/0BsdavzQQkwWkRsvJcI2ARGIICAI0Lsvme/QFGWCHhPnw/L8EU5XwYASZm5WrUrU22q+f6wnOxcj7akZqtebPE+QnNQ+IVcwGuPLNEwm1MYP4I8pvMJ2vhhOp/38hF7zkdgGt/7ZL4DBRAlKZ/dYwTKGgET/7LWYlbeI0aApYAZM2Y4p+8xhcyGMXeJgM2DjCTZDMZbBCwPIDBMLbNJrFevXo4gXX755Xmf6vVFRVbtytLLixPU77hKalrJtxsXP1m5S8sSMjX8pGq+qIqTJ+w4OOf11193/s1IvlatPadH0h6///67s1GPwIDAjM2EtMnJJ5/sjO45bY/peQKGg03n+6wSlrER8EMCJv5+2ChWJP8ngPCwYYwlAn5YB2aJwH2LgBkB9gmwgYylgauuuiqvUrxmeM899zhLB6WVXvgnQZ1qRen1pYl6eXGiBrasrIfbV1dc+KEfuFRYGRH99h+vVvXIUD3SoZrCQ4Kc2YZj4kov4CC44ljjiRMnij0cJD5tzGFHBAH8MMXPmwOM8Pl/dubzQzBmyQgYgf0TMPE36zACh0jAXSJgXZ/RPW8RuBvLGHEiTps2bcp7CrMBnTt3dr5rX9I151xPrjzyKCQoxMn31E/X6o/NqXnPqBUdqqdPrqHLmlRUeHDQIdYw/+3b0nLU69v1mrElLd/z3j2zjrrXjXH+Lys3S2HBJV8OYATPa3SczOiepU++rNtz4h7fO2A6v3nz5nm78xs1alSq9bTMjEB5JmDiX55b1+p2RAlMmzbNeYuAZQL3UBjvAjVt2lSvvPKK83phcb9hn5yZrP+SVihIQTq2clPdPCVRby3f+7EcnnNSjUi92LW2TqweyTdeSiWlZOVq+Kx4jf87QTkeT16eratF6tXutVU5YpM2p25W7ehaahxXtI2WBQvGGxd85IdXNDlNr2C64447nO8DMLpnxG/T+aXStJZJgBEw8Q+wBrfqHl4CnDlwww03OJvRCku8J8774rxqVhwRW5e8Ts//PUErklZqcOtBalSho67+ebOmbd47Gud5Vx8bpzGda6pK5J4ZgkNJbPB7979duufPrWL076baMaG6/6RqOrtBhsb9/YwWbl+ou064Q+c26lnsx7EpkkOaCJoKfvbXzeyRRx5Rnz59ip233WAEjMBeAib+Zg1GwIcEWAJgpMqSgJuY9me9n/0ATFuzOY2d6EXZgb5452Jt2L1Ri3Ys1perv9LOjAS1qtpSY7o8q5W7YnXxtxu0OTU771lRoUF6sF11DWl76GvgTPPfOW2rZm9Lcz7hTIoMCdLVzeL0ULvK+mzVG3pr2WSlZqeqTbUT1OvoC1QtqpqOr3K8qvKJ2SIkjmbmrYqNGzc6SyUET5s3b3Ze2XQTGytZEigKryI80i4xAgFJwMQ/IJvdKn24CHz44YfOSJap/Q4dOjhHwrZr167EG9J2pO/QQ7NHas62v5SStee78sFBwerZ8ByN7DBSry5N1B3Ttio9e++UfNXIEL16Qqh6nVjyrwKu2Z6s+2ds1Ucbs5WRsydvlhI61IjSa6fX1sbdf2j0gjHauHuj+C1lahBbX1ce20cXH91L4SHF2wjIdD9r++4P7+lzKiM/LKGwYdLW+A+XFdtzyiMBE//y2KpWJ78gwBsBfLeeTX+cFlgaiU1+s7fO0aCpg5WenZ6XJRv/Hmg/Qh1rnqe7/tyq9//bted32Vlqm7pBlXas1/O39lLzhjWLXYzk1Ay99t1svT9vnf6rdox2hlVwlJ83CV7oWksda+7Q0/Of1fTNM5xNiE5goCCdXLuTnj75SVUIr1DsZ9oNRsAI+JaAib9v+VruRqDUCTDif33pJL2+ZJKyPd5T/FF6q8cbSsior0G/b9ay1ZvVeMcqLV2wWGz4H3zJqRpx1emqGFP0A4Bycz2avniNbh//heb+u0HHNq6vhPpNlVStvm5qWV2PdYzWK0te0xtL38xXzzoxdfRC13E6poSb/kodmmVoBIxAPgIm/mYQRqAMElibvFbPzh+jqZv+UI5nz+Y7pto71eyoYW1HaPriJI1+71ctXL5WmVl7fl+rSgU9dv056tOjjSLDi/Ya3rqtCbpjwpf6dOo/eZTqVo/Tmd1O0rP9TtPMLb/pqflPa0f6zrzfR4VE6r6Thuiio3uVQbJWZCMQGARM/AOjna2W5YwAgj9t0596dsEYrd612qkdU+01gmuqV7UL1braKXr8rSn6ecFaZefuqXxoSLA6Hd9Ij/Q9S51bHuX8+0CJ6f6n3/9NYz75Q/zdTZWigjR20IVqeVxFjZk1Tku0WOmevUsQlx3zP93fbng5I27VMQLli4CJf/lqT6tNABFIy07T5OXvatKyt5SalaoK6XHasmi7KmVV0uALBmrtWuntX5fp383JYvqeVCEqQpeffoKGX9VDDWtWPiCtD35bqCEvfa21WxPyrqtWMUonNYzW2Ht767H3n9LUf6epWtPKCq0TpNTgPbv8R53yhGpE1QiglrCqGoGyR8DEv+y1mZXYCOQR2J6+QxNnvaIf5/6ilUvWavPGrQoLDdMZbbrrwhMv1YyFO/TjP9u0cXty3j01Ksfqnt7d1P/8TqoQHVEozTnL1qv/6I81/7+Neb/n2hMaVNTl3ZppR/ZyPfvpOO1KTVZsbIyOatpArVo11+1dB6ltrTbOLIQlI2AE/JeAib//to2VzAgUicDcVQt07ysj9Ov8qXnXR0VE6erTrpAnoboiKjXR+C9m5/2O0wRbHV1bT9zUU2eedKxCChz/u25roh6a9IPe/mmusnP+f81AUucWDdU4LlPNmkVozNdjtDVxW16ejWo10JDL79A13a9QdER0kcptFxkBI3DkCJj4Hzn29mQjUCoEOAnvnd8+VP+xg5WWufeEv9pVaqr7sWfrjFZn67u/d+rDKQvznsd6/6XdWmvcrRepWtxesc7IytEb3812xH9rwu6865vUq6brTj9eqakr9fXfn+jvtX87X9wjMdPQ+9SLNfLa+9WoZoNSqZNlYgSMgG8JmPj7lq/lbgQOG4Ghrz+o0Z+OV1b23vPwWzQ8Xq2rdNbNV97ivK63YMVGRYV6dGbbo/Tc4N6qX3Pfk/9ycnP14qdTNPLN75WUEazoyHDdfEEn1YpN1mezPtCsVdOUmrEnyOANg/bHnqjR/Z9Qp+PaH7a62oOMgBE4NAIm/ofGz+42An5DYM2Wtbrj5fv0zazvlZWz9/3/oys30+t3T9C/m7P15fTFqh2To/nzZmj4zdfp/NO6KCQ4/67/HQlJ6nffw9qckK7OXc/Syo07ddvF7fTFH+/r9V/fUErmnv0DLB80rFFfwy+/R31Ou0zREVF+w8IKYgSMwIEJmPibhRiBckKAEfv3f/2kYZMe1t+rFuXVKiwkTDf0uEFDr7xLibtzVL9arB594TX9s3yFPhj3hCpXzH8C3/NvfaA3P/1a4x+6V82OaaJ/Vm9Q0u5Vuu/1h7V4w6K86f7I8EjdeM51GnLZHapbtXY5oWjVMAKBQcDEPzDa2WoZIAR2p+3Wq9+/pVEfjdHmnVsUExmjdse21YCe/dSjbXdVrbDnAzt/zl2o6+97RG8/M1LtWjXPR6fvkIecQ3pfGjlcEeFhyszO1MKV/+jtX9/X59O/0cYdm5wv7p3eppvGDHhSLRrmvz9AUFs1jUCZJmDiX6abzwpvBPITYBPe6q1r9eQHozVj6Syd1rqb+p51pZo3aKbw0L0f11m2ao0uu3WozujcQa2aNc2Xycvvf6rWxzXRmOF3KTxsz0mAObk52pKwTV/N/E7v/Pq+tibGa/RNT6hn+zOddX9LRsAIlC0CJv5lq72stEbgoASyc3L055IZSkhOVMdm7VSzcg1nfd47ueJ/7cXnqVObVvl+98j4V3R0/boaM2Kv+LsXpKSnatGaxZq57C/179lXTP1bMgJGoOwRMPEve21mJTYCByWQ68kVc/fBBTbzuTe64v/E3YN0TrdT8uV39V33q1LFCnpu+J15I3/vC5hdYH9BaEjIQcthFxgBI+CfBEz8/bNdrFRGwCcEcj0e55z+hctXqv+IxzXs5r7qdXoX56S/rOwcJaWk66b7n1DF2BiNvH2AaleNO+g3AHxSUMvUCBgBnxIw8fcpXsvcCPgXgfjEFD3wxvea9P1fysjMlEdBuufybnrqpnP156I1unPCl5r373qn0FXjYvXDqJt0wjF1/KsSVhojYAQOmYCJ/yEjtAyMQNkhsHZLgu568St9MvXvvEK3b9ZA01+4Ve//Ol8Dx3yqXSl7v9D37ZM36JwOzcpOBa2kRsAIFImAiX+RMNlFRqB8ENi4PUn3Tvxa7/4yP69CdavFacNH9+vN7+fouqc+yFfRac8P0iktGpWPylstjIARyCNg4m/GYAQCiICJfwA1tlXVCByAgIm/mYcRCCACJv4B1NhWVSNg4m82YASMAARM/M0OjIARgICN/M0OjEAAETDxD6DGtqoaARv5mw0YASPgjPzjk3TPxK/03q8L8oA0qVtN/04eqnd+nqe+T33gvO/vpqljB6pLq6MNnhEwAuWMgI38y1mDWnWMwIEIbN65S6M//F0f//630jOznc/5dm3dWO+M6KOf5/6nu1/8SlsT9nyyt2blCppw+8U62Xb7m1EZgXJHwMS/3DWpVcgI7J/A5h27NObjqfpk6j9Kz8xyxP/Sbifoqf499fuCVXr4zR+1ctN2J4P6NSrrmZvPt1f9zKCMQDkkYOJfDhvVqmQE9kdgw/9P+7/vNe3ftkk9zXlpsN7/Zb4GjP5EyWkZzu3BwUH6dfQAZ2bAkhEwAuWLgIl/+WpPq40ROCAB2/BnBmIEjAAETPzNDoxAABEw8Q+gxraqGoEDEDDxN/MwAgFEwMQ/gBrbqmoETPzNBoxA4BHITFyj4PAYhUZXY5LPAVAi8T++gXIzU6SQUAWHRgUeSKuxESiHBGzkXw4b1aoU2AQ82elK27pQ22Y8p6habVSt3c0KiahYQvG/RR2OjlXi4g8VHF5BccdeqJDIuMAGbLU3AuWAgIl/OWhEq4IRcAnkZqVq1/KvFT97nFI3/aWwCnVUu/sjqtzqqhKJ/x9jbtRx2VO1depIKThUVVpfq+odblNIVGWDbgSMQBkmYOJfhhvPim4EvAl4crK0fdY4xc+ZoMzEtZJnz0l90Y3PU4NznlZktWbaEJ+ohyb96JzmxyE/pCtOP0FvD+ujb2Ys1R0vfKlVm3c4/1+7akW927e2aq4Zq4z4xc7/IfoVm56vWqcOU0TVY60BjIARKKMETPzLaMNZsY1AQQLrvrheSUs+UU5GUt6vohp21+agE3Rsy7aKq91Mu3Kq6O+Fc5UaVU9ZIdHKyfWoab1qatO0nrYlJGvO4hXauWO7ImKrqHnlZFWLDdPanx9VzO55yknd5uQbFBLuCH+9c55T7FGnW0MYASNQBgmY+JfBRrMiGwFvApk7V2r91wOUvOrnvP8ODotW3HEXq3b3kdo09z0l/DVOqnScliXW19Ennqe2Xc9XWHjkPiC3blipn94fr6ObHqvaWdOVsGObqrW9XtG58YqfNVYZO/7d+4zwCqp71tOqemJ/axAjYATKGAET/zLWYFZcI+ASYH0/ZcMMbfh6oHIzkxUUGqHMxPUKr1hXlVpcprhmFyl51U/aNn20cjN2SaExim3RV/VPH66ICrX2C3Lr2iVa9tkdqpj4s4JDQlSx8Vmq0uZ6eXIzFT9jjFK3zJMnJ1MRVZo4f1Zsco5qdhnm7C9QULA1kBEwAmWAgIl/GWgkK6IRKEggO3W7Eha+rfhZ48QrfaSIqk0VHBblbO6LrNpUu/77Tgn/vJe3DBAcGqkKjc9Sre4PKarWCfuFmrJ+ujZ+f4dSN82RPB4FhYQpqmZrVeswSKHR1Z3n7l4/TcEhkcrYuUJBwaGKa9ZL1Tvdqeg6JzrLApaMgBHwbwIm/v7dPlY6I7APgayk9do2/RntXDBJOYzo/z9F1+ug6h0GS/IocfFH2r3617zfh0RVUdyxFzg79aNqtzkg1Zy0nUpa/qXiZ45V2pa9n/4Nr3yUqpxwnaJrtVHGjuXa+scTyk7buff5dds5SwBV2/S1GQCzWyPg5wRM/P28gax4ZZdAcnKyKlSoUKoVyN69RZt/e0A7578hT+6e3fpBIRGKa4aw36rMpPVK+PsdpW6Zr+zkzc7vw+IaqtpJ/VW5VR+FxzUsUnk8ORlK2TBL2/58RrtX/azc7DTnvqgaLVSh8RmqdPxlSo9fovhZz+cLEEJjajgzC1Xb3ODMGJRm8gXP0iyf5WUEyhIBE/+y1FpW1jJF4Pfff9frr7+uM844Q2eeeaZq1KhxyOXnpL3k1b9o69THlLpxtnN4T7UOt6lyi8ud0fqOea8oNyNZwREVRKDArnzW4yscc1beQT/FKQQb/HbMfVU7F76p3MzdQtw5RCisYl3V6vaggsNjnQCBvQW8alipRW/VPOXePcsKpbD+n56erj/++EM//fSTmjRpohtvvLE4xbdrjYAR2A8BE38zDSPgIwJbtmxRly5d5PF4nCe0bNlSHTt2VKdOnVSnTh1VrVpVcXFxCg4u3ia57JR4bfzxbmdEjgDHHnWaNv8yXLv++9YRaAUFOSP86LrtVAMhrtn6EEbhHmWn7lDiko+UuOgDZ7SfnbLdWVoIq1hP1doNVNyx52n7nInaufBt1T7tEWdpoSTCn5KSoh07djg/c+fO1cyZMzVr1iylpaUpKChIY8eOVc+ePX3UWpatEQgsAib+gdXeVtvDTKBbt27asGFDvqeGhoaqbt26atSokTp37qzrrrvOEbeiJk92htK3L3NG8kzHr//ieqVsnOVsznNSUJAqHd9bdc8cpbCK9Yua7UGvI7jY+MOdyti+PO9aRv6s8bPZLyc9wdkQSFBQnERwNGXKFH322Wdas2aN85Oampovi4oVK+rtt9/W8ccfX5ys7VojYARs5G82YAQOH4GkpCTNmzdPo0aN0n///Vfog1u1aqVnnnlGRx99dIkKlrVrgzZ8O0hJy7+SPLlOHiGRlVSl1dXOujub/Eo7pW6ap00/3KGUDTOd1/ycWCMkQjVOuceZ7me5oSSJ0f1TTz2lyZMnF3p7lSpVNGDAAPXo0UMNGjQoySPsHiNgBLwI2MjfzMEIlJAA69GIPD+JiYlatmyZFi1a5PysXr1aWVlZioyMFNd5p+joaGfEf99996l+/ZKPzDN2/KekpZ8qccnHStsyP29jHzv+eeffV4kRPssMCYvedwKAmLodnAOFOFuAkX9JE7wmTZrk/GzdujVfNsyW5ObmOkso7J1o0aKF89O8eXPVrl1bzAywhBITE1PsZZSSltfuMwJlmYCJf1luPT8oe25OttKSdzlTzVEVir9+7V2FrIx0pafsVnhklCKiY/ygdvmLwJo0U9KrVq1yftauXavNmzeLtX3EKjMzU4xQGck3btxYRx11lCP+I0eOVE7OnnP2a9asqYEDB+rCCy9UbGxsqdSRtfbERe+pStsbVOm4i0slz6JkwuuGqRtmqXqn2xVT/5Si3HLQa2DIej8zIgsXLnSuZ0nktNNOU9euXfP4r1y5UuvXr1dISIjDvFatWs4PwRTc3TaoVo3PGft/ysnOVlZGmkJCwxQWHuH0p5Km7MwMZWdlOic4hoSV7hsXJS2T3ed/BEz8/a9NykyJ0lN364/JLyh100rlKEhVm7TRqX36F2v92q3s6r//0qyPX1dUSLayFK6WZ12ipu27KqiYm+G84SHIiG1JEyP2JUuWaPbs2c7P0qVLnc1njFD5YSTKiLNNmzZq376988M6fnh4uMLCwpyfnTt36pJLLnHW/Xntj01rjPqLu8nvQHXITFil3Kw0RdY4vOvhjPrT45cqLLaWQmNLzrmwusXHx2vYsGH67bffHI5Dhw7Vtddeq2xE8v/5JyQkOO0yZ84c54dggECB65kp4E+CAbdtTjzxRFWuXPKvEe7evVsRERFOvqWZkuI3a95X7yl9+3rlBIfrqPan6fhTzyrRI/6b86eWT/1GITlpCq1YQ63PuVQ1Gh5TorzspvJNwMS/fLevz2rnyc3VBw8OVJWts1SncoSz12xVgkdVz+ivzpf1K9Zzt69frV/GDlFTrVFYyJ6d70vTq6nbnWNVvWHjYuXFtDCj8nHjxql79+7q1avXAe9HTLyn7hnZu1P3//77r3D4jN6ZUuYH8WjatOn/tXce4FEV3Rt/N5tOICGhhia9ShNUqhQBBRtNVEA/Cx1FUbGACKgoKAKKFFGQqqAiiEiVIr333gOkkpCEkL67/+ed/BcCQrKb3bu72Zz5Hj4V7p3yO5e8M2fOnLnpduYKMycx4Nn0d999V7n+hw8fro6r2b1wv98Ox+ry1i8TA/9tWqneq11OnKZOnaqO+dF70rJly3t2kXbnZM9sO07U6JEx25ZeG04M6BXgdgEDB2lHegbMtqWdcwq8ZJ0TJ07EK6+8gvr166vvwh5l/tAeKJ9+BsGFvJBpMOFgtA4P9h+Lmk3bWFX9+YO7sX7SMDQMSYaXXoeUTB3O6yvi2fELrapHHi4YBET8C4ad7T7KuIjL+GtMHzQscu1m3RkGE9ae1+HdX7dZtWI/tnkNLi8cgdAit468xaR4oPgz76NOm6es6jvP1vMHNH9Qc8U9duzY296n2HOFSLex2X1PkTD/othzT54reAo7f/Hf6VLm3jI9CVzZW1roxt6/f7/aBsgvLmhLx+aI58iPR/7IjyckLC3cZuHkwbwtQ5ub7c1/8jgh7cj4AfOWAQMJ2Y55y4DfQfaybt06vPfee8qr8OKLL6pTGowxsKVEnD2BDZ/3Qd2QjJvVpGQYcbrQA3h+zFSLvWic/Kz9/ksEnfgN/t63/h6djtfjobe/R2g1x3qFbGEi7zqGgIi/Yzi7XSsxl85j9Wf9UD/wVnpZDvLPo6l4f9keeOg9LR7z4fV/IfaPT1DM/9Y+Z0yyDkGPv4kGHXtYXM+CBQvwxRdfKNc8C1d5RIA2SgAAIABJREFUq1evVvvEPC9OFzH3k7kap+uYEwH+4gquZs2aN93DDCLz8/O76T7mvrIthT+YrTnKZ0tb7vqurQz5vtnm/GdYWNjN7Zw9e/YoDwG3YrJvGdA7YN4yaNiwoTqJwMkkJxZ87oknnsCXX35pE/KLR/dj56TXUSs4K1ujuewxVMNL43+yeBJNT9zKqWNR7tJfyB4tcDbeA/cPmIhK9R+yqZ/ysvsREPF3P5s6ZEQU/1Wf9kWDoOu3tbf8WCreW2ql+G9YgdglY/4j/oGPv4mGFog/3b3MpPfzzz/fdj6cP8y5z84f7FytmSPCg4KC1GreHDFevXp1uwXfOQS+NGJXAhRzegOOHj2qtg243XP16lUkJiaqb4dbNvyWuMrn72UvjRo1Ut4AJnDiN2ZtofjvmDgYtUOyAkLNZa+xOl4cN9sq8V817XOUDVt+m/ifuaZD3YGTRPytNUwBeF7EvwAYWYshuor4HzhwABMmTFCrOHNEvXm8/IFdr1498Ac03blm9y5d9/bOua8FY6nTOQS41RAdHX1zK4inOk6ePKnSDNNrlL3Qo1OhQgUMGDBAbTNZW0T8rSUmz9uLgIi/vUgWsHpcQfy3b9+uzsrfmUHPbAq6Zt9++221N5uXVVkBM6kM9x4EeKqDsQMvvPACrly5cteneArg5ZdfVt+bNVs8Iv7y2TmLgIi/s8jn83ZdQfyJkEfCuOpnUBiD/PjfDOaiq5Y/hHv27ImPPvpInQeXIgTySuDMmTPo1KmT8i7Ro8TcAgzgZJCg+b6GvJzkEPHPq0XkPVsJiPjbSrCAvu8q4p8dP89900XL7Ho8n3/48GEVof/xxx+D+/z5sdAFzZUnV5bWrCjz41hduc+///47fvjhB7W3z1iRKlWqKHe/NScQ7jY+EX9Xtrp7903E373tq9no7iX+K44kYuC8TSgcbHma1+2Lf0DaphkoFnBrdc5of0sD/u42SEbxUzh5dI+BfvY6k60Z0GwV80w6jyJytcn7ASgyPFrGCUB+KdyK4bYMYy54nj6/F54Y4UrfnMDJXhOxe4n/rpTy6DV+jsp2aUnJTE/HX18PR+VrmyXgzxJg8gxE/OUjyBOBe4l/REI6YgLroGSlmvDwzD0TWtLVSNy4cBDV/BPh7Xn7UT9bxD9Pg7rLSzwWRjeveduAR8Y4qWAMgT23EjhZOXTokLrdbtu2bWr7gr8oNp999plyOeenQk7ccuExOp6mYDrjDh06qGuMOSZ7x2CYj/IxzsMszPSYkCvbsmdGRXva4V7ify5BD48qzVGsnGXZ+eIjw5B6ahuqBNy4rXsS7W9Pa7lXXSL+7mVPh43m6uXzWPlpfzQITPhPmynpRiQkZ6jEb7kVTw8dihf5b9Kc6GQdinZ8Cw0efza3KjT9cx4f5F4uTwxQYLZs2YI1a9agX79+KFvWuqtr79ZRJp9ZtGgRVqxYoZIP3Vl4JHHu3LkIDQ3VdJxaVP7bb7+ptLzmQmGmJ4Bn5vlPnsDg+OwxEeDFSrRVt27dULx4cbU3v2zZMhUM2qtXL7VH74pFif+k11H7jnP+7Gt8ciaSUm8//3+vMfh66VGs8H8n22eueaDuoEmoVO9BVxy+9MmJBET8nQg/PzedFHcVC4b1RrOQWxn+7Dme8CQdKvT6DNWbWJfi1J59YF2DBg1SaWV79Oih4gjeeecddO7cWeWZtybT3736xWQzTF3LHPZ3K4wwHzNmjL2H5ZD6uOXCK3h5Zv7OwkuNmH7ZXvEYjMIfPHjwzSuSV65cqepmsGfHjh3tMsHQAhpTW/818iU0KpF1PbK9y7FYPVp/PA/Fy+Xt2mh790fqcx0CIv6uY4t815Nlkz5GkUtbUdwzya595z0BZ0xl0ertSShayvbVtS2dM4s/ReyNN95QV8jywhl77fmyb0xSxLz/dPnfWRhoxlVyfi2c2MyZM+c/3acn4+uvv1YeFXuU7OLPRDwjR47Es88+i969e9ujes3qMJmM+G3UQJRLPo4AjzS7tpNm0OGiTzV0/vQnu36vdu2kVOY0AiL+TkOf/xu+kXANayYPh3/UQQR7Z8DHSwf+L6/FYDIhKcMDV1J8UbXzYNRv9ww8nHxEj+JP1zT343kBDEWF+eDtWeii5kqVmeLS0m4JAG8L/PXXX+3ZlMPr4r0GzLPAIEZzoft/0qRJKgbAXsUs/q+++qraJmFaXk7W7OGdsVcf71XPlZNHsHX6RyhtikKA3gBPfd7/DrENg9GEGwY9wjMCUe/FD1DtwXtfiKT12KR+1yUg4u+6tskXPUtNSsTRTStxZNUipMVHIzUlOeuWNyuLf0AhZBp1KP9ASzTp0Q+BJUpbdT+Alc1Z/DjFf+vWrerUwJNPPqnuDrgz6v7OoECLKweUKC5evFhd9WsOhjt9+rSqgoF+3G7Iz4XHL+mO590K5sJASW6dcLJjyxW72bmYxZ97/LTVsGHD1NZM9kC/uwUFugJb5uWPCw/DwVW/4vKef4C0JKQkZ91PYW0JKFIYmSY9yjzQGnUffw7Fyt3nEn+PrB2HPK89ARF/7RlLC/mYAMWfe9ZDhw5VgsJf2SPvKSh0zTOinWfArSlMRDRjxgx1LwFvkBs/frwKIhwyZIjKKT9v3jyVRCY/F3o1eL0yr+al0L/22mv4448/1FFGXrfMLRR75GAwiz+3E1q0aKGYfvfdd7ddocygQHpSnn/+ebnLIT9/VNJ3uxAQ8bcLRqnEXQlQ/Js3b64Eg3vXS5cuVUFlvDGQLu2DBw+qHPD0Clgj/jwu+P3336sVP6PT+e9MHsNCIWM79rgy1hXswvP+n376qcp/z5vweGaewXj0Bjz++ONqQsVkTLYUs/iPGzdOnYzgbXvM+Ei+3KZZv369uryHOfvfeustEX9bYMu7bkFAxN8tzCiD0IpA9mh/XurC6HFG/U+bNk3t01PMuJJlQKCl4s/0w1zx//TTT6hfv76qM/u79CbwjLo98whoxceSennFMrMuMljSXMLDw9UWCq9c5v48tzhs8XJkD/jjEUKKPBMj8Zhm3759lY2eeuop1R5tytMGUoRAQSYg4l+QrS9jz5XA559/rs6lm4PTeMFLnz59VAQ+U7xydc5z+rz73RLx5340V6c8A8+VPqPhmQHPVZPQ5ArIhgfi4uLUxUw85cD8+OTCmxfzUij2tBUv1jHnX+DWAr0KDJxklkR6Z3755Rd17l/EPy+U5R13IiDi707WlLE4jAC9AAsXLlRpgyky3bt3z1X8uQKm2DNGgCv+6dOn2y3gzWEDt3NDjG3gkT+uzCnSI0aMuG2f3h7NcWLAmANuLdBDwAmBiL89yEod+ZmAiH9+tp703WkE6JqncHH1ymA9BrPllHufbm7GCnCrgF4ErnhLlizptP67UsOcSDHmgUF69IJwgmSOf7BHP2krBm3yZIWfn5+KsSiInhZ7sJQ63IeAiL/72FJG4qIEeNyN+/rr1q3DY489pv6dx/qk3CLAGAdOjmbPnq1OTjAPAPMrSBECQkAbAiL+2nCVWoWAIsA9fp5z37FjhwoOpMBJuTcBegBmzpypXPSjRo1S8RZShIAQsD8BEX/7M5UahYAiwFgAurB3796tkvUwV4DsNef8cTBhEgMoOUniEb3Ro0ejSZMm8kUJASFgZwIi/nYGKtUJARK4ePGiutFu7969YMrZ/v37q/TAUiwjMH/+fHUUsFixYipJEE9S2PM+Bct6IU8JAfclIOLvvraVkTmBAPeumcSGV/4yspzHAplURor1BJYsWYKJEyeqF3kKoE2bNuC9AFKEgBCwnYCIv+0MpQYhoAgwla05mx2FnxMArvoZYS7FegKZmZkqKQ+zAVL0OYnq0qWLy17Pa/0I5Q0h4DwCIv7OYy8tuxkBXgDEW//CwsJUznru8/MYoBTbCGzYsAFvvvmmcvszCJCBk56enrZVKm8LgQJOQMS/gH8AMnzbCXDFv2XLFgwcOFAJlPkuedtrlhrMBDZt2qSCJ6OiolR63p49e6Jw4cICSAgIgTwSEPHPIzh5TQiQAKPT//zzT4wdO1atRs2u6fxwj3x+siAnWLt27VLXADOxEtMqcxIgWyr5yYrSV1ciIOLvStaQvuQ7ArwillfxsjC3fMuWLSHCr50ZT506pS7qYUwFPS38lVNmRe16IjULgfxNQMQ/f9tPeu8kAlzxU/gZjGa+Qpa300nRngCv6uUVwXv27FHuf04AeCRQihAQApYTEPG3nJU8KQQUgdTUVMybNw9TpkxBmTJlVHBf06ZNJV+8g74P5uo/d+6cSpO8f/9+PPPMM8oGEgPgIANIM25BQMTfLcwog3AkASadYQ56rvh5Dp1X+8pFMY60QFZbvKhnwIAB2LlzJ55++ml1EkBOVzjeDtJi/iQg4p8/7Sa9dgKBtLQ0TJ48WeWeZ8a5adOmyc18TrBD9iZjY2NVrMWKFSvQvn17dV0vvTFShIAQyJmAiL98IULAAgLJycnKzT937lzUq1dPZZyrWbOmBW/KI1oTYPQ/JwDLly9Hq1at1L/zimUpQkAI3JuAiL98HUIgFwI8Zsaz+8uWLQOD+hhsRpe/FNci8MEHH2Dp0qXqJsAZM2bIJUquZR7pjYsREPF3MYNId1yLQHx8vBL+VatWqWN8PNYXHBzsWp2U3igCvD6Z2zILFy5E/fr1VUBg9erV5UIg+T6EwF0IiPjLZyEE7kEgPDxcXS27cuVKdakME8yUL19eeLkwgcTERBWTwZU/t2e4BcCATClCQAjcTkDEX74IIXAXAhEREXj33XfVWXIeJeO/h4SECKt8QoDxGVOnTkWJEiXURKBq1apyIiOf2E666RgCIv6O4SytuCiB9PR00LVPkWAxnyFnmt6TJ0+qI2R0+wcEBLjoCKRbdyOQkpKCn376SZ3IoG2HDx+utm30ev3Nx3lroFwQJN9PQSUg4l9QLS/jVgR++eUXFSTG3PyVKlXCkSNHMGbMGBw6dAhdu3ZVufole1z+/Fg4AViyZIk6/88ATf6zdevWNyd5kyZNQvfu3VG2bNn8OUDptRCwgYCIvw3w5NX8TYDn9nv37o0DBw6gWbNm6NWrFz777DNERkaif//+eOWVV2TFn79NrHrPUxpMw8zjmtwKaNKkiTqx8ffff6ubAp966ik3GKUMQQhYR0DE3zpe8rQbEdi3b5+6GS4mJubmqHx9fdXFMf369ZMLY9zE1uabF7/++mvQG9CgQQPs2LEDnPxx5c+JAe0uRQgUJAIi/gXJ2jLWmwR4dv/HH39U6XkpDubCaP7vv/9eIsTd7Fuhjbdv347BgwcrD4C5cKuHiZtKlSrlZiOW4QiBnAmI+MsXUiAJJCQkYOjQodi0adNt42cAWKdOnVSQX2BgYIFk446DZmAnJ3Xc57+z8K6Gjh07uuOwZUxC4J4ERPzl4yiQBM6ePatcvjwXnr3odDp4e3ur/f633367QLJxt0HTvc9bGCny2Vf95nHyFMCsWbPcbdgyHiGQIwERf/lACiQBrgB5FtxceJSPyWCYEY57wkwQw7PhUvI/Ad7+R/Fn4N/p06f/MyBO9vhnYu/8b2sZgeUERPwtZyVP5gMChox0RJ0/hRvxcShZqToKBxeHzsPjtp4bjUa0aNECvBCmbt26Knsfc/Zz35epe318fGAyGZGZloaLR/fDy9sHodVqq39Cp8sHFAp2F5mrISM1GeGnj8JkMKJsrfrw9PZRaX6PHz+uLgBi1kbmd0hNTVUxHwzwZCKnO4vRYEBCdASiL55BYPFSKF6hMvSeXgUbsIzeLQiI+LuFGWUQJBAfdQXbZo3DjTM74ePliRSTN8q27YkmXV+GR7bkLgz84nl+7vPe7fpXk9GI41vW4sCC8SiEVDA4MDOgFB7uMxLlazcU2C5O4Mzuzdg7dxy8U2PVxC/NuygavfQ+Kj3Q7Gaef24F8BvgMc/Dhw+DCX947C/7bYCGzAxsXjAV0duWwM8jE6npRgTVbY2mL72DQkFyv4OLfwbSvVwIiPjLJ+I2BPb/vQhXV36L0v6ZakwZmUYcvOaPDsOno3TlGhaPM/FqNDZNH4XScXvg65XlNbiRZkDcfR3Qpu/78PGXbH8Ww3Twg8mJ17Dmm5EoE7sDft5Z2fyS0kyIL/8IHukzHH6F/xvEyW0BegHo9fHz87vZ47Cj+7B50lDUDkyBp14Hkwm4lOyNij2Go2aLDg4emTQnBOxLQMTfvjylNicS+HfmWHgcWoIgf8+bvTgTmYxqfb5GreaPWtyzqPOnsWfqO6jgEXXbO5eCGqFZn5EoUiwrFbAU1yNw9fIFbJ7wBqp6R9/snMFoQrhPFTR54ysElShtcaf3/P07on7/BBWK3coBEJvmCb8Wr+DBrq9YXI88KARckYCIvytaRfqUJwIi/nnC5lYvifi7lTllMBoSEPHXEK5U7VgCIv6O5e2KrYn4u6JVpE+uSEDE3xWtIn3KEwER/zxhc6uXRPzdypwyGA0JiPhrCFeqdiwBEX/H8nbF1kT8XdEq0idXJCDi74pWkT7liYCIf56wudVLIv5uZU4ZjIYERPw1hCtVO5bAvcS/6qtfoXbL9hZ3JvLcSeydNkyi/S0m5joP3lv8K6PJ618hqGSoxZ3dvWIxopeMlWh/i4nJg/mJgIh/frKW9DVHAncT/9ikDKRUexy123VDQHDxXAneSLiGiKO7EfvPDygbYLjteTnqlys+pz9wN/E38nx+qj/KdRyAkEq14F8kKMd+MkPgjbgY7F0yE8WjdyEw29FROerndBNLB+xEQMTfTiClGucTuJv4s1dRKXpEZBRGUKmyuXYyJjIKpTwTUco3HV4eJhH/XIm51gN3E3/2MM2gQ2SKF6JNRVG8ZM6TQKZ/TooJR6hXEor5ZiWMMhcRf9eyt/Qm7wRE/PPOTt50MQJrvxsFnxMrEOyfldnN3uWMX1080v9jFC1Vxt5VS312IhB94Qw2ThyKWr63kvzYqWpVTXSKHp6Nn0PL3q/bs1qpSwg4nICIv8ORS4NaETi8dikilo1HaCGj3Ztget9rlTqibb8P4OVzK+Ob3RuSCm0ikJZ8A39//T7KZkvva1OF2V5met+wG16o/tKnqPLgI/aqVuoRAk4hIOLvFOzSqBYE4sLDsO6bD1Em+QQC/W6l+LW1LQr//ig9Orw3GRXrP2RrdfK+xgRObPsHW6d+iLrFjTfz+9ujyZjrmYgv2Rjt3vgEAUWL2aNKqUMIOI2AiL/T0EvDWhBgpP4f495Had1VBHikwP//L3e5sy2T0QQGdvGaV53H3a/pTU7LRLrRCxHGQLQe9Akq1X9Qiy5LnRoQOL5lHXbM+xql9XHwQgb8vO8yGTQBRpMRMAEe/Abucl0zvxHe5hef6YME/7J4+t3xCClbQYMeS5VCwLEERPwdy1tacwCBjNRUnNmzGdEXTkNdxXaXsnf3MRzYfwKNH6qDuvWq3fUZQ2YmQspVVKv9IsVKOqDn0oTdCJhMiIu8jIsHd4EeIU8v7/9UzWt8/1mzE5cvR6Fzt0cRHFzkLs2b4OHpjZIVq6HSA03vWo/d+iwVCQEHEhDxdyBsacp1CMyauRQL5qxA34Hd0OMFuZ7VdSzjuJ6kpqRh1Ijp2L3zCH6YOwoVK0kgp+PoS0vOJiDi72wLSPtOISDi7xTsLtWoiL9LmUM642ACIv4OBi7NuQYBEX/XsIMzeyHi70z60razCYj4O9sC0r5TCIj4OwW7SzUq4u9S5pDOOJiAiL+DgUtzrkFAxN817ODMXoj4O5O+tO1sAiL+zraAtO8UAiL+TsHuUo2K+LuUOaQzDiYg4u9g4NKcaxAQ8XcNOzizFyL+zqQvbTubgIi/sy0g7TuFgIi/U7C7VKMi/i5lDumMgwmI+DsYuDTnGgRE/F3DDs7shYi/M+lL284mIOLvbAtI+04hIOLvFOwu1aiIv0uZQzrjYAIi/g4GLs25BgERf9ewgzN7IeLvTPrStrMJiPg72wLSvlMIiPg7BbtLNSri71LmkM44mICIv4OBS3OuQUDE3zXs4MxeiPg7k7607WwCIv7OtoC07xQCIv5Owe5SjYr4u5Q5pDMOJiDi72Dg0pxrEBDxdw07OLMXIv7OpC9tO5uAiL+zLSDtO4XAlMmL8Mev6+RKX6fQd41GU1JSMfy9KTi476Rc6esaJpFeOJCAiL8DYUtTrkNg9EczsH3rAXTu1hb9BnZznY5JTxxG4MaNFLwz5GtcOH8FH43ph6bN6jmsbWlICDibgIi/sy0g7TuFgNFgxMb1u1G/YQ0EhwQ6pQ/SqPMJXDgfjvDL0Wjaor7zOyM9EAIOJCDi70DY0pQQEAJCQAgIAVcgIOLvClaQPggBISAEhIAQcCABEX8HwpamhIAQEAJCQAi4AgERf1ewgvRBCAgBISAEhIADCYj4OxC2NCUEhIAQEAJCwBUIiPi7ghWkD0JACAgBISAEHEhAxN+BsKUpISAEhIAQEAKuQEDE3xWsIH0QAkJACAgBIeBAAiL+DoQtTQkBISAEhIAQcAUCIv6uYAXpgxAQAkJACAgBBxIQ8XcgbGlKCAgBISAEhIArEBDxdwUrSB+EgBAQAkJACDiQgIi/A2FLU0JACAgBISAEXIGAiL8rWEH6IASEgBAQAkLAgQRE/B0IW5oSAkJACAgBIeAKBET8XcEK0gchIASEgBAQAg4kIOLvQNjSlBAQAkJACAgBVyAg4u8KVpA+CAEhIASEgBBwIAERfwfClqaEgBAQAkJACLgCARF/V7CC9EEIADBkpMNkzCxwLHQ6D+i9fQvcuGXAQsCZBET8nUlf2hYC2QhEHt6ODZ+9VOCY1Ok6CPd3H1Lgxi0DFgLOJCDi70z60rYQEPGHiL/8NRACjicg4u945tKiELgrAVn5y4chBISAowiI+DuKtLQjBHIhIOIvn4gQEAKOIiDi7yjS0o4QEPG/KwFx+8tfDSHgeAIi/o5nLi0KAXH7ZyMg4i9/IYSA4wmI+DueubQoBPIm/jodPH38YMxIh9HgukcCPfSeKF7jAZiMRkQf352rtUX8c0UkDwgBuxMQ8bc7UqlQCOSNQG57/j6Fg9Dy3Rk4sWIWLu1cnbdGHPCWd0AgWrz9HTx9C2H1B51zbVHEP1dE8oAQsDsBEX+7I5UKhUDeCOQm/n5BxfHUlI3YP/8LnFo1L2+NOOAtEX8HQJYmhICNBET8bQQorwsBexGwh/hztR1QoiwCSlXA1ZN7kX4jEcbMDNVFvZcP/IuFoni1Bog+sQcwGaH38UPi5bMw8d+9feAXXAohlerg6umDSI2PgSEjDXTjFy5dUf23V6HCCKlcD9cuHENS9KVbdXv7IrBMZdVuQtgpNO77icraJyt/e30dUo8QsC8BEX/78pTahECeCdgq/oFlq+ChAeOUCBsNGUp8jy6ZihMrZkOn06HhSyNQseUzSE2MVRMBTx9/pN9IwIqhj8HDyxuNXx2F0PqPICMtBd6FiuDCv0uxf/44ePr548nJ/yDh8mkElCgHk9EAL78AHP1jGg7/+o169qH+nyO0wSNITYgDV/5sL+HKWRH/PH8N8qIQ0JaAiL+2fKV2IWAxAVvEn6vzZm99g5K1HsLO74cj+WoE6nQbjKL31cKGz16Gt38A2nw0FydXzsXFrcuViDd8aTh0Hnol/vVeeAeVHumiBD3i4BaUqtsMdboMwoaxL+PG1XA8OXmdEv89P4yC3scXD/b5BNDp1Lt1ug5Gzaf64PTq+Tj/7x8oVKIcHu7/Oa5HhYn4W2x9eVAIOJaAiL9jeUtrQuCeBGwRf676W74zDSaTCZvG91VtBJapghbvTMXakT1Q7qEOqPRIV6z/9EVcu3Bc/fmjoxYioGR5rBz2BB55/0cUCimlJgqGzAz4BRVD6+GzcfDnCQjbuVqJ/+YJgxC+b4N6t+3I+SgcWhFrRnRH08ETEFCyHNYM74rkuCi18peAP/nQhYBrExDx19g+mWnJuBFzReNWpPr8ToAu+usRF7Hx81fuOZScAv7ocn944Hjljk9Pir+tjm3fDkXV9j0RUqW+qj/h8pnbxP/fL/uj6etfKwFPS4y77d3Ta3/GuU1L/iP+bUbMQZGyVbB2RHc0e+tb+AaG4K8328OYmW69+HcZiMpteyAjJSm/m1H6bxUBHQoVC4Wnr79Vb8nD9iEg4m8fjveshUeytkx8XeNWpPr8TiCk8v2o/sRr2Db53rfb5ST+xWs0QrMhk9T5/y0TBt2G43rkRbUFULXdC1g3uifizh6+TfzXjXpBrdRZ/5ZJQ5CZTYRT4mOg03vmKP5NXp+AIqGVsPGL11Td1q78az75KpKiLuHSrjX53YzSfysJtHx3Oso80MbKt+RxexAQ8bcHxRzqOLf+V+ydOxYNe3+AYtUbatyaVJ9fCWSt/C9YtPI/tHgSzv6z6Laheui90HLYDBQufZ9yzzMa369oCdR+pj8O/vyViuJvN2YRDv86GafXLFCrdrrrPTy91L49Jw4laj2I/QvG48LmZfAuFIj7uw3GsT9nIjMtJUfxr9HpFVRt/4KKFzi5co6KJ2j78XwkRlywbM9frfyfk5V/fv1489DvyMNbsW/uWDR9YyIqNOmYhxrkFVsJiPjbSjCX9yn+++Z/oX64lq7XQuPWpPr8TMDSPX+61jPTUm8OleK8d/YYdSSPgXt+QSWQmhCjBP/qqX3YOf1DdeSPQXrc+09NuKpOAnj7F1GR/xR//5DSaPzaaBStWAvJsVHKjc+jfDunf6DeVXv+Xw1E+P6Nqt3Ww39CYLmqWDOiGzJTk9H8rW9RrFpDpCXEwrtwEEwGA65HXbRM/LsOwv3d7+3xyM82lb7fnYDyiE56Q8TfiR+IiL/G8EX8NQbsRtVHHtmODZ++dM8RcZVerFoDdYwue2Ea3cTw80rU6X7n6t87IAg3oi8jKToMybGR6nHfoOJgYCBX5hkpN1Dv+aFqwvDn623U8T3/4JLlfCNUAAAgAElEQVQoUraq2odNigpTUf43oi8p70BI1fqIDzt1M54gqEINdVQw7vwRlW6YdTM/gJd/YSTHRqigQZMhE3HnjuRqIcnwlysit3tAxN/5JhXx19gGIv4aA3aj6nMTf1uGypV8248X4vDiSYg+vguV2/RA7c4DEHv2IP4Z3cuWqm1+V8TfZoT5rgIRf+ebTMRfYxuI+GsM2I2q11L8mfmvYe/3EdqwtUrKw5V+9PE92DNrlNNPo4j4u9FHbOFQRPwtBKXhYyL+GsJl1SL+GgN2o+q1FH9i4jFAnuv38iukTgUwwDDt+jWnExTxd7oJHN4BEX+HI/9PgyL+GttAxF9jwG5Uvdbi76qoRPxd1TLa9UvEXzu2ltYs4m8pqTw+J+KfR3AF8DUR/wJo9AI6ZBF/5xtexF9jG4j4awzYjaoX8XcjY8pQciQg4u/8D0TEX2MbiPhrDNiNqhfxdyNjylBE/F38GxDx19hAIv4aA3aj6uMvncaplT+50YgsG0pog1Yo27idZQ/LU25BQFb+zjejiL/GNrBF/E0AkjOMKOTloXEvpXpXIMBkPSaT0RW64tA+MGkRrxaWUnAIiPg739Yi/hrbwBbxN5qAY9fSEHY9Ax0rBOSpp7OPx6PjfQEo6eeZp/flJSEgBISAvQmI+NubqPX1ifhbz8yqN6wVfxNMMBgN0Os80eKPC7iQmIFawT6Y3qoUKhXxtqrtbZHJeOKvSyju54ne1QPx4QPB6n0PnXgSrAIpDwsBIWBXAiL+dsWZp8pE/POEzfKXrBF/k8mEpIwkrL+yEbWKNsSr6zOxOSIZAV4eGFinKD5qXEz9uyUlMjkTrZZexMlr6Qj09sAbdQuhY4Ur8NX7omZwDfjofSypRp4RAkJACNidgIi/3ZFaXaGIv9XIrHvBGvGPTI7C7qg9mHTwG9QNuR/dqg5DrzWJuHA9A/cV8cKHdQPxfPUgBPh65diJ8Gs38OHeeMw5mQgvDx06VvBFz+rnMO/Et6gWVA3dKndBg+IN4KO3zpNg3cgL3tPnDuzCvsVT4Kc3watUNTzyytvw8fPPEQT3+U/v3ozT6xZDl54Ev/J10eS5vvAtVLjgAcwHIzZkZiI+/CLCD2+DMS0Zpes2Q/FKtaDzuPek3GgwIPbiKUQc2gbo9Qit2xTBZSrBw7PgbsWJ+Dv/Yxfx19gG1oj/uYRzGL//K+yI3AWDyYB+dQbAA53xwfZYGJJvoJk+Hh+0qozmtcrDU3/3HzbXk9MwfdVezLhoxFl9IKqH+GPMQ5nYEjEdGy5vhL+nP/rV6YPnq/aAn6efxqMvWNVvmjYaQef+ht5Dh9g0T3g1fw1Nu/0vRwgp1xOwbeoHCIk9AL3OiFgURf0h0xAUel/BgpdPRpsQdRlh//yMlMOroPfxh1f1Vij7SHcEh5a/5wjirlxE2MZFyDi5Cab0FPje3x4V2vZEYKly+WTU9u+miL/9mVpbo4i/tcSsfN4a8WfVm678iy/2jcflpCsI9g1G/5rvYeWBYti08zCMURHo3KQGPuzZFqWC/7syNJpM+GfvaYycvUoFCfpUrILeraqhRMhGzD4xB5nGTHQo3x5v1nsdpQuVtnIk8nhuBLZ9MxRFrmxTj91IMyCu4uN4fMiYHF9LiovB1nF9UNoUAQ+dDokmf9QeMhOBZSrn1pz8uRMIRB/fjbC/psIr+hiM0CGzZB2Ubt8HZes+dM/eXD68CxGrZ8Iz6jB0MCGjRE2U7zQQJWs96IQRuEaTIv7Ot4OIv8Y2sFb8043pmH9iIb47Mk0F/rUIeARlkh7EonUXceBsNEoUDcDIF9vhtY4Pwcf7drfhibAYfDx7Ff7cdhSp6Zno3rIGWjXxw6a0v3Es+RjuD6mDofXfRMPiDSToTwO7b530FgIjtquaU9KNSKz+DNr2/zDHlm5cu4odXw9A8bRL8NAB8UY/3D/kBwSWFfHXwEQ2VxlxeBvClk+BX/xZGI1AevEaKNW+L8o3aHbPusP2b0XkmpnwjjkOnQ5IK1oZ5Z4YpLYMtCjp6ekwGo3w9fXNc/UZGRlgPYUKFcpzHTm9KOKvCVarKhXxtwqX9Q9bK/5s4Xr6dby/aThOHz+Ho/tPoXnllihR6GEs2x6OSzGJqF85FBMGPYU2Darc7FBMfBKmLtuGqUu3ITo+CQ/XKIMuzYvi991zEZkRhQcerouujZ5G12pdZK/fejNa9IaIv0WY8vVD3Le/uPxb+Cecs1L8v4d3zAkl/qlFK6O8HcQ/JiYG//77LzIzM1G1alXUrVsXnp6e+PPPP3H58mX06dMHXl45xwfdyxgrV65U9UybNk0Te4n4a4LVqkpF/K3CZf3DeRF/trLn7D68MXUYdhzdjTLFQtGhbmckXC+HDYciEJ+Ugmea18G0t7qieFAA0jMMWLnrBD6atQpHzkei9n0l0bpWEYQnb8HSHcsR4BeAVx/vjaFdBqNMcKj1g5A3LCIg4m8Rpnz9kKuI/7lz59C+fXsULVpUCXxcXBxee+01vPHGG/j+++9x+vRpjB8/Hj4+eTvV88MPP+C7777D/v37NbGXiL8mWK2qVMTfKlzWP5xX8WdLc9YuxJsz3kN8UgIql6yCrk1exa4TQPyNNDSvXgLfvN0TzI7GsuvYOYxf+A/2n4tBtxY1cSV2PRZsmQO9hx4P1WiEif2+wIPVH7B+APKGxQRE/C1GlW8f/K/410TpDn1Rrn7Te47p8sHtiFj9vYoTsMfK32Aw4MMPP8SOHTuwYsUK5ZrfvHmzEvuvvvoK69atw/Hjx/H6668jMTERFSpUQPHixeHh4QEeJ46NjUVYWJiaGFSqVAl+flmBv9euXcP58+fVZGLDhg2YPXu2iH++/VJz77iIf+6MbHrCFvFPz0jHiDmfYMqfMwDo0L5+OzSv3R3lgkti0dLfMXboINSofB9S09KwdO1GHD4dhvKVaiAm4Rh+XPcdLkRfQNliZTCh71g827KzTeOQl3MnkF38Mw0mnMsohgY934aXX4D6oXtnoYs2+uwRRK/+HqX8DUoYZM8/d87OfCK7+NOkCaZCMJRrjJINWsE/uMR/upaSeA1Re9bB48J2BOlTwa/AVrc/9/PffPNNJcyLFy9G6dKllet/z549qFmzJubNm4cFCxagSpUq6ve59z9ixAhUrlwZJ0+exNdff43r168jOTkZzZs3xzvvvIOoqCh8+eWXOHXqFEqUKIGLFy/i6tWrIv7O/Ng0blvEX2PAtog/BePEpVMYOe8znIu4gO4tn0HP1j1QtlgoRn/7A/x9ffH8U+0RFROH5es34+F6ddC2WWNsP7ELP66ag3X7N6Jvx5fxdtfXUdgvb+mBNcbjVtVvmDAExaN33hxTcroR6R5+MOqyVlx3Fq6wjGk3EKA3wFOf5cGJzfBBvbd+RFC5W/EcbgXJQYNJSU3DvPm/IzHhOvr27YkihS3//mmqI8dOYuHPS/FQ4/ro1LHNzb3zsL0bcW7pZASlhsPTQ4cMAxCfakKmzhO+dwTgcqhpGQZ4mjIR6GOCl14HTgoT/Mqg4tNvoHyjVnmmQbd+7969QS/AM888o1z+FG16AqdMmYK1a9fim2++URODAQMG4Omnn0bHjh0xcuRIFRcwZswY7N69G2+99Rbmzp2r/n3SpEn4559/oNfr8f7772Pjxo0i/nm2kOu/KOKvsY1sEf+sHx5p2H1qH+JvJKBZrYdRNCBI9fi7+YsRExeP1g83Qnzidew9chzNG9VH++YPqz8/F3kBK3evxWONHkXl0hU1HqVUTwKrJw5Dmch/bYIRnVkI9d+cieBylWyqp6C/3Pbp/rhwXQ9OqWoV88C8mWMRGGhZ4qSjR0/hhdfH4brJD3pTJjo0KI0pEz/OmpydP4bzf82A6dw2+HlnXUbEOzgAE3SqtdsL03XTa8eTHCzJ6QZ4VGqKip36IaRSLZvMlJKSgt9//x1bt27F4cOH0b17dzUJoLvevOdPof/iiy9QpEgRFQDYo0cPVKtWDdWrV1dbAkuWLMHQoUNx9uxZREZGYsKECapPsudvk2nyxcsi/hqb6ez6X7F//hdoNmQSStdrkafWjCYjjEYTPPVZP2x2Hg/DvD9Xo5CfH7o82hLRcfH4Z8dehJYojl6dWiI0pIh6LjU9Fb7eeT/uk6fO5pOX1qzbjHHTl+BKTAJaPVAN40cPznV1yNX7hn9349tZf2D/qXB0alEHI4b+D6VLFVejPrdnM07/PBZFPZLgaUxXgmBpMen0SPcsDF2t9qjfpR98AywTKkvrL0jPLVu+BsMm/oFMr6zVvunaZXwz6jU80bGtRRjeGDoaKw7GAp5ZwXL+iRewZO54VK1aERmpyTi/fQ0u/TMfXknh0BvS1Yo+t5JhMMGg90ZGQCjKte2Fik06wMs3b0m26K6n2NONX6xYMdy4cUOt3D/66CO16uf+f3bxZyxAQECAmhhw9d+sWTN1OsBcGjVqhOXLl4OTidGjR4v452ZMN/lzEX+NDXl2/WLsnz/OJvG/s4ufzluHmcu3qBXFh73a4/SVGPy8dg8qly2Ocf2eQpPaFSwaFff94uPjUbZs2ZuBgxa9aIeH0tLS1J5iqVKllJvR0eXt4ROwdHcEuNEeiOv4eHAXPP1k+xy7wXPPo76Ygd+3nEGmzhtF9BmYPW4A6t9fPUtkjEaEnzyIyMPbkXz5FAzpqTfr48Th8uUoXI2JR4OGNW5rR+ehg3fR0ihS6X5UaNAcAcFZkwkWMmJkN927DNgKDAxUQVre3pKa+V7G2r//CJ57ZyoyPbPOqGckXsWEd59F9y6PW/SZ9e7zIbaeS4bOM+uYXJGUK1i5eDJK/f8kLz01GQnhlxBxfA+SY8Lha8FZ+NTkZPiHlELpWo0QFFohz8LP/vDvbP/+/VGuXDmMGzdO/d3ld9KuXbubEfp3E/9+/fqpCcBDDz2ktgL4Hvf2y5cvjzlz5igvwLJly9SYOWFYtGiRuP0t+mLy50Mi/hrbTQvx/3DmSkz87V9kGgyY8kZnHD4fie+WbkXdSqGYMqQzWtS1zM3PYKFZs2bht99+UysDLQqDk7iq2LlzJ0aNGnVTtLhy4Spj5syZ6riSo8u7H3+DJTsuqWYNyfF4p1cbDO73fI7d4D5y/2ETsPloFHSe3ijiZcDsLwagfp1bqyg1CeCm8R17/LTVTzOXYs2qHVi89Mv/tqPjVI7/d/sqctWqVcptGxwcrIK0uDqrUaMGxo4dq/Z4HVGSkpKwcOFCtG7d+rYVoyPazksbycmpuL/DIMA/6xZLkyETr7Wrig/fG5hrdbRdlTrtgTL1btpCH3EYh3cvu+3YHJ8zGQ3K1rmv+7N8QBRbnYfeLhNtnsGfPn26iuQPCQlRnoDatWtj2LBhKtiPgXsUcLr9GcjHEwGDBw8Gvye69hkYWLhwYSX+5gBAxgPw9+hNYPBgdHS0iH+uX0z+fUDEX2PbFXTx5/ljRhMzGQn3Ilu0yNr6cLb4f/TJFCzcfEH9gDdmpKFltUD88O3IHJOixFyNQ5c+Y3AlyUP9EA/2ycSszwfi/tq3i//dPimu3Gd9vxRrVm7Dr39m7ataUvhDnse3zMlcyO3ll18GV3Fc/bFw75aTAh7Z4t4uRYaixN/jhMHsMTB7C5i9jb/Pf/KHvb+/v8oIx3ooFnQj0xsTFBSk3uUqku3xDPljjz2mnue7fJ7jorCYM8FxVcr26dnhhJJ9Yj84geDRMv6eIzw9LZ4ahPC0W5cqldInYP0fU+Djk7PHZO0/WzDg4x9hKlRMsdUZDWh2nxfmzBxnibkc9gzte+bMGSXetAMn0HXq1FFH+ugpIm/+N21B+5E5twnovWLEP4/08Xvg3n/FihXV98LfO3r0qPp9TihYb5s2bTQZk5zz1wSrVZWK+FuFy/qHXV38mcHrpZdewvbt29GwYUMVQcwf7jwitGvXLnWUiCuKp556CiVLlsS+fftw4sQJJCQk4ODBg3jkkUfQqVMnFTHMrGJPPvkkmjZtenN1c+TIEbUXyR9O/KHC9vgDiSL28ccfq3q5X1mrVi0lamzbEWXhoj8xdvZ6pJiyXLt0/U/86FU80rzxPZv/9KsfMGfFXhi9A9TKvmKwHjM+H4zKFXO/oMUe4m/uWNeuXZWtGJFNdmRvFte+ffuCe7gRERH49ttvVRAXhbht27Z44YUXlAgwSIzR4LQxXcc8NkaR//TTT5WY8/f5g59C/8QTT2DixIlYunQp7r//fmUjHg+jHfkdUDS4FcHJAcWF5895bIz9efXVV9Uq8pdfflH/zYkFXc49e/bU3MSD3xyNv48mqEkaiyE1CU0rF8acGWPh5XX32/Qio2LQ+aUPEG265YnSZyRjzuevoslDDTXvc0FqQMTf+dYW8dfYBlqI/3szVmDG8u3INBgx9rWOOBEWhdmrdqNGuRKY/PozaFnPskhxCjtd761atVLi+9dff6Fly5Z4++23sXr1ahU8RDE/duwYmEqUbkYe//nss8/w+OOPq9UeXfpc0TVu3FitmrlS/fHHH9UPeRa6HLnyYzYyihXd/Aw2MkcnM/iofv36WL9+vVqBcJVLIdK6XAy7jP7vfoVT8f+f/tRoQK2SXpg4eiCqVL49ZoKr4qV/rsHQLxZCX6SE8hZ4wIRnm1fEB2/9DwEBuec/t1X8yZ0CumnTJrV98t5776lVGSO8n3/+eXTo0EG5eyn2tA+foegPGTJE2Y7nvJmxjbbgpIvvc3VH1zBtTntSlPmLtlqzZo3KFMc6WQ/3iJk0hhMCfjeccNB9zK0HThp4pIz25USS3gdOKDhZ5DdELwOPlDFxDPvAxDRsW8uy/8ARPD94HDIKlbrZjCkjFRV8rmPBrPEILX37lsmWrXvw6ltfICOwwm3X81YrlIg/Fn4DX9+8ZcrTcoz5uW4Rf+dbT8RfYxtoIf6DJi3BlsPn1T5i24ZVEBN/AwfPhKOQnzc+eeUxtGtUzaJR8Yf4jBkzMH/+fPXD+++//1bizF/8oc+V//DhwxEaGqr27OmyZ85v874hRZ+TB7oeGTDEVeCzzz6Lhx9+WIkLxapz587qKBEF5bnnnlMr/V69eoEegXfffVfFHLBtBhqxLtbPIEBHlFlzl2DyzxuRZPC+6f4P8kjGqz0eRZ2aVeDv54O4a9exav0OrNx6HJm+WccsGdhXyjcdXw1/GU0ftmxFaIv4cy+WEy262ulxefHFFxXTLVu2KMHlZI0MaQeu6rkq59lv7v/SHnyPHpv77rtP/Tmjwenhof04WeNKn94ZCjwFnQGFdAH/73//U6JNTw4nGFzVc8JBO9KTw8kgCzPKTZ06Vf03+/Xoo4+qdzlm/j6/K3oGOMmjJ4BjMWem1NLOn4ybjh9XHIDe79bJCWN6Krwyr6NKaBBq3FcSqWkZOHQ6HJfj0+HhH3TTU8B+6RLCMXvCm2jR7N7eIC377851i/g737oi/hrbQAvx1yrgj2d9Bw0apASZq2/+4Kdo0J3LSQBFgBHBFA+uLrmfy2hj7hFz9cdCtzCFiAFpFBquLOmK5l4kV5P8oc8ANu5LZg/4YzpSCgbF4oEHHJOGOCHhOj6bMAt/bj+DDI+sI5EM4tKbMuBpMvA/AL0nMkx6mDy81ASBf85Mba/3fBQ9ezwJb2/LLk6xRfzJizZh/AQnAhR22omTNnpWOLEy77kzMJDbAvTYkD0jwLMXijwncvTU0A3PwqAxHgEbOHCg8rxQ/On279atm5posH6z+HMCyIQx3O7hxIPlwIEDyrPAs+GM7zCLP/+Mfab4MxsdJye8fIaTCHPbWv71S0xMQs//vYUjcV7w8MndO3PLRWBCZmIUhr3UDoMGvKhlFwts3SL+zje9iL/GNnB18ecPbB7p4UqOe/h0CdPdy6NDdN9S2Ona52qfq3vmE7dE/ClSdCFzVUnPAUtqaqqKC+AKkWeVKRgUNbqAuXfNlSe9ERQfR5Ur4ZEY+dlU/HMoEnr/wJybNZkQ5HEDb77YAS/0eNKqwDVbxN8c8EfPClO30jNDu3Ffn2LLzGwPPvigWuHT28KJFiPzKdgMCqTbnd4AemG4bcAtFq7wyZ0BepzE0c6cpHEywSAw7uczKQwneTxdwLoo9hR2ruK5r8/JHUWcNmTMCPvJSYlZ/Fkn+0tPEBPLsG1+F/Qq8b8dUfj9PdfzdRy5qkPG/x/9y63d9JiL+PStZ/FS7265PSp/nkcCIv55BGfH10T87QjzblW5uvh//vnnSiAoHhQVCsEnn3yijv9wAsCVHz0C3LvlD22uGi0RfwoNxZwR/gwYZKEIcdXHKGQGjdH9T8FhfAAnIPQG/Pzzzw4/w3419hpmzVuKrQfO4kJMCpiW15B1Nkut/pnDpZAX8GD1UujUtjEea9fc6tvS7CH+ZEiB58qbXhhum1Cgubrm79FO/HNO4DhZ4ySLK3pe5MLIcAYAcgLBs97mCQLTuXKiwD1/2oNbLvx3eml40Qs9PYx54J9xMsgYAtbByH++Ry8Pvwv+N23O78Us/owsnzx5sjqpwD9j7Ai3e3799Vd1ysBRhTELy//egE8m/ITrHkWg87v7JM83/RqqlPLHqPf6o17dGg6JPXEUA1drR8Tf+RYR8dfYBs4Sf0PqNeh9cz4/z1U2RZ57wXTvc8VNkeeFIFzZcc+YK30GdXELgPv13JvnXjNXhLwwhG5/ruI5YWAxu/0ZAc7VIKPEsxdOBrhq5UqUK0lONhj8x2A//p4jV/3Z+0WBO3HyHE6euYjTF6OwbfcRhEfGoHWLxihbqiiq3lcadWtVRWhoyTx9MXkVfx7LYvrWV1555Wa7tBX35CnSZE+3enh4uLIT3fyM4KfgUdjJlsfrKMhcbav7Ik6cUMF39BLw9xgsSDc/JxKcRNAbQNsy0p/fBgvd9jwh0KRJExX7QVc/V/JcWTdo0EBN5niag5MF2pD7+yycQDB4lLfIccLB57Jnl8sTzDy+RM/Tb0v+xt4DJxB17QbiElPg5alHcBFfhIYURru2zdC61a2TKnlsxqrX+F389NNPagLHQm8MAzC51eaIuAhzZ1XeApPJYRMeEX+rPhNNHhbx1wTrrUrtJf7JV3YhLe4MilTugI8W7MLybYdgMOkwpEsLnIuIxfKth1AmJBAjerVEg8IXcO3wz6jQdYHKAphb4V96rsq5GrvzBw5/n/vJWkbgU8AoHI7YB7aEBVfPCxYuw45d+zFl8mh4eOih19t2AiGv4p9bf81/zvrvdn7enBnwTrvS5pzwmN/hKQHznr9Z8O+0OZ9XiWr+PxHRnf+dU1/v1Q9Lx+euz9E7wkk1J9xlypTBhQsXcOjQIeUR40TaEYV2pOeNNqKHxxFFxN8RlHNuQ8RfYxvYQ/xTr57AlVVvIjniEAJqPQ9jkeo4F5GBVl36Q887umFC2KmDiDy6CsUD9cg4vwLpkTtQsuUIlHrkI41H6H7VGwxGLPh5KXbs2IepU7ICGW0tqs45K7B29XbMWzTW1urs/j6PAzIYkNsyTPcqxTEEKP5dunRRXjB6RTgRZrAsvSXcXqMHhol3GBPDHBgM5KS3jIU2o/eFXgPGVTCYkoViTq8b36MXiDkeOLmmJ4j/ZOY+evboYeCWHNui+NOLw2BSBowyXoNeP24X0QvBOjjpoweIXiYWnhbh7zP2hH3lhJJj4CQmN6+FiL9jvq+cWhHx19gGNou/yYj440tw4bfnUahCG6BQWaReXAOvEg1Ro3dWHm6WhDNrcfnvwfDwDUHhSq0Qv+8HGNLiUWdYLPQ+jttf1RinQ6rXQvzZ8fArMYiPv45atR0X0GgpMK766O7ndo0reGAs7Xd+f+5O8aeAUvwpxkyxu23bNhVgSc8AY3C4dcKtFXrkuO3DiQC3dbgNxC07xmEwMJdBoNxeYYwFT9EwPoT/pKDzNA3FncdGebqGMRnM8cFvgOLNIFJOArnNw1MdjPPhdhK3+hgoylgSZn+kl4BBvdwq4oSRHjNOLLh9x7ienIqIv/O/XBF/jW1gq/hnXA9H2LLXkBp1EEG1n0VK1CHcuLQNpdt+hhJNht7sfVrsKYSvex9J59YjpFFfpMedRcKpFSjWqC9KtxsHD8+83SCmMR6XrF4r8XfJwUqnnEqA4s/VNhNtUay50mY8Br0B/MWgWa7omWCJsRpMokTx5aSAyZJ4EodCzGOz/CfjNPiLR28Zy8G6GFPwzTffqOO65qRM9A5wa4ExHJxcMDCTK3/G+dCbwGc5AeEqnp4BTgg4qeBJEZ7y+OOPP1RwKD0SPLXDCQu9CBR+xoQwy6SIv1M/rVwbF/HPFZFtD9gk/iYjEk//jct/DYJvydrwCammvAB6nyKo8r9N8PS/PUvatUPzEb7uA3gVLq0mCnH7ZsHDuxBKNH8fQbW62jaQAvS2iH8BMraTh2re86drnScnGEzLkzcUVJ7e4CkKuv4p7FyZ7927V20R0M1Ol775Cl4GbHLlzeBQCjVX3ozVYeCneTXOfBH8fXoBKP48/cGjt/x9s/jzz3h6gxMLnrxhYWAo80KwLQZucnLASYfyOCYkqInCpUuX1ESBuSHMwZ8i/k7+uHJpXsRfY/vYIv7GjGScmdMGXP0Xvf8FZCRexo2wLSjR7D2ENHwFOv3tKUczEq8gYv0IXD+7BoHVn4LOyw8xOyajcKW2uK/bIuj9HH97nsZ4NalexF8TrFLpXQhkd/sz1TVv2KT7nlkT6QWg+DNVMnMtsHBbgImcKPDcouG9CyycGLBQtD/44APlHTDn12BQJycWXOlnF39m96Ro86RO9pU/RZ8ngbi6Z2FsAd3/TBpF70N28eckgr+YwInvsf+si8+L+Lv2Jy/ir7F9bBH/+KOLs/b6yzVDkaqP4dqhBfAqVAJln/wePiF3v0ku8dQK5f43pMSi/NOzcemv/uAkolTr0SjWKOsWOCk5ExDxly/EUQTu3PPnqQuKPa/cZcIkrsS5gqfbn7EYdLtzmyEUh/YAAAVqSURBVIAia07FTa8A9/gZF8BLtpiQiZc4cduAe/v0IPCoJ/N5MD6AdbJd3v9gfp7ueubZoFeB/+TRXh7jZZ1c5fMuB/5ivEF28Wd6aE5UWDc9FIwVYE6HHj16iPg76iPKYzsi/nkEZ+lrtoj/mTltkRKxH8H1X0JmSqwS/9B241Gs8UB4eN19D9+QloiLvz2P62dWo0i1TihUrimu7p6G0PZfIrDG09Dpc77S1NJxufNzIv7ubF3XGhtFmNH1vAuD7nKu7CmwFGZmR+SqmoF2DPBjtD/zMnBlz+cYfMeofoouL1HiaQ3my2DeB4o5j2ryF08IMDCPK3+6+blXz20CegboyqdXgNsIY8aMUf9OjwAnFxR78xXRjD1gMCE9Dbxkyuz2p1eA/eMEg5MTbl8MHjz4Zn6Ie9GWgD/nf4ci/hrbwBbxT405Bu7jexUOReTG0fAKqoBynabCv8yDOfY66eImXFj8LJjop3Kv1dDpveBXumFW0N//n9HWeNj5unoR/3xtPrfsPFfwvDWTR/WyFyYu4gThzquw+XsUeHoFzIXBgnT7M0sj9/G5fZC98Jghtw/M2RfN+T/oLcgtzwf7x+0FTkQsKSL+llDS9hkRf235whbxZ9dMhnSkxZ1F9NbxCKjYGsF1ewG6XBLOmIxqrz+44Wvw8PKHjs+L6Fts6cxMA36ctQj/bt6JBfMmW/yePCgEXJmAWfzp9nd2EfF3tgUAEX+NbWCr+Ju7ZzKkMdoHOk/LZtYaD8vtqz985CTCwsLRqWNrtx+rDLBgEOB2AK9U5mkCZxcRf2dbQMRfcwvYS/w176g0IASEgBBwEAERfweBzqEZWflrbAMRf40BS/VCQAjkOwIi/s43mYi/xjYQ8dcYsFQvBIRAviMg4u98k4n4a2wDEX+NAUv1QkAI5DsCIv7ON5mIv8Y2oPjvnjkSPoHB0HtLsJ7GuKV6ISAE8gEBQ1oKUhNi0XTIJFRo0jEf9Nj9uijir7FNY88exp4fP9a4FaleCAgBIZDPCOh0aPTySIRUqZfPOu4e3RXxdw87yiiEgBAQAkJACFhMQMTfYlTyoBAQAkJACAgB9yAg4u8edpRRCAEhIASEgBCwmICIv8Wo5EEhIASEgBAQAu5BQMTfPewooxACQkAICAEhYDEBEX+LUcmDQkAICAEhIATcg4CIv3vYUUYhBISAEBACQsBiAiL+FqOSB4WAEBACQkAIuAcBEX/3sKOMQggIASEgBISAxQRE/C1GJQ8KASEgBISAEHAPAiL+7mFHGYUQEAJCQAgIAYsJiPhbjEoeFAJCQAgIASHgHgRE/N3DjjIKISAEhIAQEAIWExDxtxiVPCgEhIAQEAJCwD0IiPi7hx1lFEJACAgBISAELCYg4m8xKnlQCAgBISAEhIB7EBDxdw87yiiEgBAQAkJACFhMQMTfYlTyoBAQAkJACAgB9yAg4u8edpRRCAEhIASEgBCwmICIv8Wo5EEhIASEgBAQAu5BQMTfPewooxACQkAICAEhYDEBEX+LUcmDQkAICAEhIATcg4CIv3vYUUYhBISAEBACQsBiAiL+FqOSB4WAEBACQkAIuAcBEX/3sKOMQggIASEgBISAxQRE/C1GJQ8KASEgBISAEHAPAiL+7mFHGYUQEAJCQAgIAYsJiPhbjEoeFAJCQAgIASHgHgRE/N3DjjIKISAEhIAQEAIWExDxtxiVPCgEhIAQEAJCwD0IiPi7hx1lFEJACAgBISAELCYg4m8xKnlQCAgBISAEhIB7EBDxdw87yiiEgBAQAkJACFhMQMTfYlTyoBAQAkJACAgB9yBA8T8IoIp7DEdGIQSEgBAQAkJACORG4P8A9aMJYwI2N1wAAAAASUVORK5CYII=",
      "documentation": "# Bispecific Anti-Receptor x Anti-Receptor (4-Compartment)\n\n## Four-compartment model of bivalent antibody binding to two different membrane receptors\n\nA bispecific biotherapeutic that binds to two target cell surface receptors on a single cell type. For each receptor the drug either (1) acts as a competitive inhibitor by blocking the cognate-ligand from binding to its receptor or (2) acts as a receptor agonist. The molecule can be mono- or bivalent for each target. This is a four-compartment model with a central, peripheral, disease and tox compartments. There is an option for +/- soluble receptor for each receptor.\n\n<--ABM_DRUG_DIAGRAM-->\n\n\n\n### Parameters\n\n<--ABM_PARAMETERS_TABLE-->\n\n### Criteria\n\n<--ABM_CRITERIA_TABLE-->\n\n### Plots\n\nOutput Plot | Description\n----------- | -----------\nCriterion vs Scan Parameter | A 1D scan plot showing the values of the selected criterion for each value of the 1D scan parameter simulated. The desired target value is plotted as a horizontal dashed line.\nCriterion Contour | A 2D scan plot interpolating with appropriate contours the values of the selected criterion.\nFeasible Region | A 2D scan plot showing in gray the feasible region of the selected criterion. The desired target value determines the feasible region.\nCriterion Heatmap | A 2D scan plot showing in a color scale the values of the selected criterion. The range of the heatmap color bar is fixed for each criterion.\nCriterion Time Course | A time course plot of the selected criterion's time value.\nFree Drug | A time course plot of the concentration of drug not bound to anything.\nPlasma Total Drug | A time course plot of the concentration of soluble drug within a compartment. This is any form of the drug not bound to any membrane proteins. This may include drug bound to one or more soluble proteins such as ligands or soluble receptors.",
      "parameters": [
        {
          "id": "interval",
          "name": "Interval",
          "description": "The interval between doses of the drug.",
          "symbol": "$\\tau$",
          "default_value": "14",
          "is_global": false,
          "units": [],
          "dropdown_items": [
            {
              "label": "QD",
              "value": "1"
            },
            {
              "label": "TIW",
              "value": "2"
            },
            {
              "label": "BIW",
              "value": "3.5"
            },
            {
              "label": "Q1W",
              "value": "7"
            },
            {
              "label": "Q2W",
              "value": "14"
            },
            {
              "label": "Q3W",
              "value": "21"
            },
            {
              "label": "Q1M",
              "value": "30"
            },
            {
              "label": "Q2M",
              "value": "60"
            },
            {
              "label": "Q3M",
              "value": "90"
            }
          ]
        },
        {
          "id": "dose",
          "name": "Dose",
          "description": "The amount of each dose.",
          "symbol": "$D$",
          "default_value": "100",
          "is_global": false,
          "default_unit": "mg",
          "units": [
            {
              "unit": "mg",
              "transform": "1",
              "default_lower_limit": 1,
              "default_upper_limit": 300
            },
            {
              "unit": "mg/kg",
              "transform": "BW",
              "default_lower_limit": 0.001,
              "default_upper_limit": 4.285
            }
          ],
          "dropdown_items": []
        },
        {
          "id": "mab_kd_1",
          "name": "Drug:Target 1 KD",
          "description": "The affinity of the drug for receptor 1 as characterized by the equilibrium dissociation constant. This is the monovalent affinity (i.e. the affinity of single binding).",
          "symbol": "$K_{D,\\text{R}_{1}}$",
          "default_value": "1.4",
          "is_global": true,
          "default_unit": "nM",
          "units": [
            {
              "unit": "nM",
              "transform": "1",
              "default_lower_limit": 0.001,
              "default_upper_limit": 1
            }
          ],
          "dropdown_items": []
        },
        {
          "id": "mab_kd_2",
          "name": "Drug:Target 2 KD",
          "description": "The affinity of the drug for receptor 2 as characterized by the equilibrium dissociation constant. This is the monovalent affinity (i.e. the affinity of single binding).",
          "symbol": "$K_{D,\\text{R}_{2}}$",
          "default_value": "0.04",
          "is_global": true,
          "default_unit": "nM",
          "units": [
            {
              "unit": "nM",
              "transform": "1",
              "default_lower_limit": 0.001,
              "default_upper_limit": 1
            }
          ],
          "dropdown_items": []
        },
        {
          "id": "dose_count",
          "name": "Number of doses",
          "description": "The number of doses to be given.",
          "symbol": "$N_{\\text{doses}}$",
          "default_value": "4",
          "is_global": true,
          "units": [],
          "dropdown_items": []
        },
        {
          "id": "mw_1",
          "name": "Molecular Weight",
          "description": "The molecular weight of the drug. This is used to convert the dose which is expressed in mass units to a molar dose.",
          "symbol": "$MW$",
          "default_value": "150000",
          "is_global": true,
          "default_unit": "Da",
          "units": [
            {
              "unit": "Da",
              "transform": "1",
              "default_lower_limit": 50000,
              "default_upper_limit": 150000
            }
          ],
          "dropdown_items": []
        },
        {
          "id": "el_half_1",
          "name": "Biologic first order T 1/2",
          "description": "The first-order elimination rate of the drug.",
          "symbol": "$t_{1/2}$",
          "default_value": "11",
          "is_global": true,
          "default_unit": "days",
          "units": [
            {
              "unit": "days",
              "transform": "1",
              "default_lower_limit": 7,
              "default_upper_limit": 28
            }
          ],
          "dropdown_items": []
        },
        {
          "id": "abs_half",
          "name": "SC absorption T 1/2",
          "description": "The first-order absorption rate of the drug from the subcutaneous compartment into the central compartment.",
          "symbol": "$t_{1/2,\\text{a}}$",
          "default_value": "2.5",
          "is_global": true,
          "default_unit": "days",
          "units": [
            {
              "unit": "days",
              "transform": "1",
              "default_lower_limit": 1,
              "default_upper_limit": 5
            }
          ],
          "dropdown_items": []
        },
        {
          "id": "BW",
          "name": "Body Weight",
          "description": "The body weight of the subject. This is used to convert the dose when expressed in units of mg/kg.",
          "symbol": "$BW$",
          "default_value": "70",
          "is_global": true,
          "default_unit": "kg",
          "units": [
            {
              "unit": "kg",
              "transform": "1",
              "default_lower_limit": 50,
              "default_upper_limit": 110
            }
          ],
          "dropdown_items": []
        },
        {
          "id": "volume_central",
          "name": "Volume central",
          "description": "The volume of the central compartment which is typically the plasma of the peripheral blood.",
          "symbol": "$V$",
          "default_value": "3",
          "is_global": true,
          "default_unit": "L",
          "units": [
            {
              "unit": "L",
              "transform": "1",
              "default_lower_limit": 3,
              "default_upper_limit": 7
            }
          ],
          "dropdown_items": []
        },
        {
          "id": "volume_peripheral",
          "name": "Volume peripheral",
          "description": "The volume of the non-blood fluids that the antibody can distribute to.",
          "symbol": "$V_{\\text{peripheral}}$",
          "default_value": "13",
          "is_global": true,
          "default_unit": "L",
          "units": [
            {
              "unit": "L",
              "transform": "1",
              "default_lower_limit": 10,
              "default_upper_limit": 15
            }
          ],
          "dropdown_items": []
        },
        {
          "id": "volume_disease",
          "name": "Volume disease",
          "description": "The volume of the disease compartment interstitial fluid.",
          "symbol": "$V_{\\text{disease}}$",
          "default_value": "0.1",
          "is_global": true,
          "default_unit": "L",
          "units": [
            {
              "unit": "L",
              "transform": "1",
              "default_lower_limit": 0.01,
              "default_upper_limit": 1
            }
          ],
          "dropdown_items": []
        },
        {
          "id": "volume_tox",
          "name": "Volume tox",
          "description": "The volume of the tox compartment interstitial fluid.",
          "symbol": "$V_{\\text{tox}}$",
          "default_value": "0.1",
          "is_global": true,
          "default_unit": "L",
          "units": [
            {
              "unit": "L",
              "transform": "1",
              "default_lower_limit": 0.01,
              "default_upper_limit": 1
            }
          ],
          "dropdown_items": []
        },
        {
          "id": "Tdist_Ab_hr_peripheral",
          "name": "Drug Tdist peripheral",
          "description": "The distribution rate of drug from the central compartment to the peripheral compartment.",
          "symbol": "$T_{\\text{dist,peripheral}}$",
          "default_value": "35",
          "is_global": true,
          "default_unit": "hr",
          "units": [
            {
              "unit": "hr",
              "transform": "1",
              "default_lower_limit": 5,
              "default_upper_limit": 50
            }
          ],
          "dropdown_items": []
        },
        {
          "id": "Tdist_Ab_hr_disease",
          "name": "Drug Tdist disease",
          "description": "The distribution rate of drug from the central compartment to the disease compartment.",
          "symbol": "$T_{\\text{dist,disease}}$",
          "default_value": "30",
          "is_global": true,
          "default_unit": "hr",
          "units": [
            {
              "unit": "hr",
              "transform": "1",
              "default_lower_limit": 5,
              "default_upper_limit": 50
            }
          ],
          "dropdown_items": []
        },
        {
          "id": "Tdist_Ab_hr_tox",
          "name": "Drug Tdist tox",
          "description": "The distribution rate of drug from the central compartment to the tox compartment.",
          "symbol": "$T_{\\text{dist,tox}}$",
          "default_value": "30",
          "is_global": true,
          "default_unit": "hr",
          "units": [
            {
              "unit": "hr",
              "transform": "1",
              "default_lower_limit": 5,
              "default_upper_limit": 50
            }
          ],
          "dropdown_items": []
        },
        {
          "id": "Pdist_Ab_peripheral",
          "name": "Drug partition coefficient peripheral",
          "description": "The steady-state ratio of soluble drug in the peripheral compartment to soluble drug in the central compartment.",
          "symbol": "$P_{\\text{dist,peripheral}}$",
          "default_value": "0.190625",
          "is_global": true,
          "default_unit": "",
          "units": [
            {
              "unit": "",
              "transform": "1",
              "default_lower_limit": 0.02,
              "default_upper_limit": 2
            }
          ],
          "dropdown_items": []
        },
        {
          "id": "Pdist_Ab_disease",
          "name": "Drug partition coefficient disease",
          "description": "The steady-state ratio of soluble drug in the disease compartment to soluble drug in the central compartment.",
          "symbol": "$P_{\\text{dist,disease}}$",
          "default_value": "0",
          "is_global": true,
          "default_unit": "",
          "units": [
            {
              "unit": "",
              "transform": "1",
              "default_lower_limit": 0.03,
              "default_upper_limit": 3
            }
          ],
          "dropdown_items": []
        },
        {
          "id": "Pdist_Ab_tox",
          "name": "Drug partition coefficient tox",
          "description": "The steady-state ratio of soluble drug in the tox compartment to soluble drug in the central compartment.",
          "symbol": "$P_{\\text{dist,tox}}$",
          "default_value": "0",
          "is_global": true,
          "default_unit": "",
          "units": [
            {
              "unit": "",
              "transform": "1",
              "default_lower_limit": 0.03,
              "default_upper_limit": 3
            }
          ],
          "dropdown_items": []
        },
        {
          "id": "drug_valency_1",
          "name": "Effective Valency 1",
          "description": "The number of receptor 1 molecules that a molecule of drug can bind. This may be 1 or 2.",
          "symbol": "$\\text{Valency}_{1}$",
          "default_value": "1",
          "is_global": true,
          "units": [],
          "dropdown_items": [
            {
              "label": "1",
              "value": "1"
            },
            {
              "label": "2",
              "value": "2"
            }
          ]
        },
        {
          "id": "drug_valency_2",
          "name": "Effective Valency 2",
          "description": "The number of receptor 2 molecules that a molecule of drug can bind. This may be 1 or 2.",
          "symbol": "$\\text{Valency}_{2}$",
          "default_value": "1",
          "is_global": true,
          "units": [],
          "dropdown_items": [
            {
              "label": "1",
              "value": "1"
            },
            {
              "label": "2",
              "value": "2"
            }
          ]
        },
        {
          "id": "lig_half_1",
          "name": "Ligand 1 T 1/2",
          "description": "The first-order elimination rate of ligand 1 from the central compartment.",
          "symbol": "$t_{1/2,\\text{L}_{1}}$",
          "default_value": "1000",
          "is_global": true,
          "default_unit": "hr",
          "units": [
            {
              "unit": "hr",
              "transform": "60",
              "default_lower_limit": 0.25,
              "default_upper_limit": 5
            },
            {
              "unit": "min",
              "transform": "1",
              "default_lower_limit": 15,
              "default_upper_limit": 300
            }
          ],
          "dropdown_items": []
        },
        {
          "id": "lig_half_2",
          "name": "Ligand 2 T 1/2",
          "description": "The first-order elimination rate of ligand 2 from the central compartment.",
          "symbol": "$t_{1/2,\\text{L}_{2}}$",
          "default_value": "1000",
          "is_global": true,
          "default_unit": "hr",
          "units": [
            {
              "unit": "hr",
              "transform": "60",
              "default_lower_limit": 0.25,
              "default_upper_limit": 5
            },
            {
              "unit": "min",
              "transform": "1",
              "default_lower_limit": 15,
              "default_upper_limit": 300
            }
          ],
          "dropdown_items": []
        },
        {
          "id": "rec_half_1",
          "name": "Receptor 1 T 1/2",
          "description": "The first-order turnover rate of receptor 1 in all compartments.",
          "symbol": "$t_{1/2,\\text{R}_{1}}$",
          "default_value": "5",
          "is_global": true,
          "default_unit": "hr",
          "units": [
            {
              "unit": "hr",
              "transform": "60",
              "default_lower_limit": 0.25,
              "default_upper_limit": 5
            },
            {
              "unit": "min",
              "transform": "1",
              "default_lower_limit": 15,
              "default_upper_limit": 300
            }
          ],
          "dropdown_items": []
        },
        {
          "id": "rec_half_2",
          "name": "Receptor 2 T 1/2",
          "description": "The first-order turnover rate of receptor 2 in all compartments.",
          "symbol": "$t_{1/2,\\text{R}_{2}}$",
          "default_value": "4",
          "is_global": true,
          "default_unit": "hr",
          "units": [
            {
              "unit": "hr",
              "transform": "60",
              "default_lower_limit": 0.25,
              "default_upper_limit": 5
            },
            {
              "unit": "min",
              "transform": "1",
              "default_lower_limit": 15,
              "default_upper_limit": 300
            }
          ],
          "dropdown_items": []
        },
        {
          "id": "shed_half_1",
          "name": "Soluble receptor 1 T 1/2",
          "description": "The first-order elimination rate of soluble receptor 1 from the central compartment.",
          "symbol": "$t_{1/2,\\text{sR}_{1}}$",
          "default_value": "0.5",
          "is_global": true,
          "default_unit": "hr",
          "units": [
            {
              "unit": "hr",
              "transform": "60",
              "default_lower_limit": 0.25,
              "default_upper_limit": 5
            },
            {
              "unit": "min",
              "transform": "1",
              "default_lower_limit": 15,
              "default_upper_limit": 300
            }
          ],
          "dropdown_items": []
        },
        {
          "id": "shed_half_2",
          "name": "Soluble receptor 2 T 1/2",
          "description": "The first-order elimination rate of soluble receptor 2 from the central compartment.",
          "symbol": "$t_{1/2,\\text{sR}_{2}}$",
          "default_value": "48",
          "is_global": true,
          "default_unit": "hr",
          "units": [
            {
              "unit": "hr",
              "transform": "60",
              "default_lower_limit": 0.25,
              "default_upper_limit": 5
            },
            {
              "unit": "min",
              "transform": "1",
              "default_lower_limit": 15,
              "default_upper_limit": 300
            }
          ],
          "dropdown_items": []
        },
        {
          "id": "lig_rec_kd_1",
          "name": "L1:R1 Affinity",
          "description": "The binding affinity of ligand 1 for receptor 1 as characterized by the equilibrium dissociation constant.",
          "symbol": "$K_{D,\\text{L}_{1}:\\text{R}_{1}}$",
          "default_value": "1",
          "is_global": true,
          "default_unit": "nM",
          "units": [
            {
              "unit": "nM",
              "transform": "1",
              "default_lower_limit": 0.001,
              "default_upper_limit": 1
            }
          ],
          "dropdown_items": []
        },
        {
          "id": "lig_rec_kd_2",
          "name": "L2:R2 Affinity",
          "description": "The binding affinity of ligand 2 for receptor 2 as characterized by the equilibrium dissociation constant.",
          "symbol": "$K_{D,\\text{L}_{2}:\\text{R}_{2}}$",
          "default_value": "1",
          "is_global": true,
          "default_unit": "nM",
          "units": [
            {
              "unit": "nM",
              "transform": "1",
              "default_lower_limit": 0.001,
              "default_upper_limit": 1
            }
          ],
          "dropdown_items": []
        },
        {
          "id": "lig_css_1_central",
          "name": "Ligand 1 CSS central",
          "description": "The steady-state concentration of free ligand 1 in the central compartment in the absence of drug. Ligand 1 bound to receptor 1 is not included in this quantity.",
          "symbol": "$C_{SS,\\text{L}_{1},\\text{central}}$",
          "default_value": "0.00001",
          "is_global": true,
          "default_unit": "nM",
          "units": [
            {
              "unit": "nM",
              "transform": "1",
              "default_lower_limit": 0.005,
              "default_upper_limit": 0.2
            }
          ],
          "dropdown_items": []
        },
        {
          "id": "lig_css_2_central",
          "name": "Ligand 2 CSS central",
          "description": "The steady-state concentration of free ligand 2 in the central compartment in the absence of drug. Ligand 2 bound to receptor 2 is not included in this quantity.",
          "symbol": "$C_{SS,\\text{L}_{2},\\text{central}}$",
          "default_value": "0.00001",
          "is_global": true,
          "default_unit": "nM",
          "units": [
            {
              "unit": "nM",
              "transform": "1",
              "default_lower_limit": 0.005,
              "default_upper_limit": 0.2
            }
          ],
          "dropdown_items": []
        },
        {
          "id": "lig_css_1_peripheral",
          "name": "Ligand 1 CSS peripheral",
          "description": "The steady-state concentration of free ligand 1 in the peripheral compartment in the absence of drug. Ligand 1 bound to receptor 1 is not included in this quantity.",
          "symbol": "$C_{SS,\\text{L}_{1},\\text{peripheral}}$",
          "default_value": "0",
          "is_global": true,
          "default_unit": "nM",
          "units": [
            {
              "unit": "nM",
              "transform": "1",
              "default_lower_limit": 0.005,
              "default_upper_limit": 0.2
            }
          ],
          "dropdown_items": []
        },
        {
          "id": "lig_css_2_peripheral",
          "name": "Ligand 2 CSS peripheral",
          "description": "The steady-state concentration of free ligand 2 in the peripheral compartment in the absence of drug. Ligand 2 bound to receptor 2 is not included in this quantity.",
          "symbol": "$C_{SS,\\text{L}_{2},\\text{peripheral}}$",
          "default_value": "0",
          "is_global": true,
          "default_unit": "nM",
          "units": [
            {
              "unit": "nM",
              "transform": "1",
              "default_lower_limit": 0.005,
              "default_upper_limit": 0.2
            }
          ],
          "dropdown_items": []
        },
        {
          "id": "lig_css_1_disease",
          "name": "Ligand 1 CSS disease",
          "description": "The steady-state concentration of free ligand 1 in the disease compartment in the absence of drug. Ligand 1 bound to receptor 1 is not included in this quantity.",
          "symbol": "$C_{SS,\\text{L}_{1},\\text{disease}}$",
          "default_value": "0.05",
          "is_global": true,
          "default_unit": "nM",
          "units": [
            {
              "unit": "nM",
              "transform": "1",
              "default_lower_limit": 0.005,
              "default_upper_limit": 0.2
            }
          ],
          "dropdown_items": []
        },
        {
          "id": "lig_css_2_disease",
          "name": "Ligand 2 CSS disease",
          "description": "The steady-state concentration of free ligand 2 in the disease compartment in the absence of drug. Ligand 2 bound to receptor 2 is not included in this quantity.",
          "symbol": "$C_{SS,\\text{L}_{2},\\text{disease}}$",
          "default_value": "0.05",
          "is_global": true,
          "default_unit": "nM",
          "units": [
            {
              "unit": "nM",
              "transform": "1",
              "default_lower_limit": 0.005,
              "default_upper_limit": 0.2
            }
          ],
          "dropdown_items": []
        },
        {
          "id": "lig_css_1_tox",
          "name": "Ligand 1 CSS tox",
          "description": "The steady-state concentration of free ligand 1 in the tox compartment in the absence of drug. Ligand 1 bound to receptor 1 is not included in this quantity.",
          "symbol": "$C_{SS,\\text{L}_{1},\\text{tox}}$",
          "default_value": "0.05",
          "is_global": true,
          "default_unit": "nM",
          "units": [
            {
              "unit": "nM",
              "transform": "1",
              "default_lower_limit": 0.005,
              "default_upper_limit": 0.2
            }
          ],
          "dropdown_items": []
        },
        {
          "id": "lig_css_2_tox",
          "name": "Ligand 2 CSS tox",
          "description": "The steady-state concentration of free ligand 2 in the tox compartment in the absence of drug. Ligand 2 bound to receptor 2 is not included in this quantity.",
          "symbol": "$C_{SS,\\text{L}_{2},\\text{tox}}$",
          "default_value": "0.05",
          "is_global": true,
          "default_unit": "nM",
          "units": [
            {
              "unit": "nM",
              "transform": "1",
              "default_lower_limit": 0.005,
              "default_upper_limit": 0.2
            }
          ],
          "dropdown_items": []
        },
        {
          "id": "rec_css_1_central",
          "name": "Receptor 1 CSS central",
          "description": "The steady-state concentration of receptor 1 in the central compartment in the absence of drug. Receptor 1 bound to ligand 1 is included in this quantity, but soluble receptor 1 is not.",
          "symbol": "$C_{SS,\\text{R}_{1},\\text{central}}$",
          "default_value": "0.0152",
          "is_global": true,
          "default_unit": "#/cell",
          "units": [
            {
              "unit": "#/cell",
              "transform": "cell_density_mL_central / 6.02214076e+23 * 1000 * 1e9",
              "default_lower_limit": 100,
              "default_upper_limit": 100000
            },
            {
              "unit": "nM",
              "transform": "1",
              "default_lower_limit": 0.0001,
              "default_upper_limit": 0.166
            }
          ],
          "dropdown_items": []
        },
        {
          "id": "rec_css_2_central",
          "name": "Receptor 2 CSS central",
          "description": "The steady-state concentration of receptor 2 in the central compartment in the absence of drug. Receptor 2 bound to ligand 2 is included in this quantity, but soluble receptor 2 is not.",
          "symbol": "$C_{SS,\\text{R}_{2},\\text{central}}$",
          "default_value": "0.011",
          "is_global": true,
          "default_unit": "#/cell",
          "units": [
            {
              "unit": "#/cell",
              "transform": "cell_density_mL_central / 6.02214076e+23 * 1000 * 1e9",
              "default_lower_limit": 100,
              "default_upper_limit": 100000
            },
            {
              "unit": "nM",
              "transform": "1",
              "default_lower_limit": 0.0001,
              "default_upper_limit": 0.166
            }
          ],
          "dropdown_items": []
        },
        {
          "id": "rec_css_1_peripheral",
          "name": "Receptor 1 CSS peripheral",
          "description": "The steady-state concentration of receptor 1 in the peripheral compartment in the absence of drug. Receptor 1 bound to ligand 1 is included in this quantity, but soluble receptor 1 is not.",
          "symbol": "$C_{SS,\\text{R}_{1},\\text{peripheral}}$",
          "default_value": "1.13",
          "is_global": true,
          "default_unit": "#/cell",
          "units": [
            {
              "unit": "#/cell",
              "transform": "cell_density_mL_peripheral / 6.02214076e+23 * 1000 * 1e9",
              "default_lower_limit": 100,
              "default_upper_limit": 100000
            },
            {
              "unit": "nM",
              "transform": "1",
              "default_lower_limit": 0.0001,
              "default_upper_limit": 0.166
            }
          ],
          "dropdown_items": []
        },
        {
          "id": "rec_css_2_peripheral",
          "name": "Receptor 2 CSS peripheral",
          "description": "The steady-state concentration of receptor 2 in the peripheral compartment in the absence of drug. Receptor 2 bound to ligand 2 is included in this quantity, but soluble receptor 2 is not.",
          "symbol": "$C_{SS,\\text{R}_{2},\\text{peripheral}}$",
          "default_value": "0.45",
          "is_global": true,
          "default_unit": "#/cell",
          "units": [
            {
              "unit": "#/cell",
              "transform": "cell_density_mL_peripheral / 6.02214076e+23 * 1000 * 1e9",
              "default_lower_limit": 100,
              "default_upper_limit": 100000
            },
            {
              "unit": "nM",
              "transform": "1",
              "default_lower_limit": 0.0001,
              "default_upper_limit": 0.166
            }
          ],
          "dropdown_items": []
        },
        {
          "id": "rec_css_1_disease",
          "name": "Receptor 1 CSS disease",
          "description": "The steady-state concentration of receptor 1 in the disease compartment in the absence of drug. Receptor 1 bound to ligand 1 is included in this quantity, but soluble receptor 1 is not.",
          "symbol": "$C_{SS,\\text{R}_{1},\\text{disease}}$",
          "default_value": "10000",
          "is_global": true,
          "default_unit": "#/cell",
          "units": [
            {
              "unit": "#/cell",
              "transform": "cell_density_mL_disease / 6.02214076e+23 * 1000 * 1e9",
              "default_lower_limit": 100,
              "default_upper_limit": 100000
            },
            {
              "unit": "nM",
              "transform": "1",
              "default_lower_limit": 0.0001,
              "default_upper_limit": 0.166
            }
          ],
          "dropdown_items": []
        },
        {
          "id": "rec_css_2_disease",
          "name": "Receptor 2 CSS disease",
          "description": "The steady-state concentration of receptor 2 in the disease compartment in the absence of drug. Receptor 2 bound to ligand 2 is included in this quantity, but soluble receptor 2 is not.",
          "symbol": "$C_{SS,\\text{R}_{2},\\text{disease}}$",
          "default_value": "10000",
          "is_global": true,
          "default_unit": "#/cell",
          "units": [
            {
              "unit": "#/cell",
              "transform": "cell_density_mL_disease / 6.02214076e+23 * 1000 * 1e9",
              "default_lower_limit": 100,
              "default_upper_limit": 100000
            },
            {
              "unit": "nM",
              "transform": "1",
              "default_lower_limit": 0.0001,
              "default_upper_limit": 0.166
            }
          ],
          "dropdown_items": []
        },
        {
          "id": "rec_css_1_tox",
          "name": "Receptor 1 CSS tox",
          "description": "The steady-state concentration of receptor 1 in the tox compartment in the absence of drug. Receptor 1 bound to ligand 1 is included in this quantity, but soluble receptor 1 is not.",
          "symbol": "$C_{SS,\\text{R}_{1},\\text{tox}}$",
          "default_value": "10000",
          "is_global": true,
          "default_unit": "#/cell",
          "units": [
            {
              "unit": "#/cell",
              "transform": "cell_density_mL_tox / 6.02214076e+23 * 1000 * 1e9",
              "default_lower_limit": 100,
              "default_upper_limit": 100000
            },
            {
              "unit": "nM",
              "transform": "1",
              "default_lower_limit": 0.0001,
              "default_upper_limit": 0.166
            }
          ],
          "dropdown_items": []
        },
        {
          "id": "rec_css_2_tox",
          "name": "Receptor 2 CSS tox",
          "description": "The steady-state concentration of receptor 2 in the tox compartment in the absence of drug. Receptor 2 bound to ligand 2 is included in this quantity, but soluble receptor 2 is not.",
          "symbol": "$C_{SS,\\text{R}_{2},\\text{tox}}$",
          "default_value": "10000",
          "is_global": true,
          "default_unit": "#/cell",
          "units": [
            {
              "unit": "#/cell",
              "transform": "cell_density_mL_tox / 6.02214076e+23 * 1000 * 1e9",
              "default_lower_limit": 100,
              "default_upper_limit": 100000
            },
            {
              "unit": "nM",
              "transform": "1",
              "default_lower_limit": 0.0001,
              "default_upper_limit": 0.166
            }
          ],
          "dropdown_items": []
        },
        {
          "id": "shed_css_1_central",
          "name": "Soluble receptor 1 CSS central",
          "description": "The steady-state concentration of soluble receptor 1 in the central compartment in the absence of drug.",
          "symbol": "$C_{SS,\\text{sR}_{1},\\text{central}}$",
          "default_value": "0",
          "is_global": true,
          "default_unit": "nM",
          "units": [
            {
              "unit": "nM",
              "transform": "1",
              "default_lower_limit": 0.001,
              "default_upper_limit": 0.1
            }
          ],
          "dropdown_items": []
        },
        {
          "id": "shed_css_2_central",
          "name": "Soluble receptor 2 CSS central",
          "description": "The steady-state concentration of soluble receptor 2 in the central compartment in the absence of drug.",
          "symbol": "$C_{SS,\\text{sR}_{2},\\text{central}}$",
          "default_value": "5.9",
          "is_global": true,
          "default_unit": "nM",
          "units": [
            {
              "unit": "nM",
              "transform": "1",
              "default_lower_limit": 0.001,
              "default_upper_limit": 0.1
            }
          ],
          "dropdown_items": []
        },
        {
          "id": "shed_css_1_peripheral",
          "name": "Soluble receptor 1 CSS peripheral",
          "description": "The steady-state concentration of soluble receptor 1 in the peripheral compartment in the absence of drug.",
          "symbol": "$C_{SS,\\text{sR}_{1},\\text{peripheral}}$",
          "default_value": "0",
          "is_global": true,
          "default_unit": "nM",
          "units": [
            {
              "unit": "nM",
              "transform": "1",
              "default_lower_limit": 0.001,
              "default_upper_limit": 0.1
            }
          ],
          "dropdown_items": []
        },
        {
          "id": "shed_css_2_peripheral",
          "name": "Soluble receptor 2 CSS peripheral",
          "description": "The steady-state concentration of soluble receptor 2 in the peripheral compartment in the absence of drug.",
          "symbol": "$C_{SS,\\text{sR}_{2},\\text{peripheral}}$",
          "default_value": "5.9",
          "is_global": true,
          "default_unit": "nM",
          "units": [
            {
              "unit": "nM",
              "transform": "1",
              "default_lower_limit": 0.001,
              "default_upper_limit": 0.1
            }
          ],
          "dropdown_items": []
        },
        {
          "id": "shed_css_1_disease",
          "name": "Soluble receptor 1 CSS disease",
          "description": "The steady-state concentration of soluble receptor 1 in the disease compartment in the absence of drug.",
          "symbol": "$C_{SS,\\text{sR}_{1},\\text{disease}}$",
          "default_value": "0",
          "is_global": true,
          "default_unit": "nM",
          "units": [
            {
              "unit": "nM",
              "transform": "1",
              "default_lower_limit": 0.001,
              "default_upper_limit": 0.1
            }
          ],
          "dropdown_items": []
        },
        {
          "id": "shed_css_2_disease",
          "name": "Soluble receptor 2 CSS disease",
          "description": "The steady-state concentration of soluble receptor 2 in the disease compartment in the absence of drug.",
          "symbol": "$C_{SS,\\text{sR}_{2},\\text{disease}}$",
          "default_value": "0",
          "is_global": true,
          "default_unit": "nM",
          "units": [
            {
              "unit": "nM",
              "transform": "1",
              "default_lower_limit": 0.001,
              "default_upper_limit": 0.1
            }
          ],
          "dropdown_items": []
        },
        {
          "id": "shed_css_1_tox",
          "name": "Soluble receptor 1 CSS tox",
          "description": "The steady-state concentration of soluble receptor 1 in the tox compartment in the absence of drug.",
          "symbol": "$C_{SS,\\text{sR}_{1},\\text{tox}}$",
          "default_value": "0",
          "is_global": true,
          "default_unit": "nM",
          "units": [
            {
              "unit": "nM",
              "transform": "1",
              "default_lower_limit": 0.001,
              "default_upper_limit": 0.1
            }
          ],
          "dropdown_items": []
        },
        {
          "id": "shed_css_2_tox",
          "name": "Soluble receptor 2 CSS tox",
          "description": "The steady-state concentration of soluble receptor 2 in the tox compartment in the absence of drug.",
          "symbol": "$C_{SS,\\text{sR}_{2},\\text{tox}}$",
          "default_value": "0",
          "is_global": true,
          "default_unit": "nM",
          "units": [
            {
              "unit": "nM",
              "transform": "1",
              "default_lower_limit": 0.001,
              "default_upper_limit": 0.1
            }
          ],
          "dropdown_items": []
        },
        {
          "id": "Tdist_L1_hr_peripheral",
          "name": "Ligand 1 Tdist peripheral",
          "description": "The distribution rate of ligand 1 from the central compartment to the peripheral compartment.",
          "symbol": "$T_{\\text{dist,L}_{1},\\text{peripheral}}$",
          "default_value": "30",
          "is_global": true,
          "default_unit": "hr",
          "units": [
            {
              "unit": "hr",
              "transform": "1",
              "default_lower_limit": 5,
              "default_upper_limit": 50
            }
          ],
          "dropdown_items": []
        },
        {
          "id": "Tdist_L2_hr_peripheral",
          "name": "Ligand 2 Tdist peripheral",
          "description": "The distribution rate of ligand 2 from the central compartment to the peripheral compartment.",
          "symbol": "$T_{\\text{dist,L}_{2},\\text{peripheral}}$",
          "default_value": "30",
          "is_global": true,
          "default_unit": "hr",
          "units": [
            {
              "unit": "hr",
              "transform": "1",
              "default_lower_limit": 5,
              "default_upper_limit": 50
            }
          ],
          "dropdown_items": []
        },
        {
          "id": "Tdist_L1_hr_disease",
          "name": "Ligand 1 Tdist disease",
          "description": "The distribution rate of ligand 1 from the central compartment to the disease compartment.",
          "symbol": "$T_{\\text{dist,L}_{1},\\text{disease}}$",
          "default_value": "30",
          "is_global": true,
          "default_unit": "hr",
          "units": [
            {
              "unit": "hr",
              "transform": "1",
              "default_lower_limit": 5,
              "default_upper_limit": 50
            }
          ],
          "dropdown_items": []
        },
        {
          "id": "Tdist_L2_hr_disease",
          "name": "Ligand 2 Tdist disease",
          "description": "The distribution rate of ligand 2 from the central compartment to the disease compartment.",
          "symbol": "$T_{\\text{dist,L}_{2},\\text{disease}}$",
          "default_value": "30",
          "is_global": true,
          "default_unit": "hr",
          "units": [
            {
              "unit": "hr",
              "transform": "1",
              "default_lower_limit": 5,
              "default_upper_limit": 50
            }
          ],
          "dropdown_items": []
        },
        {
          "id": "Tdist_L1_hr_tox",
          "name": "Ligand 1 Tdist tox",
          "description": "The distribution rate of ligand 1 from the central compartment to the tox compartment.",
          "symbol": "$T_{\\text{dist,L}_{1},\\text{tox}}$",
          "default_value": "30",
          "is_global": true,
          "default_unit": "hr",
          "units": [
            {
              "unit": "hr",
              "transform": "1",
              "default_lower_limit": 5,
              "default_upper_limit": 50
            }
          ],
          "dropdown_items": []
        },
        {
          "id": "Tdist_L2_hr_tox",
          "name": "Ligand 2 Tdist tox",
          "description": "The distribution rate of ligand 2 from the central compartment to the tox compartment.",
          "symbol": "$T_{\\text{dist,L}_{2},\\text{tox}}$",
          "default_value": "30",
          "is_global": true,
          "default_unit": "hr",
          "units": [
            {
              "unit": "hr",
              "transform": "1",
              "default_lower_limit": 5,
              "default_upper_limit": 50
            }
          ],
          "dropdown_items": []
        },
        {
          "id": "Tdist_S1_hr_peripheral",
          "name": "Soluble receptor 1 Tdist peripheral",
          "description": "The distribution rate of soluble receptor 1 from the central compartment to the peripheral compartment.",
          "symbol": "$T_{\\text{dist,sR}_{1},\\text{peripheral}}$",
          "default_value": "30",
          "is_global": true,
          "default_unit": "hr",
          "units": [
            {
              "unit": "hr",
              "transform": "1",
              "default_lower_limit": 5,
              "default_upper_limit": 50
            }
          ],
          "dropdown_items": []
        },
        {
          "id": "Tdist_S2_hr_peripheral",
          "name": "Soluble receptor 2 Tdist peripheral",
          "description": "The distribution rate of soluble receptor 2 from the central compartment to the peripheral compartment.",
          "symbol": "$T_{\\text{dist,sR}_{2},\\text{peripheral}}$",
          "default_value": "30",
          "is_global": true,
          "default_unit": "hr",
          "units": [
            {
              "unit": "hr",
              "transform": "1",
              "default_lower_limit": 5,
              "default_upper_limit": 50
            }
          ],
          "dropdown_items": []
        },
        {
          "id": "Tdist_S1_hr_disease",
          "name": "Soluble receptor 1 Tdist disease",
          "description": "The distribution rate of soluble receptor 1 from the central compartment to the disease compartment.",
          "symbol": "$T_{\\text{dist,sR}_{1},\\text{disease}}$",
          "default_value": "30",
          "is_global": true,
          "default_unit": "hr",
          "units": [
            {
              "unit": "hr",
              "transform": "1",
              "default_lower_limit": 5,
              "default_upper_limit": 50
            }
          ],
          "dropdown_items": []
        },
        {
          "id": "Tdist_S2_hr_disease",
          "name": "Soluble receptor 2 Tdist disease",
          "description": "The distribution rate of soluble receptor 2 from the central compartment to the disease compartment.",
          "symbol": "$T_{\\text{dist,sR}_{2},\\text{disease}}$",
          "default_value": "30",
          "is_global": true,
          "default_unit": "hr",
          "units": [
            {
              "unit": "hr",
              "transform": "1",
              "default_lower_limit": 5,
              "default_upper_limit": 50
            }
          ],
          "dropdown_items": []
        },
        {
          "id": "Tdist_S1_hr_tox",
          "name": "Soluble receptor 1 Tdist tox",
          "description": "The distribution rate of soluble receptor 1 from the central compartment to the tox compartment.",
          "symbol": "$T_{\\text{dist,sR}_{1},\\text{tox}}$",
          "default_value": "30",
          "is_global": true,
          "default_unit": "hr",
          "units": [
            {
              "unit": "hr",
              "transform": "1",
              "default_lower_limit": 5,
              "default_upper_limit": 50
            }
          ],
          "dropdown_items": []
        },
        {
          "id": "Tdist_S2_hr_tox",
          "name": "Soluble receptor 2 Tdist tox",
          "description": "The distribution rate of soluble receptor 2 from the central compartment to the tox compartment.",
          "symbol": "$T_{\\text{dist,sR}_{2},\\text{tox}}$",
          "default_value": "30",
          "is_global": true,
          "default_unit": "hr",
          "units": [
            {
              "unit": "hr",
              "transform": "1",
              "default_lower_limit": 5,
              "default_upper_limit": 50
            }
          ],
          "dropdown_items": []
        },
        {
          "id": "cell_density_mL_central",
          "name": "Cell density central",
          "description": "Density of receptor-bearing cells in the central compartment.",
          "symbol": "$\\text{Density}_{\\text{cells},\\text{central}}$",
          "default_value": "1000000",
          "is_global": true,
          "default_unit": "#/mL",
          "units": [
            {
              "unit": "#/mL",
              "transform": "1",
              "default_lower_limit": 100000,
              "default_upper_limit": 10000000
            }
          ],
          "dropdown_items": []
        },
        {
          "id": "cell_density_mL_peripheral",
          "name": "Cell density peripheral",
          "description": "Density of receptor-bearing cells in the peripheral compartment.",
          "symbol": "$\\text{Density}_{\\text{cells},\\text{peripheral}}$",
          "default_value": "1000000",
          "is_global": true,
          "default_unit": "#/mL",
          "units": [
            {
              "unit": "#/mL",
              "transform": "1",
              "default_lower_limit": 100000,
              "default_upper_limit": 10000000
            }
          ],
          "dropdown_items": []
        },
        {
          "id": "cell_density_mL_disease",
          "name": "Cell density disease",
          "description": "Density of receptor-bearing cells in the disease compartment.",
          "symbol": "$\\text{Density}_{\\text{cells},\\text{disease}}$",
          "default_value": "1000000",
          "is_global": true,
          "default_unit": "#/mL",
          "units": [
            {
              "unit": "#/mL",
              "transform": "1",
              "default_lower_limit": 100000,
              "default_upper_limit": 10000000
            }
          ],
          "dropdown_items": []
        },
        {
          "id": "cell_density_mL_tox",
          "name": "Cell density tox",
          "description": "Density of receptor-bearing cells in the tox compartment.",
          "symbol": "$\\text{Density}_{\\text{cells},\\text{tox}}$",
          "default_value": "1000000",
          "is_global": true,
          "default_unit": "#/mL",
          "units": [
            {
              "unit": "#/mL",
              "transform": "1",
              "default_lower_limit": 100000,
              "default_upper_limit": 10000000
            }
          ],
          "dropdown_items": []
        },
        {
          "id": "scale_half_Ab_R1_central",
          "name": "Drug:Receptor 1 T 1/2 scale central",
          "description": "A multiplicative factor for receptor 1 internalization half-life when drug is bound to it in the central compartment. Can be used to model drug induced depletion of the target.",
          "symbol": "$\\text{Scale}_{t_{1/2,\\text{R}_{1}},\\text{D:R}_{1},\\text{central}}$",
          "default_value": "1",
          "is_global": true,
          "default_unit": "",
          "units": [
            {
              "unit": "",
              "transform": "1",
              "default_lower_limit": 0.1,
              "default_upper_limit": 10
            }
          ],
          "dropdown_items": []
        },
        {
          "id": "scale_half_Ab_R2_central",
          "name": "Drug:Receptor 2 T 1/2 scale central",
          "description": "A multiplicative factor for receptor 2 internalization half-life when drug is bound to it in the central compartment. Can be used to model drug induced depletion of the target.",
          "symbol": "$\\text{Scale}_{t_{1/2,\\text{R}_{2}},\\text{D:R}_{2},\\text{central}}$",
          "default_value": "1",
          "is_global": true,
          "default_unit": "",
          "units": [
            {
              "unit": "",
              "transform": "1",
              "default_lower_limit": 0.1,
              "default_upper_limit": 10
            }
          ],
          "dropdown_items": []
        },
        {
          "id": "scale_half_Ab_R1_peripheral",
          "name": "Drug:Receptor 1 T 1/2 scale peripheral",
          "description": "A multiplicative factor for receptor 1 internalization half-life when drug is bound to it in the peripheral compartment. Can be used to model drug induced depletion of the target.",
          "symbol": "$\\text{Scale}_{t_{1/2,\\text{R}_{1}},\\text{D:R}_{1},\\text{peripheral}}$",
          "default_value": "1",
          "is_global": true,
          "default_unit": "",
          "units": [
            {
              "unit": "",
              "transform": "1",
              "default_lower_limit": 0.1,
              "default_upper_limit": 10
            }
          ],
          "dropdown_items": []
        },
        {
          "id": "scale_half_Ab_R2_peripheral",
          "name": "Drug:Receptor 2 T 1/2 scale peripheral",
          "description": "A multiplicative factor for receptor 2 internalization half-life when drug is bound to it in the peripheral compartment. Can be used to model drug induced depletion of the target.",
          "symbol": "$\\text{Scale}_{t_{1/2,\\text{R}_{2}},\\text{D:R}_{2},\\text{peripheral}}$",
          "default_value": "1",
          "is_global": true,
          "default_unit": "",
          "units": [
            {
              "unit": "",
              "transform": "1",
              "default_lower_limit": 0.1,
              "default_upper_limit": 10
            }
          ],
          "dropdown_items": []
        },
        {
          "id": "scale_half_Ab_R1_disease",
          "name": "Drug:Receptor 1 T 1/2 scale disease",
          "description": "A multiplicative factor for receptor 1 internalization half-life when drug is bound to it in the disease compartment. Can be used to model drug induced depletion of the target.",
          "symbol": "$\\text{Scale}_{t_{1/2,\\text{R}_{1}},\\text{D:R}_{1},\\text{disease}}$",
          "default_value": "1",
          "is_global": true,
          "default_unit": "",
          "units": [
            {
              "unit": "",
              "transform": "1",
              "default_lower_limit": 0.1,
              "default_upper_limit": 10
            }
          ],
          "dropdown_items": []
        },
        {
          "id": "scale_half_Ab_R2_disease",
          "name": "Drug:Receptor 2 T 1/2 scale disease",
          "description": "A multiplicative factor for receptor 2 internalization half-life when drug is bound to it in the disease compartment. Can be used to model drug induced depletion of the target.",
          "symbol": "$\\text{Scale}_{t_{1/2,\\text{R}_{2}},\\text{D:R}_{2},\\text{disease}}$",
          "default_value": "1",
          "is_global": true,
          "default_unit": "",
          "units": [
            {
              "unit": "",
              "transform": "1",
              "default_lower_limit": 0.1,
              "default_upper_limit": 10
            }
          ],
          "dropdown_items": []
        },
        {
          "id": "scale_half_Ab_R1_tox",
          "name": "Drug:Receptor 1 T 1/2 scale tox",
          "description": "A multiplicative factor for receptor 1 internalization half-life when drug is bound to it in the tox compartment. Can be used to model drug induced depletion of the target.",
          "symbol": "$\\text{Scale}_{t_{1/2,\\text{R}_{1}},\\text{D:R}_{1},\\text{tox}}$",
          "default_value": "1",
          "is_global": true,
          "default_unit": "",
          "units": [
            {
              "unit": "",
              "transform": "1",
              "default_lower_limit": 0.1,
              "default_upper_limit": 10
            }
          ],
          "dropdown_items": []
        },
        {
          "id": "scale_half_Ab_R2_tox",
          "name": "Drug:Receptor 2 T 1/2 scale tox",
          "description": "A multiplicative factor for receptor 2 internalization half-life when drug is bound to it in the tox compartment. Can be used to model drug induced depletion of the target.",
          "symbol": "$\\text{Scale}_{t_{1/2,\\text{R}_{2}},\\text{D:R}_{2},\\text{tox}}$",
          "default_value": "1",
          "is_global": true,
          "default_unit": "",
          "units": [
            {
              "unit": "",
              "transform": "1",
              "default_lower_limit": 0.1,
              "default_upper_limit": 10
            }
          ],
          "dropdown_items": []
        },
        {
          "id": "scale_kd_Ab_T1_central",
          "name": "Drug:Target 1 Kd scale central",
          "description": "A multiplicative factor for the equilibrium dissociation constant between drug and receptor 1 in the central compartment. Can be used to model drugs with different target affinity in specific compartments.",
          "symbol": "$\\text{Scale}_{K_{D,\\text{R}_{1}},\\text{central}}$",
          "default_value": "1",
          "is_global": true,
          "default_unit": "",
          "units": [
            {
              "unit": "",
              "transform": "1",
              "default_lower_limit": 0.1,
              "default_upper_limit": 10
            }
          ],
          "dropdown_items": []
        },
        {
          "id": "scale_kd_Ab_T2_central",
          "name": "Drug:Target 2 Kd scale central",
          "description": "A multiplicative factor for the equilibrium dissociation constant between drug and receptor 2 in the central compartment. Can be used to model drugs with different target affinity in specific compartments.",
          "symbol": "$\\text{Scale}_{K_{D,\\text{R}_{2}},\\text{central}}$",
          "default_value": "1",
          "is_global": true,
          "default_unit": "",
          "units": [
            {
              "unit": "",
              "transform": "1",
              "default_lower_limit": 0.1,
              "default_upper_limit": 10
            }
          ],
          "dropdown_items": []
        },
        {
          "id": "scale_kd_Ab_T1_peripheral",
          "name": "Drug:Target 1 Kd scale peripheral",
          "description": "A multiplicative factor for the equilibrium dissociation constant between drug and receptor 1 in the peripheral compartment. Can be used to model drugs with different target affinity in specific compartments.",
          "symbol": "$\\text{Scale}_{K_{D,\\text{R}_{1}},\\text{peripheral}}$",
          "default_value": "1",
          "is_global": true,
          "default_unit": "",
          "units": [
            {
              "unit": "",
              "transform": "1",
              "default_lower_limit": 0.1,
              "default_upper_limit": 10
            }
          ],
          "dropdown_items": []
        },
        {
          "id": "scale_kd_Ab_T2_peripheral",
          "name": "Drug:Target 2 Kd scale peripheral",
          "description": "A multiplicative factor for the equilibrium dissociation constant between drug and receptor 2 in the peripheral compartment. Can be used to model drugs with different target affinity in specific compartments.",
          "symbol": "$\\text{Scale}_{K_{D,\\text{R}_{2}},\\text{peripheral}}$",
          "default_value": "1",
          "is_global": true,
          "default_unit": "",
          "units": [
            {
              "unit": "",
              "transform": "1",
              "default_lower_limit": 0.1,
              "default_upper_limit": 10
            }
          ],
          "dropdown_items": []
        },
        {
          "id": "scale_kd_Ab_T1_disease",
          "name": "Drug:Target 1 Kd scale disease",
          "description": "A multiplicative factor for the equilibrium dissociation constant between drug and receptor 1 in the disease compartment. Can be used to model drugs with different target affinity in specific compartments.",
          "symbol": "$\\text{Scale}_{K_{D,\\text{R}_{1}},\\text{disease}}$",
          "default_value": "1",
          "is_global": true,
          "default_unit": "",
          "units": [
            {
              "unit": "",
              "transform": "1",
              "default_lower_limit": 0.1,
              "default_upper_limit": 10
            }
          ],
          "dropdown_items": []
        },
        {
          "id": "scale_kd_Ab_T2_disease",
          "name": "Drug:Target 2 Kd scale disease",
          "description": "A multiplicative factor for the equilibrium dissociation constant between drug and receptor 2 in the disease compartment. Can be used to model drugs with different target affinity in specific compartments.",
          "symbol": "$\\text{Scale}_{K_{D,\\text{R}_{2}},\\text{disease}}$",
          "default_value": "1",
          "is_global": true,
          "default_unit": "",
          "units": [
            {
              "unit": "",
              "transform": "1",
              "default_lower_limit": 0.1,
              "default_upper_limit": 10
            }
          ],
          "dropdown_items": []
        },
        {
          "id": "scale_kd_Ab_T1_tox",
          "name": "Drug:Target 1 Kd scale tox",
          "description": "A multiplicative factor for the equilibrium dissociation constant between drug and receptor 1 in the tox compartment. Can be used to model drugs with different target affinity in specific compartments.",
          "symbol": "$\\text{Scale}_{K_{D,\\text{R}_{1}},\\text{tox}}$",
          "default_value": "1",
          "is_global": true,
          "default_unit": "",
          "units": [
            {
              "unit": "",
              "transform": "1",
              "default_lower_limit": 0.1,
              "default_upper_limit": 10
            }
          ],
          "dropdown_items": []
        },
        {
          "id": "scale_kd_Ab_T2_tox",
          "name": "Drug:Target 2 Kd scale tox",
          "description": "A multiplicative factor for the equilibrium dissociation constant between drug and receptor 2 in the tox compartment. Can be used to model drugs with different target affinity in specific compartments.",
          "symbol": "$\\text{Scale}_{K_{D,\\text{R}_{2}},\\text{tox}}$",
          "default_value": "1",
          "is_global": true,
          "default_unit": "",
          "units": [
            {
              "unit": "",
              "transform": "1",
              "default_lower_limit": 0.1,
              "default_upper_limit": 10
            }
          ],
          "dropdown_items": []
        },
        {
          "id": "scale_half_Ab_central",
          "name": "Soluble Drug T 1/2 scale central",
          "description": "A multiplicative factor for the drug elimination half-life in the central compartment. Can be used to model drugs which have different half-lives in specific compartments.",
          "symbol": "$\\text{Scale}_{t_{1/2},\\text{central}}$",
          "default_value": "1",
          "is_global": true,
          "default_unit": "",
          "units": [
            {
              "unit": "",
              "transform": "1",
              "default_lower_limit": 0.1,
              "default_upper_limit": 10
            }
          ],
          "dropdown_items": []
        },
        {
          "id": "scale_half_Ab_peripheral",
          "name": "Soluble Drug T 1/2 scale peripheral",
          "description": "A multiplicative factor for the drug elimination half-life in the peripheral compartment. Can be used to model drugs which have different half-lives in specific compartments.",
          "symbol": "$\\text{Scale}_{t_{1/2},\\text{peripheral}}$",
          "default_value": "1",
          "is_global": true,
          "default_unit": "",
          "units": [
            {
              "unit": "",
              "transform": "1",
              "default_lower_limit": 0.1,
              "default_upper_limit": 10
            }
          ],
          "dropdown_items": []
        },
        {
          "id": "scale_half_Ab_disease",
          "name": "Soluble Drug T 1/2 scale disease",
          "description": "A multiplicative factor for the drug elimination half-life in the disease compartment. Can be used to model drugs which have different half-lives in specific compartments.",
          "symbol": "$\\text{Scale}_{t_{1/2},\\text{disease}}$",
          "default_value": "1",
          "is_global": true,
          "default_unit": "",
          "units": [
            {
              "unit": "",
              "transform": "1",
              "default_lower_limit": 0.1,
              "default_upper_limit": 10
            }
          ],
          "dropdown_items": []
        },
        {
          "id": "scale_half_Ab_tox",
          "name": "Soluble Drug T 1/2 scale tox",
          "description": "A multiplicative factor for the drug elimination half-life in the tox compartment. Can be used to model drugs which have different half-lives in specific compartments.",
          "symbol": "$\\text{Scale}_{t_{1/2},\\text{tox}}$",
          "default_value": "1",
          "is_global": true,
          "default_unit": "",
          "units": [
            {
              "unit": "",
              "transform": "1",
              "default_lower_limit": 0.1,
              "default_upper_limit": 10
            }
          ],
          "dropdown_items": []
        }
      ],
      "routes": {
        "IV": {
          "class_name": "RepeatedSchedule",
          "start": "0.0",
          "stop": "(dose_count-1)*interval*SECONDS_PER_DAY",
          "interval": "interval*SECONDS_PER_DAY",
          "amount": "dose / mg_per_g * nmol_per_mol / mw_1"
        },
        "SC": {
          "class_name": "RepeatedSchedule",
          "start": "0.0",
          "stop": "(dose_count-1)*interval*SECONDS_PER_DAY",
          "interval": "interval*SECONDS_PER_DAY",
          "amount": "dose / mg_per_g * nmol_per_mol / mw_1"
        }
      },
      "criteria": [
        {
          "id": "idxx",
          "time_value_template": "(1 - activity_{{{target}}}_{{{compartment}}} / activity_{{{target}}}_{{{compartment}}}_0) * 100",
          "modifiers": [
            {
              "id": "target",
              "name": "Target",
              "options": [
                {
                  "value": "1",
                  "name": "R1"
                },
                {
                  "value": "2",
                  "name": "R2"
                }
              ]
            },
            {
              "id": "compartment",
              "name": "Compartment",
              "options": [
                {
                  "value": "disease",
                  "name": "Disease"
                },
                {
                  "value": "tox",
                  "name": "Tox"
                },
                {
                  "value": "central",
                  "name": "Central"
                },
                {
                  "value": "peripheral",
                  "name": "Peripheral"
                }
              ]
            }
          ],
          "reducers": [
            {
              "id": "last",
              "name": "Last",
              "expression_template": "({{{time_value}}})[dose_count * interval * SECONDS_PER_DAY]"
            },
            {
              "id": "mean",
              "name": "Mean",
              "expression_template": "mean_t({{{time_value}}}, (dose_count - 1) * interval * SECONDS_PER_DAY, dose_count * interval * SECONDS_PER_DAY)"
            },
            {
              "id": "peak",
              "name": "Peak",
              "expression_template": "max_t({{{time_value}}}, (dose_count - 1) * interval * SECONDS_PER_DAY, dose_count * interval * SECONDS_PER_DAY)"
            },
            {
              "id": "trough",
              "name": "Trough",
              "expression_template": "min_t({{{time_value}}}, (dose_count - 1) * interval * SECONDS_PER_DAY, dose_count * interval * SECONDS_PER_DAY)"
            }
          ],
          "default_threshold": 90,
          "name": "Inhibition",
          "value_unit": "%",
          "value_min": 0,
          "value_max": 100,
          "value_scale": "linear",
          "description": "Inhibition of ligand receptor complex. Measured as a percent of untreated."
        },
        {
          "id": "texx",
          "time_value_template": "engaged_{{{target}}}_{{{compartment}}} / (engaged_{{{target}}}_{{{compartment}}} + free_{{{target}}}_{{{compartment}}}) * 100",
          "modifiers": [
            {
              "id": "target",
              "name": "Target",
              "options": [
                {
                  "value": "1",
                  "name": "R1"
                },
                {
                  "value": "2",
                  "name": "R2"
                }
              ]
            },
            {
              "id": "compartment",
              "name": "Compartment",
              "options": [
                {
                  "value": "disease",
                  "name": "Disease"
                },
                {
                  "value": "tox",
                  "name": "Tox"
                },
                {
                  "value": "central",
                  "name": "Central"
                },
                {
                  "value": "peripheral",
                  "name": "Peripheral"
                }
              ]
            }
          ],
          "reducers": [
            {
              "id": "last",
              "name": "Last",
              "expression_template": "({{{time_value}}})[dose_count * interval * SECONDS_PER_DAY]"
            },
            {
              "id": "mean",
              "name": "Mean",
              "expression_template": "mean_t({{{time_value}}}, (dose_count - 1) * interval * SECONDS_PER_DAY, dose_count * interval * SECONDS_PER_DAY)"
            },
            {
              "id": "peak",
              "name": "Peak",
              "expression_template": "max_t({{{time_value}}}, (dose_count - 1) * interval * SECONDS_PER_DAY, dose_count * interval * SECONDS_PER_DAY)"
            },
            {
              "id": "trough",
              "name": "Trough",
              "expression_template": "min_t({{{time_value}}}, (dose_count - 1) * interval * SECONDS_PER_DAY, dose_count * interval * SECONDS_PER_DAY)"
            }
          ],
          "default_threshold": 90,
          "name": "Target Engagement",
          "value_unit": "%",
          "value_min": 0,
          "value_max": 100,
          "value_scale": "linear",
          "description": "Percent reduction of free target due to drug binding. Measured as a percent of untreated."
        },
        {
          "id": "edxx",
          "time_value_template": "active_{{{target}}}_{{{compartment}}} / total_{{{target}}}_{{{compartment}}} * 100",
          "modifiers": [
            {
              "id": "target",
              "name": "Target",
              "options": [
                {
                  "value": "1",
                  "name": "R1"
                },
                {
                  "value": "2",
                  "name": "R2"
                }
              ]
            },
            {
              "id": "compartment",
              "name": "Compartment",
              "options": [
                {
                  "value": "disease",
                  "name": "Disease"
                },
                {
                  "value": "tox",
                  "name": "Tox"
                },
                {
                  "value": "central",
                  "name": "Central"
                },
                {
                  "value": "peripheral",
                  "name": "Peripheral"
                }
              ]
            }
          ],
          "reducers": [
            {
              "id": "last",
              "name": "Last",
              "expression_template": "({{{time_value}}})[dose_count * interval * SECONDS_PER_DAY]"
            },
            {
              "id": "mean",
              "name": "Mean",
              "expression_template": "mean_t({{{time_value}}}, (dose_count - 1) * interval * SECONDS_PER_DAY, dose_count * interval * SECONDS_PER_DAY)"
            },
            {
              "id": "peak",
              "name": "Peak",
              "expression_template": "max_t({{{time_value}}}, (dose_count - 1) * interval * SECONDS_PER_DAY, dose_count * interval * SECONDS_PER_DAY)"
            },
            {
              "id": "trough",
              "name": "Trough",
              "expression_template": "min_t({{{time_value}}}, (dose_count - 1) * interval * SECONDS_PER_DAY, dose_count * interval * SECONDS_PER_DAY)"
            }
          ],
          "default_threshold": 90,
          "name": "Activation",
          "value_unit": "%",
          "value_min": 0,
          "value_max": 100,
          "value_scale": "linear",
          "description": "Percent of receptor occupied by ligand or drug. Measured as a percent of total. This is typically used for agonists."
        }
      ],
      "default_criterion": "idxx",
      "default_scan_parameter_1": "dose",
      "default_scan_parameter_2": "mab_kd_1",
      "default_n_1": 11,
      "default_n_2": 5,
      "default_scale_1": "log",
      "default_scale_2": "log",
      "default_route": "SC",
      "default_linear_solver": "KLU",
      "default_optima_method": "cubic_spline",
      "default_abstol": 1e-9,
      "default_reltol": 0.000001,
      "default_maxord": 5,
      "output_interval": "interval*SECONDS_PER_DAY",
      "output_starts": {
        "last": {
          "name": "Last Dose",
          "expression": "(dose_count-1)*interval*SECONDS_PER_DAY"
        },
        "first": {
          "name": "First Dose",
          "expression": "0"
        }
      },
      "output_stops": {
        "end": {
          "name": "End of last dose",
          "expression": "(dose_count)*interval*SECONDS_PER_DAY"
        }
      },
      "output_n": 30,
      "default_output_start": "first",
      "default_output_stop": "end",
      "output_plot_options": {
        "free_drug_tox": {
          "title": "Free Drug in Tox Compartment",
          "unit": "nM",
          "units": {
            "nM": {
              "transform": "1"
            },
            "ug/mL": {
              "transform": "ugml_per_nM"
            }
          },
          "scale": "log"
        },
        "soluble_drug_tox": {
          "title": "Plasma Drug in Tox Compartment",
          "unit": "nM",
          "units": {
            "nM": {
              "transform": "1"
            },
            "ug/mL": {
              "transform": "ugml_per_nM"
            }
          },
          "scale": "log"
        },
        "free_drug_central": {
          "title": "Free Drug in Central Compartment",
          "unit": "nM",
          "units": {
            "nM": {
              "transform": "1"
            },
            "ug/mL": {
              "transform": "ugml_per_nM"
            }
          },
          "scale": "log"
        },
        "free_drug_disease": {
          "title": "Free Drug in Disease Compartment",
          "unit": "nM",
          "units": {
            "nM": {
              "transform": "1"
            },
            "ug/mL": {
              "transform": "ugml_per_nM"
            }
          },
          "scale": "log"
        },
        "free_drug_peripheral": {
          "title": "Free Drug in Peripheral Compartment",
          "unit": "nM",
          "units": {
            "nM": {
              "transform": "1"
            },
            "ug/mL": {
              "transform": "ugml_per_nM"
            }
          },
          "scale": "log"
        },
        "soluble_drug_central": {
          "title": "Plasma Drug in Central Compartment",
          "unit": "nM",
          "units": {
            "nM": {
              "transform": "1"
            },
            "ug/mL": {
              "transform": "ugml_per_nM"
            }
          },
          "scale": "log"
        },
        "soluble_drug_disease": {
          "title": "Plasma Drug in Disease Compartment",
          "unit": "nM",
          "units": {
            "nM": {
              "transform": "1"
            },
            "ug/mL": {
              "transform": "ugml_per_nM"
            }
          },
          "scale": "log"
        },
        "soluble_drug_peripheral": {
          "title": "Plasma Drug in Peripheral Compartment",
          "unit": "nM",
          "units": {
            "nM": {
              "transform": "1"
            },
            "ug/mL": {
              "transform": "ugml_per_nM"
            }
          },
          "scale": "log"
        }
      },
      "selected_output_plots": [
        "soluble_drug_central"
      ],
      "plot_time_unit": "days",
      "plot_time_transform": 0.000011574074074074073
    }
  },
  "uuid": "4ca539c7-9363-4376-ba09-bc96ec76915b",
  "selected_base_plots": [
    "scan1d_response",
    "scan2d_contour",
    "criterion_plot"
  ],
  "selected_output_plots": [
    "soluble_drug_central"
  ]
}
